# Supplementary material for: Coding and non-coding RNA interactions reveal immune-related pathways in peripheral blood mononuclear cells derived from patients with proliferative vitreoretinopathy
Source: BMC Med Genomics. 2021 Jan 28;14:30. doi: 10.1186/s12920-021-00875-5 (PMC7842006; doi:10.1186/s12920-021-00875-5)
Supplement: Supplementary file 1 — Additional file 1. The differential expressed gene. [file 12920_2021_875_MOESM1_ESM.csv]

Transcript_id	Gene_id	Gene_Symbol	Transcript_type	RNA_type	Length	log2FoldChange	pvalue	padj	N1_1_normCounts	N1_10_normCounts	N1_11_normCounts	N1_12_normCounts	N1_13_normCounts	N1_2_normCounts	N1_3_normCounts	N1_4_normCounts	N1_5_normCounts	N1_6_normCounts	N1_7_normCounts	N1_8_normCounts	N1_9_normCounts	N3_1_normCounts	N3_11_normCounts	N3_13_normCounts	N3_14_normCounts	N3_15_normCounts	N3_16_normCounts	N3_2_normCounts	N3_4_normCounts	N3_5_normCounts	N3_6_normCounts	N3_7_normCounts	N3_8_normCounts	N1_1	N1_10	N1_11	N1_12	N1_13	N1_2	N1_3	N1_4	N1_5	N1_6	N1_7	N1_8	N1_9	N3_1	N3_11	N3_13
ENST00000000233.9	ENSG00000004059.10	ARF5	protein_coding	Protein coding	3361	0.180698144323099	0.236907928343548	1	1345.63294869661	604.148357042704	777.783010815101	461.677700841082	716.346459575927	567.338201237308	475.176682320578	565.12255589669	869	635.453281054536	489.782111985256	619.02774762517	613.660941769712	792.653285377654	823.470651082948	929.687776321544	763.327288593761	695.795935259929	473.883497360056	908.496758022303	908.270843888456	770.956522198952	704.184588509563	633.076832030861	738.486570390306	1320	719	748	461	742	551	446	578	869	672	527	664	614	919	776	1025
ENST00000000412.7	ENSG00000003056.7	M6PR	protein_coding	Protein coding	9591	-0.0257526623732971	0.830035003163986	1	2696.36299189586	1630.10822345319	1479.65939089557	1554.28154382941	1356.42422601641	1223.22646655158	1493.71683545617	1654.30339892249	1484	1050.57826674344	1664.51567849259	1780.63704512662	1549.14407124276	2158.01797607714	1332.83394041261	1799.51272997263	1302.14655113053	1567.56351693734	1545.46803295809	1531.17431127354	1311.62434964084	1583.37180474499	1763.0018197173	1524.90719960907	1273.05555876316	2645	1940	1423	1552	1405	1188	1402	1692	1484	1111	1791	1910	1550	2502	1256	1984
ENST00000000442.10	ENSG00000173153.13	ESRRA	protein_coding	Protein coding	11161	-1.18389531362926	0.0906371052126441	1	41.7961749216372	916.725810199707	776.743193955722	1135.66705586505	329.210434926403	650.740005774916	305.775129654721	736.223675761605	43	6.61930501098474	62.2683140474614	795.226910729322	56.9685239102176	44.8508931878542	19.1011233498622	83.445146752763	819.454295108008	106.189786631239	135.073680957736	688.564447857557	23.2145902591299	2.64630385194148	26.4196238113256	84.8875235194854	345.897580711847	41	1091	747	1134	341	632	287	753	43	7	67	853	57	52	18	92
ENST00000001008.5	ENSG00000004478.7	FKBP4	protein_coding	Protein coding	10471	-0.0544042048984161	0.652957992026788	1	2383.40138943385	1216.69933379393	1209.30700745717	1552.27860369561	1759.0070745921	1395.17833516616	1193.26879865257	1509.60073755102	1143	1438.28041738683	1142.20534275119	1543.84028624591	1196.33900211457	1819.04872563816	916.853920793385	1563.6894891496	1387.8677974432	1507.8949701636	1440.78593021585	1212.87565141486	1341.60986205888	1436.94299160423	1368.73974130214	1126.03811319221	1482.69045616428	2338	1448	1163	1550	1822	1355	1120	1544	1143	1521	1229	1656	1197	2109	864	1724
ENST00000001146.6	ENSG00000003137.8	CYP26B1	protein_coding	Protein coding	18801	2.02740833704755	0.446888699551887	1	0	0	0	0	0	0	4.26167428090204	0	0	0	0	0	0	0	0	0	4.08196411012706	0	4.50245603192452	0	7.73819675304329	0	0	0	0	0	0	0	0	0	0	4	0	0	0	0	0	0	0	0	0
ENST00000002125.8	ENSG00000003509.15	NDUFAF7	protein_coding	Protein coding	17495	-0.264558765410247	0.379556745866839	1	110.097241256996	370.555529145803	223.560624766373	524.770315055806	286.731669129448	357.289212031481	229.064992598485	415.531291100507	46	319.617870530406	364.316106068729	411.131380576355	285.842067338986	131.102610856805	353.370781972451	117.004607946809	467.384890609549	330.705335508716	148.581049053509	405.52919637972	158.633033437387	239.049447958714	146.324070339649	369.2095902474	164.849260229062	108	441	215	524	297	347	215	425	46	338	392	441	286	152	333	129
ENST00000002165.10	ENSG00000001036.13	FUCA2	protein_coding	Protein coding	16880	0.0218479141513394	0.867329561086333	1	1826.7986697457	1113.34711137911	1174.99305109768	1240.82141288959	1113.1367491793	1001.85130635917	1314.72651565828	1208.46276658877	1114	708.265636175368	967.482312289661	1506.54945807571	1218.32685344834	1793.17321033748	1164.10735082216	1041.25030948013	1306.22851524066	1058.86387240864	1105.35295583747	1450.43966577003	1339.67531287062	1221.71027831299	1264.07738543419	983.877079828252	803.282811405198	1792	1325	1130	1239	1153	973	1234	1236	1114	749	1041	1616	1219	2079	1097	1148
ENST00000002501.10	ENSG00000003249.13	DBNDD1	protein_coding	Protein coding	14609	-0.156264911136382	0.872784708672573	1	0	149.566630811685	0	50.0735033450197	51.1676042554234	9.26686717084532	0	20.5321343837898	146	32.1509100533545	54.8332914746302	63.3944078893246	79.9558230318843	77.6265459020554	0	8.16311218233551	0	126.416412656237	0	74.23875448599	13.5418443178258	0	100.597798358509	66.4781810694765	77.183757679503	0	178	0	50	53	9	0	21	146	34	59	68	80	90	0	9
ENST00000002596.5	ENSG00000002587.9	HS3ST1	protein_coding	Protein coding	36616	-0.0884353283918823	0.806106319393483	1	132.524457068606	107.553532269077	40.5528575157606	84.1234856196331	107.162340987774	52.5122473014568	53.2709285112755	146.658102741356	85	363.116160602592	74.3502257283121	93.2270704254774	116.935391184131	384.682660803519	72.1597993217016	119.725645340921	51.0245513765883	142.597713476235	77.667366550698	73.3107700549151	95.7601848189107	50.2797731868882	85.3557076981289	32.7277199111269	79.0895294740586	130	128	39	84	111	51	50	150	85	384	80	100	117	446	68	132
ENST00000002829.7	ENSG00000001617.11	SEMA3F	protein_coding	Protein coding	33947	1.93388677484812	0.139364046018097	1	0	0	0	1.00147006690039	0	0	0	0	2	0.945615001569249	0	4.66135352127387	0	0	10.6117351943679	0	2.04098205506353	9.10198171124907	1.12561400798113	3.7119377242995	0	0	4.06455750943471	0	0	0	0	0	1	0	0	0	0	2	1	0	5	0	0	10	0
ENST00000003084.10	ENSG00000001626.14	CFTR	protein_coding	Protein coding	188703	-3.15088677660484	0.287718946375575	1	0	0	0	0	0	0	12.7850228427061	0	0	0	0	0	7.99558230318843	0	0	0	0	0	0	0	0	0	0	0	0	0	0	0	0	0	0	12	0	0	0	0	0	8	0	0	0
ENST00000003100.12	ENSG00000001630.15	CYP51A1	protein_coding	Protein coding	22380	-0.180240197024067	0.192765406182051	1	961.312023197656	829.338565231083	824.574769487132	434.638009034771	674.833120274357	851.522127809898	787.344323396652	745.023161926086	815	790.534141311892	1052.98507187722	989.139217214315	737.592467469133	893.567795050326	863.795244821546	691.143498104406	874.560810594723	413.634502211208	800.311559674584	713.620027496579	615.186641866941	894.450701956222	651.345340886912	694.441306864224	443.091942234184	943	987	793	434	699	827	739	762	815	836	1133	1061	738	1036	814	762
ENST00000003302.8	ENSG00000048028.11	USP28	protein_coding	Protein coding	77697	-0.222004740105676	0.179133881944073	1	633.059137227725	467.185655793801	371.214618798116	494.726213048795	335.968420394101	378.911902096786	549.755982236363	540.679538773131	521	684.625261136136	681.233943235659	696.406216078316	653.638853285654	444.196345995095	264.23220633976	506.112955304801	496.97913040797	451.053760357454	283.654730011245	671.86072809821	463.324530588467	707.445229752357	293.664280056658	457.165337508554	505.029525557242	621	556	357	494	348	368	516	553	521	724	733	747	654	515	249	558
ENST00000003583.12	ENSG00000001460.17	STPG1	protein_coding	Protein coding	56721	-0.263464181803514	0.860516443431849	1	0	20.1662873004519	4.15926743751391	72.1058448168284	82.0612521077545	102.96519078717	0	0	0	55.7912850925857	0	0	0	0	0	0	46.9425872664612	53.6005589662445	0	0	73.5128691539112	67.9217988664981	7.11297564151074	10.2274124722272	0	0	24	4	72	85	100	0	0	0	59	0	0	0	0	0	0
ENST00000003912.7	ENSG00000001461.16	NIPAL3	protein_coding	Protein coding	57174	-0.114273444355203	0.418278479828549	1	4333.54974614341	2604.8121096417	2300.07489294519	3370.94824518673	2948.41251690685	3331.95357387283	2662.48100699355	3169.77046058316	2553	2193.82680364066	2286.2694411456	1979.21070513289	1930.93312622001	3241.33954999916	1930.27463185552	2120.59514247782	1717.48639933596	2750.82113939972	1923.67433963975	2083.32504776309	2784.78355650145	2713.343549524	3351.22766652892	2556.85311805679	3238.85916484729	4251	3100	2212	3366	3054	3236	2499	3242	2553	2320	2460	2123	1932	3758	1819	2338
ENST00000004103.7	ENSG00000002933.7	TMEM176A	protein_coding	Protein coding	4578	0.589507657963942	0.196441953478684	1	111.116660157523	73.102791464138	348.33864789179	194.285192978676	230.736932397098	311.984528085126	161.943622674278	6.84404479459659	212	88.8878101475094	474.912066839593	123.05973296163	302.832679733262	131.965128033494	82.7715345160695	58.9558102057564	707.200282079514	358.011280642463	124.943154885906	58.4630191577171	732.226867756721	291.975524997544	292.648140679299	371.255072741846	456.432344796073	109	87	335	194	239	303	152	7	212	94	511	132	303	153	78	65
ENST00000004531.14	ENSG00000003989.17	SLC7A2	protein_coding	Protein coding	31785	NA	NA	NA	0	0	0	0	0	0	0	0	0	0	0	0	0	0	0	0	0	0	0	0	0	0	0	0	0	0	0	0	0	0	0	0	0	0	0	0	0	0	0	0	0
ENST00000004982.5	ENSG00000004776.12	HSPB6	protein_coding	Protein coding	2461	-1.34271052086627	0.654531381555395	1	0	0	0	0	5.79255897231208	0	0	0	0	0	0	0	0	0	0	0	12.2458923303812	0	0	0	0	0	0	0	0	0	0	0	0	6	0	0	0	0	0	0	0	0	0	0	0
ENST00000005082.13	ENSG00000005801.16	ZNF195	protein_coding	Protein coding	20123	-0.19969493041994	0.443652430367751	1	18.3495402094993	27.7286450381213	13.5176191719202	31.0455720739122	47.305898273882	15.4447786180755	20.2429528342847	31.2870619181558	21	14.1842250235387	45.5395132585911	12.1195191553121	13.9922690305798	20.7004122405481	19.1011233498622	41.7225733763815	25.5122756882941	17.1926321212482	10.1305260718302	22.271626345797	14.5091189119562	19.4062282475709	25.4034844339669	15.3411187083407	19.0577179455563	18	33	13	31	49	15	19	32	21	15	49	13	14	24	18	46
ENST00000005178.5	ENSG00000004799.7	PDK4	protein_coding	Protein coding	12993	0.37042034924224	0.468572257519683	1	1871.65310136893	1980.49746529854	551.102935470593	141.207279432956	570.56705877274	100.905886971427	1505.43643972865	424.330777264989	439	102.126420169479	940.530355463148	170.605538878624	712.606272771669	784.890630787449	302.434453039485	526.974241992992	2737.97742686773	1751.62581376482	135.073680957736	798.066610724393	2166.69509085212	1262.28693737609	361.745618339689	291.481255458474	229.645501243953	1836	2357	530	141	591	98	1413	434	439	108	1012	183	713	910	285	581
ENST00000005180.8	ENSG00000006606.8	CCL26	protein_coding	Protein coding	2725	NA	NA	NA	0	0	0	0	0	0	0	0	0	0	0	0	0	0	0	0	0	0	0	0	0	0	0	0	0	0	0	0	0	0	0	0	0	0	0	0	0	0	0	0	0
ENST00000005226.11	ENSG00000006611.15	USH1C	protein_coding	Protein coding	49976	-0.446517767113435	0.88171780425546	1	0	0	0	0	0	0	0	0	2	0	0	0	0	0	0	0	0	0	0	0	0	0	0	0	0	0	0	0	0	0	0	0	0	2	0	0	0	0	0	0	0
ENST00000005257.6	ENSG00000006451.7	RALA	protein_coding	Protein coding	84642	-0.391390319504434	0.0464789015110079	1	2568.9356293299	1204.09540423115	1009.6621704565	1136.66852593195	1360.28593199795	1280.8869733924	1169.82959010761	1259.30424220577	802	939.941311559834	1289.04703856461	1267.88815778649	1029.43122153551	601.174472152584	743.882637125189	1238.07201432089	857.212463126683	1182.24629116113	804.814015706508	1246.28309093356	1442.20641984844	1293.16048231541	545.666845641609	438.755995058545	1089.14858058854	2520	1433	971	1135	1409	1244	1098	1288	802	994	1387	1360	1030	697	701	1365
ENST00000005259.8	ENSG00000075790.10	BCAP29	protein_coding	Protein coding	41894	-0.133515253152204	0.727230788188757	1	50.9709450263869	193.260253295997	103.981685937848	134.196988964653	167.98421019705	116.350665589502	19.1775342640592	271.806350413979	30	86.0509651428017	71.5620922635004	105.346589580789	122.932077911522	38.8132729510277	257.86516522314	52.6067229528288	83.6802642576048	286.206758253721	64.1599984549244	51.0391437091181	136.385717772388	75.8607104223225	53.8553870000099	90.001229755599	50.5029525557242	50	230	100	134	174	113	18	278	30	91	77	113	123	45	243	58
ENST00000005260.8	ENSG00000006453.13	BAIAP2L1	protein_coding	Protein coding	109418	0.0769398105802149	0.766549043961572	1	8.1553512042219	32.7702168632343	29.1148720625973	30.0441020070118	55.0293102369648	32.9488610518945	31.9625571067653	23.4652964386169	68	57.6825150957242	40.8926241505716	37.290828170191	15.9911646063769	57.7886508381968	42.4469407774716	18.1402492940789	24.4917846607624	33.3739329412466	34.8940342474151	28.7675173633211	39.6582583593468	54.6902796067907	55.8876657547272	28.636754922236	32.3981205074457	8	39	28	30	57	32	30	24	68	61	44	40	16	67	40	20
ENST00000005284.3	ENSG00000006116.3	CACNG3	protein_coding	Protein coding	107249	-2.11210229952476	0.47620181697977	1	0	0	0	0	0	0	8.52334856180408	0	0	0	11.1525338592468	0	0	0	0	0	0	0	0	0	0	0	0	0	3.81154358911126	0	0	0	0	0	0	8	0	0	0	12	0	0	0	0	0
ENST00000005286.8	ENSG00000006118.14	TMEM132A	protein_coding	Protein coding	12679	4.45752273969309	0.00917569274526128	0.949437809016637	0	0	0	0	0	0	0	0	0	0	0	0	0	0	0	0	0	12.1359756149988	5.62807003990565	0	12.5745697236953	4.41050641990247	0	5.11370623611358	7.62308717822252	0	0	0	0	0	0	0	0	0	0	0	0	0	0	0	0
ENST00000005340.9	ENSG00000004975.11	DVL2	protein_coding	Protein coding	9205	-0.0592414622666588	0.536291814499769	1	994.952846915072	910.00371443289	677.960592314767	705.034927097877	970.253627862274	805.187791955671	985.512177458597	630.629841787829	553	914.409706517464	850.380706767569	796.159181433577	705.610138256379	760.740149840143	586.828956248544	713.818809722005	712.302737217172	853.563618254913	822.823839834207	751.667389170649	750.605085045199	898.861208376124	787.508017452975	869.330060139308	793.753952432419	976	1083	652	704	1005	782	925	645	553	967	915	854	706	882	553	787
ENST00000005374.10	ENSG00000006625.17	GGCT	protein_coding	Protein coding	8219	-0.628468249632902	0.788401096618855	1	24.4660536126657	0	0	0	0	32.9488610518945	0	0	0	0	0	13.9840605638216	59.9668672739132	0	30.7740320636669	0	0	0	0	0	0	47.6334693349467	0	0	0	24	0	0	0	0	32	0	0	0	0	0	15	60	0	29	0
ENST00000005386.7	ENSG00000005175.9	RPAP3	protein_coding	Protein coding	44813	-0.0667445144798709	0.56781999416152	1	2281.45949938108	1661.19791637472	1214.50609175406	1607.35945737513	1807.27839936137	1758.64545864487	1453.2309297876	1931.97607344612	1130	1191.47490197725	1491.65140367426	1442.22277948214	1418.21641102805	2078.66639582171	1053.74530480073	1402.2412704323	1413.3800731315	1658.58333404983	1270.8182150107	1389.19269331909	1815.57441318278	1645.11889462362	1391.09480760403	1422.6330748868	1426.47018822489	2238	1977	1168	1605	1872	1708	1364	1976	1130	1260	1605	1547	1419	2410	993	1546
ENST00000005558.8	ENSG00000006652.13	IFRD1	protein_coding	Protein coding	52384	0.143641328248366	0.762593683090644	1	129.466200367023	59.6585999305034	126.857656844174	53.0779135457209	172.811342673977	0	95.8876713202959	190.655533563762	67	98.3439601632019	0	118.398379440356	89.9503009108699	108.677164262878	102.933831385369	79.8170968939472	68.3728988446283	114.280437041238	72.0392965107924	76.0947233481398	169.273053972822	67.0396975825176	128.033561547193	125.797173408394	113.39342177606	127	71	122	53	179	0	90	195	67	104	0	127	90	126	97	88
ENST00000005756.4	ENSG00000007001.12	UPP2	protein_coding	Protein coding	34097	NA	NA	NA	0	0	0	0	0	0	0	0	0	0	0	0	0	0	0	0	0	0	0	0	0	0	0	0	0	0	0	0	0	0	0	0	0	0	0	0	0	0	0	0	0
ENST00000005995.7	ENSG00000007038.10	PRSS21	protein_coding	Protein coding	4493	-0.397065185974119	0.564185627167485	1	69.3204852358861	26.048121096417	37.4334069376252	30.0441020070118	40.5479128061846	7.20756335510192	0	22.4875757536745	1	34.9877550580622	1.8587556432078	3.7290828170191	3.99779115159422	12.0752404736531	21.2234703887358	26.3033614764144	1.02049102753177	24.2719512299975	32.6428062314528	21.3436419147221	25.1491394473907	13.2315192597074	0	0	18.1048320482785	68	31	36	30	42	7	0	23	1	37	2	4	4	14	20	29
ENST00000006015.3	ENSG00000005073.5	HOXA11	protein_coding	Protein coding	3702	-1.11236814177668	0.710882199327011	1	0	0	5.19908429689238	0	0	0	0	0	0	0	0	0	0	0	0	0	0	0	0	0	0	0	0	0	0	0	0	5	0	0	0	0	0	0	0	0	0	0	0	0	0
ENST00000006053.6	ENSG00000006210.6	CX3CL1	protein_coding	Protein coding	12591	NA	NA	NA	0	0	0	0	0	0	0	0	0	0	0	0	0	0	0	0	0	0	0	0	0	0	0	0	0	0	0	0	0	0	0	0	0	0	0	0	0	0	0	0	0
ENST00000006251.11	ENSG00000186654.20	PRR5	protein_coding	Protein coding	60624	0.309886142682525	0.741832134371398	1	54.0292017279701	0	0	21.0308714049083	47.305898273882	1.0296519078717	40.4859056685694	7.82176547953896	8	0	52.0451580098184	0	60.9663150618118	29.3255840074431	62.6092376467705	53.5137354175328	0	0	32.6428062314528	31.5514706565458	13.5418443178258	9.70311412378544	0	56.2507685972494	45.7385230693351	53	0	0	21	49	1	38	8	8	0	56	0	61	34	59	59
ENST00000006275.8	ENSG00000007255.10	TRAPPC6A	protein_coding	Protein coding	15310	-0.355110354903916	0.0980725415766444	1	411.845235813206	143.684797015719	114.379854531632	138.202869232254	134.194282858563	184.307691509035	141.700669839993	81.1508168502167	160	164.537010273049	165.429252245494	81.1075512701653	140.922138093696	156.97812615749	111.423219540863	151.471081605559	86.7417373402001	172.937652513732	129.44561091783	79.8066610724393	85.1201642834762	94.3848373859129	139.211094698139	133.979103386176	145.791542283506	404	171	110	138	139	179	133	83	160	174	178	87	141	182	105	167
ENST00000006658.10	ENSG00000006282.20	SPATA20	protein_coding	Protein coding	8764	-0.066156910273541	0.747182222920223	1	131.505038168078	58.8183379596512	74.8668138752503	187.274902510374	187.292740104757	172.981520522446	194.971598351268	131.014571782278	154	86.9965801443709	93.867159981994	87.6334461999488	203.887348731305	97.464440965914	180.399498304254	142.400956958519	107.151557890835	176.982977718732	91.1747346464716	100.222318556087	90.9238118482586	134.961496449016	116.856028396248	130.910879644508	185.812749969174	129	70	72	187	194	168	183	134	154	92	101	94	204	113	170	157
ENST00000006724.7	ENSG00000007306.14	CEACAM7	protein_coding	Protein coding	15061	NA	NA	NA	0	0	0	0	0	0	0	0	0	0	0	0	0	0	0	0	0	0	0	0	0	0	0	0	0	0	0	0	0	0	0	0	0	0	0	0	0	0	0	0	0
ENST00000006750.7	ENSG00000007312.12	CD79B	protein_coding	Protein coding	3615	-0.20160083441706	0.388339096197655	1	786.991391207413	392.402340387959	297.387621782244	269.395447996206	532.915425452711	357.289212031481	873.643227584918	755.778089460452	392	564.532155936842	395.914952003262	340.278807052993	545.698492192611	1091.08422851222	325.780270467094	385.480297499177	385.745608407007	473.303048984952	251.011923779792	367.481834705651	475.899100312162	326.377475072783	426.778538490644	253.639829311233	456.432344796073	772	467	286	269	552	347	820	773	392	597	426	365	546	1265	307	425
ENST00000006777.10	ENSG00000005486.16	RHBDD2	protein_coding	Protein coding	9974	0.139697046846724	0.393121136732309	1	250.777049529823	245.356495488831	466.877769860936	224.329294985688	233.633211883254	557.041682158591	256.765875424348	269.850909044094	453	314.88979552256	367.104239533541	511.816616635871	323.821083279131	427.808519637994	457.365786877256	302.942163211118	295.942397984212	419.702490018707	485.139637439867	461.208262244213	331.775185786731	336.080589196568	312.970928226472	287.390290469583	432.610197364128	246	292	449	224	242	541	241	276	453	333	395	549	324	496	431	334
ENST00000007264.6	ENSG00000007376.7	RPUSD1	protein_coding	Protein coding	3410	0.101452779640066	0.792769998926516	1	65.2428096337752	21.006549271304	11.4379854531632	17.0249911373067	40.5479128061846	12.3558228944604	22.3737899747357	23.4652964386169	51	17.0210700282465	39.0338685073638	27.0358504233884	39.9779115159422	43.9883760111647	3.18352055831037	40.8155609116775	29.5942397984212	19.215294723748	3.37684202394339	18.5596886214975	16.443668100217	48.5155706189272	67.0651989056727	56.2507685972494	36.2096640965569	64	25	11	17	42	12	21	24	51	18	42	29	40	51	3	45
ENST00000007390.2	ENSG00000007520.3	TSR3	protein_coding	Protein coding	2672	0.0640250974609792	0.265999283495902	1	1089.75880466415	878.91402151136	871.366528159164	913.340701013159	899.777493699143	927.716368992404	788.409741966878	792.931475488262	854	1023.15543169793	938.67159981994	1021.76869186323	986.454966655873	1022.08285437706	1055.8676518396	1024.92408511546	935.790272246629	987.059350019899	960.148748807905	817.554283776965	885.056253629326	1054.99313564067	988.703614169993	895.921332567099	938.592608818647	1069	1046	838	912	932	901	740	811	854	1082	1010	1096	987	1185	995	1130
ENST00000007414.7	ENSG00000006025.11	OSBPL7	protein_coding	Protein coding	14399	0.0924305585702488	0.837234792079746	1	42.815593822165	72.2625294932858	33.2741395001113	29.0426319401114	46.3404717784966	1.0296519078717	40.4859056685694	47.9083135621761	71	82.2685051365247	14.8700451456624	37.290828170191	3.99779115159422	54.3385821314388	28.6516850247933	49.885685558717	85.7212463126683	41.4645833512458	3.37684202394339	8.35185987967388	31.9200616063036	66.1575962985371	45.7262719811405	35.795943652795	62.8904692203358	42	86	32	29	48	1	38	49	71	87	16	40	4	63	27	55
ENST00000007510.8	ENSG00000004777.18	ARHGAP33	protein_coding	Protein coding	13069	NA	NA	NA	0	0	0	0	0	0	0	0	0	0	0	0	0	0	0	0	0	0	0	0	0	0	0	0	0	0	0	0	0	0	0	0	0	0	0	0	0	0	0	0	0
ENST00000007516.7	ENSG00000004779.9	NDUFAB1	protein_coding	Protein coding	15355	-0.111782785586691	0.515926518623347	1	1214.12791052854	578.940497917139	471.03703729845	545.801186460715	514.57232204039	446.868928016319	310.036803935623	479.083135621761	360	369.735465613576	568.779226821587	506.222992410342	491.728311646089	606.349575212721	442.509357605141	624.931588181018	338.803021140546	369.135924956212	545.922793870848	425.944853863368	614.219367272811	484.273604905292	467.424113584991	458.188078755777	479.301606330741	1191	689	453	545	533	434	291	490	360	391	612	543	492	703	417	689
ENST00000007699.9	ENSG00000006047.12	YBX2	protein_coding	Protein coding	6313	-1.06018805961529	0.723572809238205	1	0	6.72209576681729	0	0	0	0	0	0	0	0	0	0	0	0	0	0	0	0	0	0	1.93454918826082	0	0	0	0	0	8	0	0	0	0	0	0	0	0	0	0	0	0	0	0
ENST00000007708.7	ENSG00000005882.11	PDK2	protein_coding	Protein coding	16322	-2.0481008611871	0.492301885627893	1	0	0	0	0	9.65426495385347	0	0	0	0	0	0	0	0	0	26.5293379859197	0	0	0	0	0	0	0	0	0	0	0	0	0	0	10	0	0	0	0	0	0	0	0	0	25	0
ENST00000007722.11	ENSG00000005884.17	ITGA3	protein_coding	Protein coding	33290	NA	NA	NA	0	0	0	0	0	0	0	0	0	0	0	0	0	0	0	0	0	0	0	0	0	0	0	0	0	0	0	0	0	0	0	0	0	0	0	0	0	0	0	0	0
ENST00000007735.3	ENSG00000006059.3	KRT33A	protein_coding	Protein coding	4721	NA	NA	NA	0	0	0	0	0	0	0	0	0	0	0	0	0	0	0	0	0	0	0	0	0	0	0	0	0	0	0	0	0	0	0	0	0	0	0	0	0	0	0	0	0
ENST00000007969.12	ENSG00000010626.14	LRRC23	protein_coding	Protein coding	9497	0.29558135085733	0.582658714811696	1	31.6019859163599	28.5689070089735	1.03981685937848	1.00147006690039	17.3776769169362	42.2157282227398	58.5980213624031	53.7746376718304	33	30.259680050216	3.7175112864156	66.191220002089	74.9585840923915	45.7134103645437	41.3857672580348	61.6768475998683	34.69669493608	14.1586382174986	81.0442085746414	58.4630191577171	30.9527870121732	69.6860014344591	22.3550663018909	40.9096498889086	0	31	34	1	1	18	41	55	55	33	32	4	71	75	53	39	68
ENST00000008180.13	ENSG00000008517.16	IL32	protein_coding	Protein coding	4189	-0.326281683719901	0.0182388330295211	1	1104.03066927154	782.283894863362	650.925353970926	544.799716393814	726.966151025166	851.522127809898	720.222953472445	452.684677128317	746	650.583121079643	710.974033526984	778.446038052736	695.615660377394	406.245590220756	361.860170127945	799.98499386888	446.975070058913	567.356860001192	615.710862365679	507.607483797957	582.299305666507	584.833151279068	764.136811773725	548.189308511376	746.109657568529	1083	931	626	544	753	827	676	463	746	688	765	835	696	471	341	882
ENST00000008391.3	ENSG00000008197.4	TFAP2D	protein_coding	Protein coding	59161	NA	NA	NA	0	0	0	0	0	0	0	0	0	0	0	0	0	0	0	0	0	0	0	0	0	0	0	0	0	0	0	0	0	0	0	0	0	0	0	0	0	0	0	0	0
ENST00000008440.9	ENSG00000010072.15	SPRTN	protein_coding	Protein coding	14266	-0.0765712940179428	0.935630874178561	1	32.6214048168876	0	14.5574360312987	0	17.3776769169362	5.14825953935851	5.32709285112755	19.5544136988474	10	0	8.36440039443511	0	12.9928212426812	0	0	11.7911620411513	0	0	24.7635081755849	17.6317041904226	17.4109426943474	14.1136205436879	7.11297564151074	17.3866012027862	0	32	0	14	0	18	5	5	20	10	0	9	0	13	0	0	13
ENST00000008527.9	ENSG00000008405.11	CRY1	protein_coding	Protein coding	102466	0.0192371023230241	0.83894213858582	1	1529.12835079161	811.693063843187	1059.57337970667	901.323060210355	1001.1472757146	942.131495702607	1044.110198821	879.948616448133	869	978.711526624173	882.908930523706	845.56952875908	838.536694046887	966.019237892245	1220.34954735231	829.009392739406	941.91321841182	852.552286953663	1053.57471147034	974.383652628619	911.172667670847	1129.97174477901	1015.12323798132	1054.44622588662	822.340529350754	1500	966	1019	900	1037	915	980	900	869	1035	950	907	839	1120	1150	914
ENST00000008876.7	ENSG00000008735.13	MAPK8IP2	retained_intron	others	10849	-1.05091613739432	0.359864166415659	1	0	44.5338844551645	10.3981685937848	0	34.7553538338725	32.9488610518945	0	26.398458493444	0	28.3684500470775	0	0	36.9795681522465	12.0752404736531	0	15.4192118999671	0	8.09065040999917	24.7635081755849	0	7.73819675304329	0	12.1936725283041	15.3411187083407	0	0	53	10	0	36	32	0	27	0	30	0	0	37	14	0	17
ENST00000008938.4	ENSG00000008438.4	PGLYRP1	protein_coding	Protein coding	3913	0.392867327688665	0.465452706123147	1	251.796468430351	31.9299548923821	397.210040282578	152.22345016886	78.1995461262131	45.3046839463549	64.9905327837561	12.7103689042508	32	31.2052950517852	29.7400902913248	212.557720570088	7.99558230318843	254.442567123404	82.7715345160695	204.984817023092	293.901415929149	67.7591971837431	61.9087704389622	357.274005963827	59.9710248360855	41.4587603470832	17.2743694150975	78.7510760361491	112.440535878782	247	38	382	152	81	44	61	13	32	33	32	228	8	295	78	226
ENST00000009041.11	ENSG00000010270.13	STARD3NL	protein_coding	Protein coding	52450	-0.408254923933397	0.13286061661814	1	204.903199006075	155.44846460765	188.206851547504	230.338115387091	178.603901646289	108.113450326529	147.02776269112	195.544136988474	276	92.6702701537864	502.79340148771	150.095583385019	163.909437215363	293.255840074431	77.4656669188856	158.72718132319	130.622851524066	195.18694114123	124.943154885906	87.2305365210383	111.236578324997	135.843597732996	318.051625113266	93.0694534972671	78.1366435767808	201	185	181	230	185	105	138	200	276	98	541	161	164	340	73	175
ENST00000009105.5	ENSG00000008118.9	CAMK1G	protein_coding	Protein coding	30222	NA	NA	NA	0	0	0	0	0	0	0	0	0	0	0	0	0	0	0	0	0	0	0	0	0	0	0	0	0	0	0	0	0	0	0	0	0	0	0	0	0	0	0	0	0
ENST00000009180.8	ENSG00000010278.12	CD9	protein_coding	Protein coding	37811	-0.106998881267652	0.677562593500564	1	843.059430736439	599.106785217591	1060.61319656605	499.733563383297	765.58321084058	308.895572361511	365.43856958735	972.832081517658	714	427.417980709301	306.694681129287	571.481941708176	454.748743493842	587.374197325552	454.182266318946	107.027470835066	587.802831858297	463.189735972453	628.092616453471	368.409819136725	960.503671971498	500.15142801694	857.621634490723	639.213279514197	608.894088360523	827	713	1020	499	793	300	343	995	714	452	330	613	455	681	428	118
ENST00000009530.11	ENSG00000019582.14	CD74	protein_coding	Protein coding	10600	0.0844115132744313	0.495219326068772	1	1123.39962838157	1088.9795142244	1770.80811152155	994.459776432091	1403.73012429029	1197.48516885479	1393.56748985497	1453.8706585093	1229	1815.58080301296	973.058579219284	1798.35018850746	1386.23408181529	2038.1280885173	1043.13356960636	1436.70774409105	1453.17922320523	1392.60320182111	1655.77820574024	1714.91522862637	1268.09699290497	1355.78967347802	1088.28527315114	1513.65704588962	1291.16039081144	1102	1296	1703	993	1454	1163	1308	1487	1229	1920	1047	1929	1387	2363	983	1584
ENST00000009589.7	ENSG00000008988.9	RPS20	protein_coding	Protein coding	1560	-0.14277118502322	0.384227535193826	1	37404.5182981637	10762.0753226745	12522.514437495	14261.9352227285	14684.1369948111	13442.1056572651	14232.9266796426	18499.4530797946	12988	14384.6954038714	14387.69805625	11813.7343643165	12455.1183327918	17536.699236451	17527.4030205374	13197.9383739071	11850.9623027264	12760.9783591712	15212.673317865	10614.2859226344	14074.8126191916	14740.794556598	16331.3920729087	11661.2957008334	13247.9726298535	36692	12808	12043	14241	15210	13055	13359	18921	12988	15212	15481	12672	12462	20332	16517	14551
ENST00000010132.6	ENSG00000010219.13	DYRK4	protein_coding	Protein coding	23569	-4.67500929110249	0.0704175549472714	1	0	0	16.6370697500556	24.0352816056095	0	0	0	0	0	0	0	29.8326625361528	0	0	0	0	1.02049102753177	0	0	0	0	0	0	0	0	0	0	16	24	0	0	0	0	0	0	0	32	0	0	0	0
ENST00000010299.10	ENSG00000009780.15	FAM76A	protein_coding	Protein coding	34525	-0.857440937670558	0.210875130993284	1	1.01941890052774	3.36104788340864	3.11945057813543	1.00147006690039	0	4.11860763148681	0	1.95544136988474	4	2.83684500470775	0.929377821603901	0.932270704254774	0	0	3.18352055831037	0	1.02049102753177	1.0113313012499	2.25122801596226	0.927984431074875	0.967274594130411	0.882101283980495	0	1.02274124722272	0.952885897277814	1	4	3	1	0	4	0	2	4	3	1	1	0	0	3	0
ENST00000010404.6	ENSG00000008394.12	MGST1	protein_coding	Protein coding	17268	-1.43099220422425	0.271744225691023	1	0	15.9649774461911	0	0	15.4468239261655	17.5040824338189	25.5700456854122	0	38	34.9877550580622	18.587556432078	0	23.9867469095653	0	20.162296869299	0	0	10.113313012499	0	0	13.5418443178258	0	21.3389269245322	0	0	0	19	0	0	16	17	24	0	38	37	20	0	24	0	19	0
ENST00000011292.7	ENSG00000091704.9	CPA1	protein_coding	Protein coding	7718	NA	NA	NA	0	0	0	0	0	0	0	0	0	0	0	0	0	0	0	0	0	0	0	0	0	0	0	0	0	0	0	0	0	0	0	0	0	0	0	0	0	0	0	0	0
ENST00000011473.6	ENSG00000008282.8	SYPL1	protein_coding	Protein coding	22072	0.0170616064273684	0.886984591934731	1	1639.2255920486	967.981790421689	981.587115253282	808.186343988618	976.046186834586	872.115165967332	989.773851739499	1132.20055316326	799	852.944731415463	782.536125790484	838.111363125042	1168.35446405341	1372.264828113	952.933820454236	828.102380274702	1052.12624938525	1242.92616923612	861.094716105565	939.120244247774	1102.69303730867	807.122674842153	917.573857754885	808.988326553168	1076.76106392393	1608	1152	944	807	1011	847	929	1158	799	902	842	899	1169	1591	898	913
ENST00000011619.5	ENSG00000010017.12	RANBP9	protein_coding	Protein coding	90067	0.0106031487777412	0.830372564111487	1	3345.73283153203	2698.92145037714	3013.38925847883	2852.18675053232	3245.76387748554	3274.29306703201	2943.75150953308	3199.10208113143	3010	2980.57848494627	3003.74911942381	3032.67660094078	2861.41901675356	3612.22193597564	2940.51182235934	2968.65179697601	2737.97742686773	2635.52937105723	2990.75641920586	3093.90009320363	3004.35488936906	3323.7576380385	3231.32322000059	3301.40874603493	2847.22306106611	3282	3212	2898	2848	3362	3180	2763	3272	3010	3152	3232	3253	2863	4188	2771	3273
ENST00000011653.8	ENSG00000010610.9	CD4	protein_coding	Protein coding	31337	-0.0913033947530782	0.429334530306274	1	15767.3521344625	12642.5816134416	11948.5355311181	13286.5033775675	10168.8372758939	9805.37511866222	11294.5022629606	11638.787033554	15359	7427.80583732645	11331.9037788164	12189.4394581312	10380.2647251144	15193.2400673856	11732.3344308931	9977.1371117434	9314.02160828242	8508.33023741538	11342.8123584259	12633.5800446534	10542.3258014273	9975.68342053542	14140.5955753233	8638.07257404306	10779.0452700066	15467	15046	11491	13267	10533	9523	10601	11904	15359	7855	12193	13075	10386	17615	11056	11000
ENST00000011684.11	ENSG00000008323.15	PLEKHG6	protein_coding	Protein coding	18070	NA	NA	NA	0	0	0	0	0	0	0	0	0	0	0	0	0	0	0	0	0	0	0	0	0	0	0	0	0	0	0	0	0	0	0	0	0	0	0	0	0	0	0	0	0
ENST00000011691.5	ENSG00000008324.11	SS18L2	protein_coding	Protein coding	4159	-0.18509067227571	0.0940806666995723	1	860.38955204541	480.629847327436	474.156487876585	443.651239636875	519.399454517317	586.90158748687	470.915008039676	529.924611238765	371	409.451295679485	514.875313168561	519.274782269909	403.776906311016	432.983622698131	474.344563188245	404.52755925796	449.016052113977	398.464532692459	556.053319942679	360.057959257052	405.288054940642	519.557656264511	447.101326037818	457.165337508554	442.139056336906	844	572	456	443	538	570	442	542	371	433	554	557	404	502	447	446
ENST00000011700.10	ENSG00000048707.13	VPS13D	protein_coding	Protein coding	233241	-0.61295522322234	0.0330312730147191	1	8040.15686846226	6487.66267694953	4140.55073404509	6016.83216193757	6173.90243798929	5678.53027191244	4464.10380924489	2609.53650811119	5374	5822.15156466187	3386.65278192461	5438.86728862235	2532.60069453494	6223.92394699146	4390.07484991	2097.91983086023	3093.10830444878	3920.93145494585	3883.3683275349	1969.18296274088	2768.33988840124	4788.92787073011	3759.7156962271	2770.60603872634	268.713823032344	7887	7721	3982	6008	6395	5515	4190	2669	5374	6157	3644	5834	2534	7216	4137	2313
ENST00000011898.9	ENSG00000011105.12	TSPAN9	protein_coding	Protein coding	209182	0.452839003231443	0.414160152317675	1	6.11651340316642	235.273351838605	553.18256918935	109.160237292143	159.295371738582	240.938546441978	110.803531303453	100.705230549064	256	322.454715535114	88.2908930523706	12.1195191553121	117.934838972029	204.416570875412	221.785265562289	633.094700363354	0	169.903658609983	117.063856830038	126.205882626183	197.324017202604	190.533877339787	203.227875471735	516.484329847471	341.133151225458	6	280	532	109	165	234	104	103	256	341	95	13	118	237	209	698
ENST00000011989.11	ENSG00000186115.12	CYP4F2	protein_coding	Protein coding	19758	0.478276498739331	0.873373570232238	1	0	0	0	0	0	0	0	0	0	0	0	0	0	1.72503435337901	0	0	0	0	0	0	0	0	0	0	0	0	0	0	0	0	0	0	0	0	0	0	0	0	2	0	0
ENST00000012049.9	ENSG00000011478.11	QPCTL	protein_coding	Protein coding	11507	0.150899643695328	0.166567108047189	1	202.86436120502	223.509684246675	202.764287578803	239.351345989194	152.537386270885	244.027502165593	241.850015441191	179.900606029396	195	207.089685343666	223.98005500654	238.661300289222	195.891766428117	246.679912533198	282.272156170186	282.080876522927	287.778469763958	255.866819216224	260.016835843641	141.981617954456	229.244078808907	194.062282475709	214.405408622681	172.843270780639	249.656105086787	199	266	195	239	158	237	227	184	195	219	241	256	196	286	266	311
ENST00000012134.7	ENSG00000010818.9	HIVEP2	protein_coding	Protein coding	193563	-0.159218811511665	0.649506692320046	1	877.719673354382	336.945050311716	229.799525922643	89.1308359541351	319.55616997255	273.887407493873	271.681735407505	577.832924800941	199	176.83000529345	294.612769448437	142.63741775098	251.860842550436	147.490437213905	637.76528518151	81.6311218233551	237.774409414901	111.246443137489	203.736135444585	154.045415558429	430.437194388033	266.394587762109	143.275652207573	322.163492875155	605.082544771412	861	401	221	89	331	266	255	591	199	187	317	153	252	171	601	90
ENST00000012443.8	ENSG00000011485.14	PPP5C	protein_coding	Protein coding	43859	-0.0181846659587935	0.93820170279056	1	599.418313510309	95.7898646771463	436.72308093896	313.460130939823	369.758347732588	375.822946373171	181.121156938337	262.029143564555	324	475.644345789332	444.242598726665	201.370472119031	489.729416070291	313.09373513829	211.173530367921	501.577892981282	256.143247910473	369.135924956212	257.765607827679	243.131920941617	468.160903559119	425.172818878598	215.42154800004	394.778121427968	507.888183249075	588	114	420	313	383	365	170	268	324	503	478	216	490	363	199	553
ENST00000013034.3	ENSG00000239672.7	NME1	protein_coding	Protein coding	8234	-1.17415802748469	0.609098010921919	1	41.7961749216372	0	0	7.01029046830276	0	5.14825953935851	0	0	0	0	0	0	0	0.862517176689504	0	0	3.0614730825953	1.0113313012499	0	0	0	0	0	0	0	41	0	0	7	0	5	0	0	0	0	0	0	0	1	0	0
ENST00000013070.10	ENSG00000012963.14	UBR7	protein_coding	Protein coding	22160	0.0760551840996265	0.780001460020686	1	1899.17741168317	1064.61191706969	1161.47543192576	1072.57444165032	307.00562553254	957.576274320683	1216.70800719753	1370.7644002892	866	244.914285406436	1150.56974314563	359.856491842343	1067.41023747566	1299.81338527108	1097.25341909764	1102.02014461529	1058.24919555044	1109.43043747114	257.765607827679	1113.58131728985	1046.5911108491	1124.67913707513	1126.89856949077	1152.62938562	905.241602413924	1863	1267	1117	1071	318	930	1142	1402	866	259	1238	386	1068	1507	1034	1215
ENST00000013125.8	ENSG00000012983.11	MAP4K5	protein_coding	Protein coding	114085	0.0696621118225062	0.500550058942819	1	2611.75122315206	1601.53931644422	1040.85667623786	1534.2521424914	1776.38475150904	1757.615806737	1790.96861654908	2194.98293769562	1608	1950.80374823736	1486.07513674464	1809.53743695852	1538.15014557587	1898.4003058936	1505.8052240808	1906.54020080769	1891.99036504389	1928.60879148355	1731.19434427498	1976.60683818948	2084.47675035104	1898.28196312602	1663.42016073615	1856.27536370923	1648.49260229062	2562	1906	1001	1532	1840	1707	1681	2245	1608	2063	1599	1941	1539	2201	1419	2102
ENST00000013222.5	ENSG00000241644.2	INMT	protein_coding	Protein coding	5468	0.189999133019344	0.804862127935543	1	9.17477010474964	3.36104788340864	0	19.0279312711075	10.6196914492388	18.5337343416906	0	6.84404479459659	13	0	11.1525338592468	13.9840605638216	0	0	16.9787763109886	7.25609971763156	6.12294616519059	13.1473069162487	19.1354381356792	6.49589101752413	6.77092215891288	0	12.1936725283041	23.5230486861225	0	9	4	0	19	11	18	0	7	13	0	12	15	0	0	16	8
ENST00000013807.9	ENSG00000012061.15	ERCC1	protein_coding	Protein coding	10133	0.297401245961022	0.333283586309779	1	59.1262962306088	110.914580152485	8.31853487502781	39.0573326091154	41.5133393015699	103.994842695042	71.3830442051092	42.0419894525219	69	89.8334251490787	85.5027595875589	122.127462257375	48.9729416070291	74.1764771952974	46.6916348552187	81.6311218233551	147.971198992106	24.2719512299975	91.1747346464716	74.23875448599	108.334754542606	65.2754950145566	64.0167807735967	71.5918873055901	162.943488434506	58	132	8	39	43	101	67	43	69	95	92	131	49	86	44	90
ENST00000013894.2	ENSG00000011198.7	ABHD5	nonsense_mediated_decay	Protein coding	20914	-0.139308764304145	0.569439300641654	1	27.5243103142489	33.6104788340864	63.4288284220871	33.048512207713	19.3085299077069	39.1267724991247	28.7663013960888	23.4652964386169	33	73.7579701224014	31.5988459345326	33.5617453531719	44.9751504554349	51.7510306013702	36.0798996608508	39.0015359822696	34.69669493608	30.3399390374969	43.8989463112641	55.6790658644925	29.0182378239123	22.9346333834929	11.1775331509454	15.3411187083407	36.2096640965569	27	40	61	33	20	38	27	24	33	78	34	36	45	60	34	43
ENST00000014914.5	ENSG00000013588.7	GPRC5A	protein_coding	Protein coding	27156	-3.40664141879402	0.181433441567691	1	0	0	4.15926743751391	8.01176053520315	7.72341196308277	0	0	4.88860342471185	0	0	0	0	0	0	0	0	0	0	0	0	0	0	0	0	0	0	0	4	8	8	0	0	5	0	0	0	0	0	0	0	0
ENST00000014930.8	ENSG00000013583.8	HEBP1	protein_coding	Protein coding	25410	0.120614946341143	0.489443970124224	1	1000.04994141771	492.393514919366	554.222386048728	623.915851678946	533.880851948097	405.682851701451	428.298265230655	695.159406994025	506	252.47920541899	429.372553581002	528.597489312457	582.678060344857	939.28120541487	675.967531881234	659.398061839768	707.200282079514	494.5410063112	508.777531607471	725.683825100552	497.179141383031	478.980997201409	557.860518169914	441.824218800213	369.719728143792	981	586	533	623	553	394	402	711	506	267	462	567	583	1089	637	727
ENST00000014935.7	ENSG00000013563.13	DNASE1L1	protein_coding	Protein coding	8282	0.0306297282971131	0.928230519060276	1	86.6506065448577	329.382692574047	277.631101454053	120.176408028047	259.699727258658	285.213578480462	74.5792999157857	137.858616576874	194	142.787865236957	359.66921696071	413.92819268912	155.913854912174	48.3009618946122	129.463169371288	159.634193787894	261.245703048132	128.439075258737	160.962803141302	205.084559267547	88.9892626599978	534.55337809218	156.485464113236	478.642903700231	323.981205074457	85	392	267	120	269	277	70	141	194	151	387	444	156	56	122	176
ENST00000016171.5	ENSG00000014919.12	COX15	protein_coding	Protein coding	18586	-0.153579963944931	0.372746482201037	1	1620.8760518391	911.684238374594	442.961982095231	747.096669907694	670.005987797431	703.252253076373	962.072968913636	931.767812750079	492	676.114726122013	802.98243786577	870.740837773959	899.503009108699	1213.56166760213	540.137321393325	741.936196127827	631.683946042163	667.478658824932	499.772619543622	660.724914925311	844.430720675849	768.310218347011	819.008338151094	676.031964414215	840.445361399032	1590	1085	426	746	694	683	903	953	492	715	864	934	900	1407	509	818
ENST00000016913.8	ENSG00000071203.9	MS4A12	protein_coding	Protein coding	14653	NA	NA	NA	0	0	0	0	0	0	0	0	0	0	0	0	0	0	0	0	0	0	0	0	0	0	0	0	0	0	0	0	0	0	0	0	0	0	0	0	0	0	0	0	0
ENST00000016946.7	ENSG00000015568.12	RGPD5	protein_coding	Protein coding	63386	0.146353939352121	0.255700196588374	1	1504.66229717894	1061.25086918628	870.326711299785	1020.4979981715	1168.16605941627	1329.28061306237	1360.53951417798	1241.70526987681	1317	1258.61356708867	1030.68000415873	600.382333540074	1036.4273560508	1480.94199237588	1709.55053981267	991.364623921412	977.630404375431	1144.82703301488	1412.64558001632	1418.88819511348	1343.54441124714	911.210626351851	1300.65840301911	1076.94653332552	1351.19220233994	1476	1263	837	1019	1210	1291	1277	1270	1317	1331	1109	644	1037	1717	1611	1093
ENST00000017003.6	ENSG00000015532.9	XYLT2	protein_coding	Protein coding	15060	-0.0183659354304887	0.959646911706021	1	368.010223090513	468.866179735506	964.950045503226	458.673290640381	346.58811184334	1398.26729088977	261.02754970525	403.798642881199	597	1352.22945224403	260.225790049092	224.677239725401	517.713954131451	303.606046194705	1194.88138288582	274.824776805295	645.970820427608	272.048120036222	1078.33821964592	477.911982003561	1439.30459606605	394.299273939281	262.163959358539	387.618932697409	216.305098682064	361	558	928	458	359	1358	245	413	597	1430	280	241	518	352	1126	303
ENST00000019019.6	ENSG00000068438.14	FTSJ1	protein_coding	Protein coding	10139	-0.322241356859139	0.41740953736839	1	61.1651340316642	35.2910027757908	44.7121249532745	91.1337760879359	11.5851179446242	95.7576274320683	28.7663013960888	134.925454522047	92	83.2141201380939	99.4434269116174	128.653357187159	101.943674365652	32.7756527142012	64.7315846856441	9.07012464703945	58.1679885693106	130.461737861237	162.088417149283	27.8395329322463	35.7891599828252	10.5852154077659	61.9845020188793	80.7965585305945	71.4664422958361	60	42	43	91	12	93	27	138	92	88	107	138	102	38	61	10
ENST00000019103.7	ENSG00000080293.9	SCTR	protein_coding	Protein coding	84652	NA	NA	NA	0	0	0	0	0	0	0	0	0	0	0	0	0	0	0	0	0	0	0	0	0	0	0	0	0	0	0	0	0	0	0	0	0	0	0	0	0	0	0	0	0
ENST00000019317.8	ENSG00000017797.12	RALBP1	protein_coding	Protein coding	63106	0.0766374853044386	0.886540826258832	1	4905.44374933947	1711.61363462585	1424.54909734851	2186.20915604356	0	2369.22904001279	149.158599831571	2061.03520385852	1574	2537.0850492103	2226.78926056295	1726.56534427984	1967.91269437225	3097.29918149201	1666.04242551576	1931.9365498194	1785.85929818059	2554.62286695724	1640.01960962851	2537.10943455871	2643.56146575841	2323.45478200462	1858.51892118902	83.8647822722627	2057.2806522228	4812	2037	1370	2183	0	2301	140	2108	1574	2683	2396	1852	1969	3591	1570	2130
ENST00000020673.5	ENSG00000059915.16	PSD	protein_coding	Protein coding	16526	-0.196749168700576	0.659327149132164	1	57.0874584295533	75.6235773766945	94.6233342034414	98.1440665562386	81.0958256123691	0	57.5326027921775	80.1730961652743	54	91.7246551522172	67.8445809770848	92.2947997212226	32.9817770006523	58.6511680148863	99.7503108270581	68.0259348527959	0	58.657215472494	37.1452622633773	38.0473616740699	61.9055740243463	41.4587603470832	102.630077113226	46.0233561250222	99.1001333168927	56	90	91	98	84	0	54	82	54	97	73	99	33	68	94	75
ENST00000020926.7	ENSG00000019505.7	SYT13	protein_coding	Protein coding	46019	NA	NA	NA	0	0	0	0	0	0	0	0	0	0	0	0	0	0	0	0	0	0	0	0	0	0	0	0	0	0	0	0	0	0	0	0	0	0	0	0	0	0	0	0	0
ENST00000020945.3	ENSG00000019549.9	SNAI2	protein_coding	Protein coding	3662	NA	NA	NA	0	0	0	0	0	0	0	0	0	0	0	0	0	0	0	0	0	0	0	0	0	0	0	0	0	0	0	0	0	0	0	0	0	0	0	0	0	0	0	0	0
ENST00000022615.8	ENSG00000078668.13	VDAC3	protein_coding	Protein coding	13995	-0.0623651190549423	0.599509530511061	1	3408.93680336475	1967.89353573576	1764.56921036528	1638.40502944904	2136.48883428777	1971.78340357431	1740.89394374848	2846.14491386724	1612	1658.60871275246	1926.60022418489	1697.66495244794	1759.02810670146	2060.55353511123	1690.4494164628	2356.41838330085	1813.41255592395	1558.46153522609	1636.64276760456	1951.55125855046	2367.88820643125	1830.36016425953	1934.72937449092	2025.02766950098	1871.46790225363	3344	2342	1697	1636	2213	1915	1634	2911	1612	1754	2073	1821	1760	2389	1593	2598
ENST00000023064.8	ENSG00000021488.12	SLC7A9	protein_coding	Protein coding	39252	1.21362314341464	0.109772802002326	1	7.13593230369416	0	5.19908429689238	4.00588026760158	0	7.20756335510192	0	3.91088273976948	3	2.83684500470775	5.57626692962341	1.86454140850955	6.99613451528988	3.45006870675802	13.7952557526783	5.44207478822367	0	23.2606199287476	0	0	22.2473156649995	10.5852154077659	4.06455750943471	0	19.0577179455563	7	0	5	4	0	7	0	4	3	3	6	2	7	4	13	6
ENST00000023897.10	ENSG00000022355.16	GABRA1	protein_coding	Protein coding	50476	NA	NA	NA	0	0	0	0	0	0	0	0	0	0	0	0	0	0	0	0	0	0	0	0	0	0	0	0	0	0	0	0	0	0	0	0	0	0	0	0	0	0	0	0	0
ENST00000023939.8	ENSG00000022277.12	RTFDC1	protein_coding	Protein coding	50302	-0.767872199781414	0.443631421935883	1	1.01941890052774	0.840261970852161	0	1529.2447921569	197.912431553996	0	7.45792999157857	28.3538998633287	1	0	9.29377821603901	3.7290828170191	11.9933734547826	867.692279749641	0	9.9771371117434	8.16392822025412	12.1359756149988	3.37684202394339	19.4876730525724	5.80364756478247	0	77.2265926792595	1.02274124722272	1.90577179455563	1	1	0	1527	205	0	7	29	1	0	10	4	12	1006	0	11
ENST00000024061.7	ENSG00000022567.9	SLC45A4	protein_coding	Protein coding	17974	3.1231289140895	0.165700664882476	1	0	0	0	0	0	1.0296519078717	0	0	0	0	0	26.1035797191337	0	0	46.6916348552187	0	0	0	0	0	0	0	54.8715263773686	24.5457899333452	92.429932035948	0	0	0	0	0	1	0	0	0	0	0	28	0	0	44	0
ENST00000025008.9	ENSG00000023287.12	RB1CC1	protein_coding	Protein coding	91977	2.1053857611549	0.000269418728344523	0.14677627611898	140.679808272828	0.840261970852161	46.7917586720315	2.00294013380079	33.7899273384871	74.1349373667626	58.5980213624031	64.5295652061964	158	146.570325243234	100.372804733221	1.86454140850955	20.9884035458696	93.1518550824664	635.642938142636	174.146393223158	100.008120698113	109.223780534989	73.1649105187735	223.644247889045	345.317030104557	188.769674771826	468.44025296235	860.125388914304	101.005905111448	138	1	45	2	35	72	55	66	158	155	108	2	21	108	599	192
ENST00000025301.3	ENSG00000023516.8	AKAP11	protein_coding	Protein coding	51115	-0.0594938470614708	0.567904768768726	1	11361.4236463816	7037.19400588685	5864.56708689461	6456.47752130684	7539.01550246417	7269.34246957422	8608.58204742212	8739.84520269985	5808	8206.04698361795	6132.03486694254	6125.01852695387	6212.56744957741	8538.92004922609	6113.42064547534	6724.59041331505	5791.28658124277	6973.12932211804	6162.73669369669	7346.85274081979	7458.6543953396	8028.88588679046	7959.41974285052	6747.02400792825	6620.65121428625	11145	8375	5640	6447	7809	7060	8080	8939	5808	8678	6598	6570	6216	9900	5761	7414
ENST00000025399.10	ENSG00000023734.10	STRAP	protein_coding	Protein coding	20621	0.673537737097681	0.0957102248910243	1	30.5825670158321	19.3260253295997	93.5835173440629	56.0823237464221	68.5452811723596	11.3261709865887	113.99978701413	29.3316205482711	22	36.8789850612007	46.468891080195	30.7649332404075	20.9884035458696	41.4008244810962	253.620471145393	53.5137354175328	98.9876296705813	38.4305894474961	25.889122183566	21.3436419147221	88.0219880658674	113.791065633484	53.8553870000099	23.5230486861225	40.974093582946	30	23	90	56	71	11	107	30	22	39	50	33	21	48	239	59
ENST00000026218.9	ENSG00000007541.16	PIGQ	protein_coding	Protein coding	14092	0.0934480491938685	0.882286646798942	1	0	145.365320957424	302.586706079137	98.1440665562386	181.500181132445	329.488610518945	142.766088410218	205.321343837898	144	0	293.683391626833	146.366500568	183.898392973334	154.390574627421	0	252.149465187697	226.549008112052	256.878150517474	133.948066949755	166.109213162403	149.927562090214	410.17709705093	173.759833528334	136.024585880621	80.0424153713364	0	173	291	98	188	320	134	210	144	0	316	157	184	179	0	278
ENST00000027335.7	ENSG00000079112.9	CDH17	protein_coding	Protein coding	81417	0.53687297234432	0.756099795927901	1	0	0	4.15926743751391	0	0	0	0	0	0	11.347380018831	11.1525338592468	4.66135352127387	0	0	0	0	9.18441924778589	0	9.00491206384905	0	11.6072951295649	0	0	12.2728949666726	0	0	0	4	0	0	0	0	0	0	12	12	5	0	0	0	0
ENST00000028008.9	ENSG00000026297.15	RNASET2	nonsense_mediated_decay	Protein coding	27040	0.501727551050372	0.108010546749356	1	294.612062252516	106.713270298224	44.7121249532745	122.179348161848	135.159709353949	110.172754142272	115.065205584355	122.215085617796	1454	57.6825150957242	40.8926241505716	333.752912123209	122.932077911522	333.794147378838	161.298374954392	86.1661841468748	162.258073377551	366.101931052463	140.701750997641	163.325259869178	94.7929102247803	132.315192597074	299.76111632081	150.342963341739	202.964696120174	289	127	43	122	140	107	108	125	1454	61	44	358	123	387	152	95
ENST00000029410.9	ENSG00000027847.13	B4GALT7	protein_coding	Protein coding	10248	-0.190523792255574	0.6383226015881	1	199.806104503436	152.087416724241	79.0260813127642	32.0470421408126	86.8883845846812	165.773957167344	55.4017656517265	69.4181686309083	150	48.2263650800317	70.6327144418965	186.454140850955	135.924899154203	137.140231093631	97.6279637881846	78.0030719645393	210.221151671544	140.575050873736	48.4014023431886	9.27984431074875	11.6072951295649	66.1575962985371	67.0651989056727	48.0688386194676	243.938789703121	196	181	76	32	90	161	52	71	150	51	76	200	136	159	92	86
ENST00000031146.8	ENSG00000029364.11	SLC39A9	protein_coding	Protein coding	63690	-0.347099455689516	0.132345153496299	1	1862.47833126418	744.472106175014	1988.12983513165	482.70857224599	1177.82032437012	1337.51782832534	994.035526020401	2602.69246331659	802	834.032431384078	1097.59520731421	1489.76858539913	1906.94637931044	1045.37081814768	730.087381372511	884.337153086347	1519.5111399948	1836.57764306981	656.232966652999	1087.59775321975	1105.59486109106	851.227739041177	1092.34983066058	804.897361564277	954.79166907237	1827	886	1912	482	1220	1299	933	2662	802	882	1181	1598	1908	1212	688	975
ENST00000033079.7	ENSG00000031003.10	FAM13B	protein_coding	Protein coding	95072	-0.0067690151430557	0.915962440195021	1	5364.18225457695	3967.7170263639	4031.36996381035	4367.41096175262	4825.20162393596	4147.43788490722	4441.73001927015	5121.30094772813	4247	4573.93976259046	4158.96575167746	4071.2261654806	4007.7856294732	4631.71723882264	3950.74901286316	4116.92957729121	4069.71821779668	4799.77835573201	4057.83849877198	4570.32332304376	4762.86010149814	5274.96567820336	4674.24113584991	3885.3939981991	3868.71674294793	5262	4722	3877	4361	4998	4028	4169	5238	4247	4837	4475	4367	4010	5370	3723	4539
ENST00000034275.12	ENSG00000031823.14	RANBP3	protein_coding	Protein coding	60735	-0.081099268608005	0.511754967418597	1	561.699814190783	405.846531921594	395.130406563821	508.7467939854	360.104082778734	339.785129597662	498.615890865539	489.838063156127	531	434.982900721855	538.109758708659	567.752858891157	432.760892160074	455.409069292058	263.171032820324	488.879718475427	511.266004793415	309.467378182468	386.085604737528	392.537414344672	593.906600796072	503.679833152862	366.826315226482	534.89367229748	484.06603581713	551	483	380	508	373	330	468	501	531	460	579	609	433	528	248	539
ENST00000035307.6	ENSG00000033100.16	CHPF2	protein_coding	Protein coding	6329	-0.105497226815279	0.284710183469195	1	2020.48826084597	3129.13557945345	2364.54353822666	2814.13088799011	2407.77367949106	2834.6317023708	2515.45324430243	2999.64706140319	2800	2353.63573890586	3334.6076239148	3223.79209531301	3589.01700634371	3267.21506529984	2659.30083970859	2346.44124618911	2801.2478705747	2061.09319194729	2597.91713042045	2366.36029924093	3014.02763531036	2574.85364793906	3150.0320698119	2352.30486861225	2029.64696120174	1982	3724	2274	2810	2494	2753	2361	3068	2800	2489	3588	3458	3591	3788	2506	2587
ENST00000035383.9	ENSG00000033122.18	LRRC7	protein_coding	Protein coding	362069	-0.552414610063848	0.839824590730327	1	0	0	4.15926743751391	0	0	0	0	0	0	0	0	3.7290828170191	0	0	1.06117351943679	0	0	4.04532520499959	0	0	0	0	0	0	0	0	0	4	0	0	0	0	0	0	0	0	4	0	0	1	0
ENST00000037243.6	ENSG00000034713.7	GABARAPL2	protein_coding	Protein coding	11531	0.0288422344658765	0.820798394243424	1	2327.33334990482	1257.87217036568	1293.53217306683	1197.75820001287	1647.98302762279	1059.51181319998	1312.59567851783	1572.17486138733	907	1250.10303207455	1062.27885009326	1321.02758792901	1155.36164281073	1788.86062445403	963.545555648604	1452.12695599102	1317.45391654351	1260.11880135737	1073.835763614	1418.88819511348	1531.19568250844	1366.37488888579	1435.80494020781	1470.70191350627	1271.1497869686	2283	1497	1244	1196	1707	1029	1232	1608	907	1322	1143	1417	1156	2074	908	1601
ENST00000037502.10	ENSG00000034971.16	MYOC	protein_coding	Protein coding	17267	NA	NA	NA	0	0	0	0	0	0	0	0	0	0	0	0	0	0	0	0	0	0	0	0	0	0	0	0	0	0	0	0	0	0	0	0	0	0	0	0	0	0	0	0	0
ENST00000037869.7	ENSG00000035141.7	FAM136A	protein_coding	Protein coding	6116	-0.344109128953604	0.269164472624464	1	973.545050003989	422.651771338637	554.222386048728	379.557155355249	655.524590366651	210.048989205827	469.84958946945	426.286218634873	290	121.038720200864	197.957476001631	236.796758880713	245.864155823044	339.831767615665	436.14231648852	529.695279387104	335.741548057951	100.12179882374	283.654730011245	475.128028710336	491.375493818249	281.390309589778	152.420906603802	112.501537194499	230.598387141231	955	503	533	379	679	204	441	436	290	128	213	254	246	394	411	584
ENST00000038176.7	ENSG00000035681.7	NSMAF	protein_coding	Protein coding	76341	-0.0608468575395388	0.578740662975973	1	2712.67369430431	1660.35765440387	1364.23971950456	1616.37268797724	1957.88493264148	1593.90115338539	1899.64131071208	1372.71984165909	1803	1521.49453752492	1644.0693664173	1417.98374117151	1612.10928188037	2230.46941891906	1428.33955716192	1445.77786873809	1258.26543694667	1605.99410638484	1461.04698235951	1784.51406095698	1701.43601107539	1968.85006584446	1737.59833528334	1616.95391185911	1382.63743695011	2661	1976	1312	1614	2028	1548	1783	1404	1803	1609	1769	1521	1613	2586	1346	1594
ENST00000039007.4	ENSG00000036473.6	OTC	protein_coding	Protein coding	68906	-1.11236814177669	0.710882199327011	1	0	0	0	0	0	4.11860763148681	0	0	0	0	0	0.932270704254774	0	0	0	0	0	0	0	0	0	0	0	0	0	0	0	0	0	0	4	0	0	0	0	0	1	0	0	0	0
ENST00000039989.8	ENSG00000052841.14	TTC17	protein_coding	Protein coding	135993	0.0281089201653353	0.862025396806112	1	3272.33467069404	1493.14552220429	1277.93492017615	1860.73138430093	1712.66660281361	2294.06445073815	2118.05211760831	1795.09517755419	1559	2279.87776878346	1752.80657154496	1889.71271752443	2258.75200065073	3181.82586480758	1067.54056055341	1911.07526313121	1641.97006329861	2422.1384664935	1531.96066486232	2403.47967648393	2410.44828857298	1549.85195595373	2158.28003750983	2319.57714870112	1461.72696642417	3210	1777	1229	1858	1774	2228	1988	1836	1559	2411	1886	2027	2260	3689	1006	2107
ENST00000040584.5	ENSG00000037965.5	HOXC8	protein_coding	Protein coding	3257	NA	NA	NA	0	0	0	0	0	0	0	0	0	0	0	0	0	0	0	0	0	0	0	0	0	0	0	0	0	0	0	0	0	0	0	0	0	0	0	0	0	0	0	0	0
ENST00000040663.7	ENSG00000037757.13	MRI1	protein_coding	Protein coding	8318	-0.173785474341088	0.625163022434044	1	115.194335759634	142.004273074015	344.179380454276	338.496882612333	218.186387957088	191.515254864137	443.214125213812	79.195375480332	342	234.512520389174	128.254139381338	115.601567327592	154.914407124276	95.739406612535	437.203490007957	71.6539847116117	45.9220962389295	95.0651423174903	424.356481008886	81.662629934589	176.043976131735	293.739727565505	246.921868698159	96.1376772389353	265.85516534051	113	169	331	338	226	186	416	81	342	248	138	124	155	111	412	79
ENST00000040738.9	ENSG00000038219.12	BOD1L1	protein_coding	Protein coding	58986	-0.0269738148783237	0.791811332542226	1	20773.7183549542	11493.9434992867	10420.0047478317	11688.1571507945	11538.7774728457	12492.7665982074	13351.8255220661	15071.5643583866	11018	12855.6359463339	11050.3022988704	10697.8063313235	11394.7042298314	15975.543146643	12688.4517719057	11070.9941441764	10660.0492735968	11730.4317631976	11717.6418230836	13828.8239918778	13200.3963860977	12599.0526390934	11917.2826176626	12955.0633785701	10095.8260816584	20378	13679	10021	11671	11952	12133	12532	15415	11018	13595	11890	11475	11401	18522	11957	12206
ENST00000040877.1	ENSG00000059588.9	TARBP1	protein_coding	Protein coding	87791	-0.0844251366326744	0.351908654477198	1	1954.22603231167	2290.55413254299	1946.53716075651	1767.5946680792	2479.21524014957	2147.85387982037	2450.46271151867	2761.08321427725	2122	1755.06144291253	2095.7469877168	1995.05930710522	2293.73267322718	2249.44479680623	2036.3919837992	2266.62414929516	1620.53975172044	2148.06768385478	1544.34241895011	1958.97513399906	2623.24869928167	2330.51159227647	1751.82428656636	1793.88814762864	2101.11340349758	1917	2726	1872	1765	2568	2086	2300	2824	2122	1856	2255	2140	2295	2608	1919	2499
ENST00000042381.8	ENSG00000039523.19	RIPOR1	protein_coding	Protein coding	17917	-0.65462932902538	0.152992255107333	1	832.865241731161	344.507408049386	1342.40356545761	321.471891475026	370.723774227973	1370.46668937724	171.532389806307	255.185098769959	213	317.726640527268	1592.95358622909	2298.04728598802	651.639957709857	391.582798217035	270.599247456381	331.05954961694	310.229272369657	277.104776542472	267.896133899509	354.490052670602	186.683996667169	283.154512157739	1442.91791584932	1668.09097422025	128.639596132505	817	410	1291	321	384	1331	161	261	213	336	1714	2465	652	454	255	365
ENST00000042931.1	ENSG00000039987.6	BEST2	protein_coding	Protein coding	5863	NA	NA	NA	0	0	0	0	0	0	0	0	0	0	0	0	0	0	0	0	0	0	0	0	0	0	0	0	0	0	0	0	0	0	0	0	0	0	0	0	0	0	0	0	0
ENST00000043402.7	ENSG00000040608.13	RTN4R	protein_coding	Protein coding	27117	-0.377625294966659	0.431175863653126	1	79.5146742411635	70.5820055515815	40.5528575157606	48.0705632112189	47.305898273882	82.3721526297362	1.06541857022551	84.0839789050438	36	31.2052950517852	54.8332914746302	85.7689047914392	56.9685239102176	29.3255840074431	50.9363289329659	80.7241093586511	0	55.6232215687443	54.0294723830943	1.85596886214975	68.6764961832592	45.8692667669857	61.9845020188793	21.477566191677	40.0212076856682	78	84	39	48	49	80	1	86	36	33	59	92	57	34	48	89
ENST00000044462.11	ENSG00000041357.15	PSMA4	protein_coding	Protein coding	12007	0.38076195135499	0.0199571211868656	1	1000.04994141771	584.822331713104	775.703377096344	666.979064555662	581.186750221979	799.009880508441	678.67162923365	545.568142197842	749	421.744290699885	718.409056099815	882.860356929271	712.606272771669	769.365321607038	703.558043386591	743.750221057235	1757.2855494097	609.832774653688	817.195769794301	1174.82828974079	715.783199656504	640.405532169839	1119.78559384926	852.966200183745	1051.98603059471	981	696	746	666	602	776	637	558	749	446	773	947	713	892	663	820
ENST00000045083.6	ENSG00000042062.11	RIPOR3	protein_coding	Protein coding	50778	-0.224567642225685	0.940348310558875	1	0	0	0	0	0.965426495385347	0	0	0	0	0	0	0	0	0	0	0	0	0	0	0	0	0	0	0	0	0	0	0	0	1	0	0	0	0	0	0	0	0	0	0	0
ENST00000045347.11	ENSG00000042317.16	SPATA7	protein_coding	Protein coding	52637	NA	NA	NA	0	0	0	0	0	0	0	0	0	0	0	0	0	0	0	0	0	0	0	0	0	0	0	0	0	0	0	0	0	0	0	0	0	0	0	0	0	0	0	0	0
ENST00000046087.6	ENSG00000042813.7	ZPBP	protein_coding	Protein coding	155824	0.0343762489638307	0.990860346404808	1	2.03883780105547	0	0	0	0	0	0	0	0	0	0	0	0	0	0	0	0	0	2.25122801596226	0	0	0	0	0	0	2	0	0	0	0	0	0	0	0	0	0	0	0	0	0	0
ENST00000046640.7	ENSG00000040531.14	CTNS	protein_coding	Protein coding	25071	-0.00402804942111205	0.962058554969546	1	646.311582934585	602.467833100999	503.271359939183	745.093729773893	510.710616058848	498.351523409904	564.67184221952	613.030869458866	528	507.795255842687	634.765052155464	559.362422552864	517.713954131451	605.487058036032	486.017471902049	684.794410851479	561.270065142471	636.127388486185	435.612621088698	622.677553251241	510.720985700857	478.980997201409	617.812741434076	536.939154791926	662.255698608081	634	717	484	744	529	484	530	627	528	537	683	600	518	702	458	755
ENST00000046794.9	ENSG00000043462.11	LCP2	protein_coding	Protein coding	51991	-0.196961057738303	0.0325942962717283	1	6669.03844725246	4825.62449860396	4906.89575940703	7101.42424439069	5917.09899021679	6636.10654623312	4680.38377900067	5404.83994636142	5487	5569.67235924288	4859.7166291668	5581.50470637333	4282.6337711453	5740.05181086865	3948.62666582429	4813.51515018384	4185.03370390777	4682.46392478702	4158.0181454823	5850.01385349601	5799.77846640594	5072.96448417182	5131.50385566132	4117.55626131865	4413.76747619084	6542	5743	4719	7091	6129	6445	4393	5528	5487	5890	5229	5987	4285	6655	3721	5307
ENST00000052569.10	ENSG00000047932.13	GOPC	protein_coding	Protein coding	42260	0.0825971926799339	0.787028346159559	1	1085.68112906204	611.710714780373	1783.28591383409	720.056978101383	683.521958732826	1064.66007273934	886.428250427624	923.94604727054	268	860.509651428017	2027.90240673971	1905.56131949676	1180.34783750819	856.479556452678	585.767782729107	2165.94576571302	1837.90434058471	1023.4672768649	1602.87434736513	1190.60402506906	494.27731760064	577.776341007224	653.377619641629	2153.89306665104	544.097847345632	1065	728	1715	719	708	1034	832	945	268	910	2182	2044	1181	993	552	2388
ENST00000052754.9	ENSG00000011465.16	DCN	protein_coding	Protein coding	42640	2.450028373308	0.250261569702528	1	9.17477010474964	0	0	27.0396918063106	0	5.14825953935851	0	0	0	0	0	0	0	0	0	0	0	24.2719512299975	36.0196482553962	0	7.73819675304329	0	0	4.09096498889086	0	9	0	0	27	0	5	0	0	0	0	0	0	0	0	0	0
ENST00000053243.5	ENSG00000048462.10	TNFRSF17	protein_coding	Protein coding	2962	0.426967830101162	0.247861417231336	1	152.912835079161	48.7351943094253	90.4640667659275	81.1190754189319	258.734300763273	97.8169312478117	70.3176256348837	67.4627272610235	58	91.7246551522172	39.9632463289677	102.549777468025	106.940913305145	120.752404736531	35.018726141414	113.376558087993	47.963078293993	116.303099643738	220.620345564302	25.0555796390216	65.7746724008679	436.640135570345	175.792112283051	122.728949666726	91.4770461386702	150	58	87	81	268	95	66	69	58	97	43	110	107	140	33	125
ENST00000053468.3	ENSG00000048544.5	MRPS10	protein_coding	Protein coding	11065	-0.131380868571731	0.143563927500108	1	1731.99271199663	1315.00998438363	1063.73264714418	1191.74937961147	1020.45580562231	1166.59561161864	974.857991756342	1011.94090891535	971	973.983451616327	1047.4088049476	1104.74078454191	944.478159564133	1169.57329159097	1065.41821351454	961.433212586182	948.03616457701	1005.2633134424	956.771906783961	998.511247836566	1144.28584485628	1182.89782181784	1006.99412296245	934.785499961562	859.503079344589	1699	1565	1023	1190	1057	1133	915	1035	971	1030	1127	1185	945	1356	1004	1060
ENST00000053469.8	ENSG00000048545.13	GUCA1A	protein_coding	Protein coding	24621	NA	NA	NA	0	0	0	0	0	0	0	0	0	0	0	0	0	0	0	0	0	0	0	0	0	0	0	0	0	0	0	0	0	0	0	0	0	0	0	0	0	0	0	0	0
ENST00000053867.7	ENSG00000030582.17	GRN	protein_coding	Protein coding	8017	0.25053601610764	0.143485010393848	1	2069.42036807131	3073.6782893772	3967.94113538827	3517.16287495418	2697.40162810666	3535.82465163143	2713.62109836437	3492.41828661415	5339	2938.97142487723	3677.54804008664	6233.16192864742	3549.03909482776	4997.42452173899	4967.35324448361	5685.15412876433	5022.85683751135	2372.58323273226	2430.20064323126	4430.19767395145	4457.20132975293	5041.20883794853	2977.28837566092	4642.22252114391	4373.74626850517	2030	3658	3816	3512	2794	3434	2547	3572	5339	3108	3957	6686	3551	5794	4681	6268
ENST00000054650.8	ENSG00000041988.15	THAP3	protein_coding	Protein coding	8700	-0.187805902858347	0.544004880907816	1	232.427509320324	82.3456731435117	74.8668138752503	83.1220155527327	218.186387957088	51.4825953935851	73.5138813455602	90.9280236996404	103	48.2263650800317	203.533742931254	122.127462257375	103.94256994145	156.97812615749	106.117351943679	140.586932029112	55.1065154867153	11.1246443137489	132.822452941773	86.3025520899634	100.596557789563	133.197293881055	123.969004037759	90.001229755599	68.6077846040026	228	98	72	83	226	50	69	93	103	51	219	131	104	182	100	155
ENST00000054666.10	ENSG00000049245.12	VAMP3	protein_coding	Protein coding	10164	0.0887273406492589	0.414678167750432	1	3394.66493875736	1812.44507112811	2493.48082878959	2034.9871759416	2021.60308133692	2200.36612712183	1927.34219353795	2288.84412345009	2013	1779.64743295333	1739.7952820425	2327.87994852417	2005.8917103124	3148.18769491669	2042.75902491582	2155.06161613657	2361.41623770851	2051.99121023604	2469.5971335106	2838.70437465804	2287.60441511842	2372.85245390753	2195.8771944721	1791.8426651342	1805.71877534146	3330	2157	2398	2032	2094	2137	1809	2341	2013	1882	1872	2497	2007	3650	1925	2376
ENST00000054668.5	ENSG00000049247.13	UTS2	protein_coding	Protein coding	5666	-0.0855794278625617	0.907304522433418	1	3.05825670158321	48.7351943094253	0	25.0367516725099	0	89.5797159848381	0	47.9083135621761	46	99.2895751647712	86.4321374091628	28.900391831898	36.9795681522465	12.9377576503426	29.7128585442301	0	48.9835693215248	64.7252032799934	27.0147361915471	29.695501794396	6.77092215891288	111.144761781542	69.09747766039	8.18192997778172	37.1625499938348	3	58	0	25	0	87	0	49	46	105	93	31	37	15	28	0
ENST00000054950.3	ENSG00000049449.8	RCN1	protein_coding	Protein coding	14852	0.129920278907284	0.563867298137903	1	660.583447541974	228.551256071788	298.427438641623	677.995235291567	269.353992212512	260.501932691541	335.606849621036	290.383043427884	175	208.980915346804	317.847214988534	456.812645084839	213.881826610291	371.744903153176	279.088635611875	316.547350181677	453.098016224104	294.29740866372	305.041396162886	631.029413130915	425.600821417381	549.549099919848	304.841813207603	279.208360491801	226.78684355212	648	272	287	677	279	253	315	297	175	221	342	490	214	431	263	349
ENST00000055077.7	ENSG00000049541.10	RFC2	protein_coding	Protein coding	22908	0.0657941822217889	0.707883014092752	1	362.913128587874	431.894653018011	151.813261469258	371.545394820046	357.207803292578	229.61237545539	322.82182677833	394.021436031775	306	183.449310304434	477.700200304405	288.071647614725	353.804516916088	202.691536522033	267.415726898071	337.408636869868	251.040792772814	392.39654488496	273.524203939415	431.512760449817	306.62604633934	481.62730105335	351.584224566102	308.86785666126	483.113149919852	356	514	146	371	370	223	303	403	306	194	514	309	354	235	252	372
ENST00000055335.10	ENSG00000049769.12	PPP1R3F	protein_coding	Protein coding	18242	-0.219429316261471	0.174346445957363	1	611.651340316642	520.96242192834	507.430627376697	655.962893819758	703.795915135918	606.464973736433	535.905540823432	732.312793021835	791	454.840815754809	597.589939291308	648.860410161323	494.726655009784	371.744903153176	390.511855152738	643.978849939801	356.151368608586	426.781809127456	629.218230461452	346.138192790928	289.215103644993	615.706696218385	793.604853717127	554.325755994712	815.670328069809	600	620	488	655	729	589	503	749	791	481	643	696	495	431	368	710
ENST00000055682.10	ENSG00000050030.13	NEXMIF	protein_coding	Protein coding	192599	0.0633060176831973	0.785540260629954	1	219.175063613463	63.8599097847642	61.3491947033301	82.1205454858323	74.3378401446717	161.655349535857	93.7568341798449	78.2176547953896	103	122.929950204002	88.2908930523706	33.5617453531719	71.9602407286959	156.97812615749	131.585516410162	68.9329473174998	122.458923303812	73.8271849912425	73.1649105187735	84.4465832278136	122.843873454562	92.6206348179519	120.920585905683	66.4781810694765	94.3357038305036	215	76	59	82	77	157	88	80	103	130	95	36	72	182	124	76
ENST00000056217.9	ENSG00000050327.14	ARHGEF5	protein_coding	Protein coding	25293	-0.0447788599474888	0.817965830546739	1	832.865241731161	501.63639659874	649.885537111548	551.810006862117	504.918057086536	675.451651563837	1011.08222314401	866.26052685894	894	691.244566147121	598.519317112912	573.346483116686	317.82439655174	814.216214794892	828.776518680132	247.614402864177	636.786401179822	799.963059288668	561.681389982584	607.829802354043	454.619059241293	547.784897351887	1119.78559384926	594.212664636398	544.097847345632	817	597	625	551	523	656	949	886	894	731	644	615	318	944	781	273
ENST00000056233.3	ENSG00000050344.8	NFE2L3	protein_coding	Protein coding	34886	-0.039927397361348	0.887052695535817	1	503.592936860702	385.680244621142	544.864034314322	30.0441020070118	555.120234846574	332.57756624256	569.998935070648	390.110553292006	364	324.345945538252	281.601479945982	406.470027055081	223.876304489276	495.947376596465	301.373279520048	312.012287858157	293.901415929149	200.24359764748	191.354381356792	598.549958043294	277.607808515428	463.10317408976	436.939932264231	321.140751627933	517.417042221853	494	459	524	30	575	323	535	399	364	343	303	436	224	575	284	344
ENST00000057513.7	ENSG00000050730.15	TNIP3	protein_coding	Protein coding	32933	-0.052693814133336	0.899209868687364	1	106.019565654885	75.6235773766945	114.379854531632	65.0955543485256	44.409618787726	119.439621313117	13.8504414129316	124.170526987681	101	8.51053501412324	146.841695813416	3.7290828170191	45.9745982433335	12.9377576503426	45.6304613357819	90.7012464703945	89.8032104227954	112.257774438739	36.0196482553962	79.8066610724393	65.7746724008679	96.1490399538739	99.5816589811503	73.6373698000355	60.0318115285023	104	90	110	65	46	116	13	127	101	9	158	4	46	15	43	100
ENST00000060969.5	ENSG00000052723.11	SIKE1	protein_coding	Protein coding	7903	-0.0870066428241473	0.668060398493489	1	101.941890052774	63.8599097847642	48.8713923907884	98.1440665562386	43.4441922923406	61.7791144723021	37.2896499578929	41.0642687675795	70	42.5526750706162	51.1157801882145	55.0039715510317	51.9712849707248	85.3892004922609	58.3645435690234	58.0487977410525	52.04504240412	31.3512703387468	36.0196482553962	91.8704586764126	44.4946313299989	74.9786091383421	40.6455750943471	42.9551323833541	48.5971807611685	100	76	47	98	45	60	35	42	70	45	55	59	52	99	55	64
ENST00000061240.6	ENSG00000038295.7	TLL1	protein_coding	Protein coding	230638	-1.34271052086627	0.654531381555395	1	0	0	0	0	0	0	0	0	0	0	0	0	5.99668672739132	0	0	0	0	0	0	0	0	0	0	0	0	0	0	0	0	0	0	0	0	0	0	0	0	6	0	0	0
ENST00000062104.3	ENSG00000053438.8	NNAT	protein_coding	Protein coding	2479	-1.1969372911897	0.684087875947743	1	0	0	15.5972528906772	0	0	0	0	0	0	0	0	0	6.99613451528988	0	0	0	0	9.10198171124907	0	0	0	0	0	0	0	0	0	15	0	0	0	0	0	0	0	0	0	7	0	0	0
ENST00000064571.2	ENSG00000054803.3	CBLN4	protein_coding	Protein coding	8033	NA	NA	NA	0	0	0	0	0	0	0	0	0	0	0	0	0	0	0	0	0	0	0	0	0	0	0	0	0	0	0	0	0	0	0	0	0	0	0	0	0	0	0	0	0
ENST00000064724.7	ENSG00000013297.10	CLDN11	protein_coding	Protein coding	15235	0.377999089805977	0.604754817605683	1	0	11.7636675919302	4.15926743751391	12.0176408028047	6.75798546769743	5.14825953935851	0	4.88860342471185	0	7.56492001255399	4.6468891080195	3.7290828170191	4.99723893949277	0	0	7.25609971763156	8.16392822025412	11.1246443137489	20.2610521436604	0	3.86909837652164	17.6420256796099	0	5.11370623611358	5.71731538366689	0	14	4	12	7	5	0	5	0	8	5	4	5	0	0	8
ENST00000064778.8	ENSG00000054965.10	FAM168A	protein_coding	Protein coding	197703	0.0244385502127507	0.677301485960095	1	3723.93724362782	3287.9450919445	3286.86109249537	3211.71450454956	3297.89690823635	3480.22344860635	3211.17157065969	3602.90072401263	3591	3606.57561598512	3390.37029321103	4037.66442012743	3149.25997966834	3934.80336005752	3698.18971523721	3724.1931800744	3443.13672689218	3014.77860902594	3280.03921925702	4430.19767395145	3246.17353790166	3129.6953555628	3287.21088575532	3467.09282808501	3475.17486737219	3653	3913	3161	3207	3416	3380	3014	3685	3591	3814	3648	4331	3151	4562	3485	4106
ENST00000064780.6	ENSG00000054967.12	RELT	protein_coding	Protein coding	21209	0.0648402280013698	0.749672998882332	1	1538.30312089636	1777.99433032317	1769.76829466217	2632.86480588114	2764.98148278363	1294.27244819473	2501.6028028895	1064.73782590224	1711	1170.67137194273	2629.20985731744	4023.6803595636	2094.84256343537	2611.70201101582	1424.09486308417	2311.06776006565	3326.80074975356	2138.96570214353	1681.66732792381	1203.59580710411	2651.29966251146	1772.14147951681	2849.25481411373	2255.14445012609	1818.10629200607	1509	2116	1702	2629	2864	1257	2348	1089	1711	1238	2829	4316	2096	3028	1342	2548
ENST00000066544.7	ENSG00000004897.11	CDC27	protein_coding	Protein coding	71564	-0.17560883729575	0.13958693587102	1	2994.03331084996	1830.09057251601	1505.65481238003	1796.63730001931	2105.59518643544	1710.2518189749	1546.98776396744	1552.62044768848	1510	1449.62779740566	1475.85198070699	1304.24671525243	1846.97951203653	1758.6725232699	1938.76402001101	1388.63608346174	1069.47459685329	1508.90630146485	1266.31575897877	1709.34732203992	1520.55566197301	1680.40294598284	1626.83914315124	1467.6336897646	1557.01555615195	2937	2178	1448	1794	2181	1661	1452	1588	1510	1533	1588	1399	1848	2039	1827	1531
ENST00000070846.10	ENSG00000057294.14	PKP2	protein_coding	Protein coding	105903	-2.61334818720905	0.379103884257129	1	0	0	7.27871801564934	6.00882040140236	0	1.0296519078717	0	0	0	0	0	0	0	0	0	0	0	0	0	0	0	0	0	0	0	0	0	7	6	0	1	0	0	0	0	0	0	0	0	0	0
ENST00000072516.7	ENSG00000196083.9	IL1RAP	protein_coding	Protein coding	137469	0.0185527121226737	0.951429120596519	1	139.6603893723	100.831436502259	61.3491947033301	72.1058448168284	109.093193978544	152.388482365012	147.02776269112	146.658102741356	193	72.8123551208322	151.488584921436	90.4302583127131	223.876304489276	68.1388569584708	27.5905115053565	35.3734861234539	171.442492625337	138.552388271236	226.248415604207	63.1029413130915	193.454918826082	122.612078473289	127.017422169835	117.615243430612	262.043621751399	137	120	59	72	113	148	138	150	193	77	163	97	224	79	26	39
ENST00000072644.6	ENSG00000058799.14	YIPF1	protein_coding	Protein coding	38102	0.20056234072254	0.282156673962928	1	375.146155394207	274.765664468657	218.36154046948	401.589496827058	218.186387957088	453.046839463549	387.812359562086	175.012002604684	264	200.470380332681	258.367034405884	184.589599442445	361.800099219277	594.274334739068	252.559297625956	330.152537152236	309.208781342125	414.645833512458	227.374029612188	468.632137692812	266.967787979993	325.495373788803	249.970286830235	306.822374166815	253.467648675899	368	327	210	401	226	440	364	179	264	212	278	198	362	689	238	364
ENST00000072869.8	ENSG00000133597.10	ADCK2	protein_coding	Protein coding	21969	-0.0497944410493089	0.447927527458968	1	708.496135866777	777.242323038249	674.841141736631	822.206924925224	833.163065517554	705.311556892116	752.18551057921	683.426758774717	655	705.42879117066	742.572879461517	881.928086225016	698.614003741089	889.255209166879	560.299618262624	649.420924728025	717.405192354831	739.283181213675	697.880684948301	794.354673000093	736.095966133243	707.445229752357	687.926358471824	673.98648191977	741.34522808214	695	925	649	821	863	685	706	699	655	746	799	946	699	1031	528	716
ENST00000074304.9	ENSG00000040933.15	INPP4A	protein_coding	Protein coding	146176	-0.112199842627391	0.969006694886854	1	0	0	0	0	191.154446086299	0	1656.72587670067	7477.60779843925	2922	3411.77892566185	0	0	0	5112.13930623869	0	0	0	3843.05894474961	0	0	4417.54307139359	0	0	0	0	0	0	0	0	198	0	1555	7648	2922	3608	0	0	0	5927	0	0
ENST00000075120.11	ENSG00000059804.15	SLC2A3	protein_coding	Protein coding	17046	0.0967236316475873	0.570065678025073	1	2390.53732173754	820.935945522561	1754.17104177149	1115.63765452704	1424.96950718877	1005.96991399065	1096.31570876205	1577.06346481204	1582	1267.12410210279	1216.55556847951	1996.92384851373	1028.43177374761	1330.00148645522	1567.35328820814	1410.40438261463	2386.9285133968	949.640091873653	1143.62383210883	1515.39857594527	1861.03631910691	1728.03641531779	1255.94827041532	1792.86540638142	1098.67743956132	2345	977	1687	1114	1476	977	1029	1613	1582	1340	1309	2142	1029	1542	1477	1555
ENST00000075322.10	ENSG00000136960.12	ENPP2	protein_coding	Protein coding	81319	1.57309302823773	0.572060273203327	1	0	0	0	0	0	0	0	0	10	0	0	0	0	0	0	0	0	11.1246443137489	0	0	0	0	5.08069688679339	11.2501537194499	0	0	0	0	0	0	0	0	0	10	0	0	0	0	0	0	0
ENST00000075430.11	ENSG00000060069.16	CTDP1	protein_coding	Protein coding	74658	-0.0633713824290069	0.719507683660523	1	917.477010474963	815.894373697448	860.968359565379	385.565975756652	401.617422080304	727.963898865293	770.297626273044	728.401910282066	755	791.479756313462	648.705719479523	674.031719176202	765.577005530292	1171.29832594435	465.85517503275	673.003248810327	850.069025933961	511.733638432448	868.974014161433	867.665443055008	551.346518654334	386.360362383457	411.536447830264	702.623236842006	704.182678088305	900	971	828	385	416	707	723	745	755	837	698	723	766	1358	439	742
ENST00000075503.7	ENSG00000060140.8	STYK1	protein_coding	Protein coding	55354	-0.250424861489322	0.357786348951048	1	130.48561926755	85.7067210269204	64.4686452814656	96.1411264224378	180.53475463706	151.35883045714	105.476438452326	83.1062582201015	26	166.428240276188	174.723030461533	109.075672397809	174.903362882247	57.7886508381968	45.6304613357819	44.4436107704933	71.4343719272236	151.699695187485	84.4210505985848	131.773789212632	106.400205354345	134.079395165035	109.743052754737	187.161648241757	77.183757679503	128	102	62	96	187	147	99	85	26	176	188	117	175	67	43	49
ENST00000078429.8	ENSG00000088256.8	GNA11	protein_coding	Protein coding	29595	0.487997736445607	0.171381344484808	1	53.0097828274423	53.7767661345383	43.672308093896	264.388097661704	273.215698194053	238.879242626235	163.009041244503	342.20223972983	151	164.537010273049	60.4095584042536	203.235013527541	47.9734938191306	427.808519637994	57.3033700495866	341.943699193387	219.40557091933	125.405081354987	204.861749452566	312.730753272233	221.505882055864	117.319470769406	271.309213754767	121.706208419503	243.938789703121	52	64	42	264	283	232	153	350	151	174	65	218	48	496	54	377
ENST00000078445.6	ENSG00000060566.13	CREB3L3	protein_coding	Protein coding	19454	0.935464042570535	0.578646366246638	1	8.1553512042219	10.0831436502259	0	0	0	0	0	3.91088273976948	0	0	0	0	0	0	4.24469407774716	0	4.08196411012706	0	0	0	0	14.1136205436879	9.14525439622809	0	7.62308717822252	8	12	0	0	0	0	0	4	0	0	0	0	0	0	4	0
ENST00000078527.8	ENSG00000060642.10	PIGV	protein_coding	Protein coding	10404	-0.212600231163299	0.599293982515088	1	347.621845079958	198.30182512111	239.15787765705	386.567445823552	92.6809435569933	257.412976967926	370.765662438478	418.464453155334	120	174.938775290311	104.090316019637	155.689207610547	140.922138093696	112.127232969636	160.237201434955	11.7911620411513	73.4753539822871	316.546697291218	345.563500450207	398.105320931121	93.8256356306499	433.993831718403	111.775331509454	41.9323911361313	295.394628156122	341	236	230	386	96	250	348	428	120	185	112	167	141	130	151	13
ENST00000080059.11	ENSG00000061273.17	HDAC7	protein_coding	Protein coding	37064	0.657007858076722	0.021416414333231	1	189.611915498159	138.643225190607	142.454909734851	140.205809366055	282.869963147907	250.205413612824	111.868949873679	175.012002604684	197	131.440485218126	281.601479945982	86.701175495694	111.938152244638	263.930256066988	306.679147117232	186.844567729013	106.131066863304	103.155792727489	562.807003990565	231.068123337644	236.982275561951	203.765396599494	297.728837566092	108.410572205608	652.726839635303	186	165	137	140	293	243	105	179	197	139	303	93	112	306	289	206
ENST00000081029.7	ENSG00000061794.12	MRPS35	protein_coding	Protein coding	45523	-0.064011004564682	0.700697260242419	1	1614.75953843594	770.520227271431	655.08462140844	545.801186460715	1045.55689450233	559.100985974334	640.316560705532	1054.96061905282	635	804.718366335431	874.544530129271	997.529653552608	700.612899316886	1174.7483946511	600.624212001222	738.308146269011	1003.14268006373	745.351169021174	715.890509075999	814.77033048374	886.990802817587	1001.18495731786	736.701048585041	549.212049758598	655.585497327136	1584	917	630	545	1083	543	601	1079	635	851	941	1070	701	1362	566	814
ENST00000082468.11	ENSG00000026950.16	BTN3A1	retained_intron	others	12897	0.0755491300621289	0.524954056337871	1	1846.16762885573	1452.81294760339	945.193525175035	1160.70380753756	1411.45353625338	1823.51352884078	1958.23933207449	1244.63843193164	1639	1532.84191754375	1214.6968128363	1578.33430230333	1375.24015614841	1636.19508417999	1572.65915580532	1337.84338543832	1597.06845808721	1543.29156570734	1025.43436127081	1551.58996875719	2219.89519352929	1803.89712574011	1422.59512830215	1380.70068375067	1565.59152922745	1811	1729	909	1159	1462	1771	1838	1273	1639	1621	1307	1693	1376	1897	1482	1475
ENST00000083182.7	ENSG00000062725.9	APPBP2	protein_coding	Protein coding	83071	-0.114883760700533	0.268402717042789	1	3066.41205278743	1872.94393302947	1703.22001566194	1874.75196523754	2159.65907017702	2329.07261560579	1967.82809920652	2361.19545413582	1638	1890.28438813693	1727.71337036165	1597.91198709268	1836.98503415754	2460.76150509516	1659.67538439914	1658.01878547881	1483.79395403119	1913.4388219648	1579.23645319753	1802.14576514741	1964.53470067886	2203.48900738328	1953.01988328338	1751.95575649251	1751.40427919662	3008	2229	1638	1872	2237	2262	1847	2415	1638	1999	1859	1714	1838	2853	1564	1828
ENST00000084795.9	ENSG00000063177.12	RPL18	protein_coding	Protein coding	2554	-0.534459264910408	0.0331291607155116	1	1816.60448074043	1042.76510582753	1145.87817903508	1209.77584081568	1888.37422497374	840.195956823309	1084.59610448957	986.520171106851	1135	1193.36613198039	1138.48783146478	666.573553542163	1282.29151187384	1197.17384124503	905.181012079581	930.594788786248	569.433993362725	1076.05650452989	592.072968198075	712.692043065504	209.898586926299	743.611382395557	248.954147452876	982.85433858103	1664.69166254434	1782	1241	1102	1208	1956	816	1018	1009	1135	1262	1225	715	1283	1388	853	1026
ENST00000084798.8	ENSG00000063180.8	CA11	protein_coding	Protein coding	8371	-0.1959463403707	0.0432022218771747	1	223.252739215574	244.516233517979	188.206851547504	254.3733969927	247.149182818649	247.116457889209	235.457504019838	284.51671931823	224	328.128405544529	232.344455400975	209.760908457324	185.897288549131	244.954878179819	241.947562431588	185.030542799605	239.815391469965	188.107622032481	201.484907428622	186.52487064605	224.407705838255	228.464232550948	168.67913664154	233.185004366779	160.084830742673	219	291	181	254	256	240	221	291	224	347	250	225	186	284	228	204
ENST00000085068.7	ENSG00000063241.7	ISOC2	protein_coding	Protein coding	8657	-0.118983299557315	0.855344691378137	1	74.4175797385248	42.013098542608	37.4334069376252	46.0676230774181	40.5479128061846	38.097120591253	34.0933942472163	28.3538998633287	0	35.9333700596315	3.7175112864156	0	49.9723893949277	15.5253091804111	21.2234703887358	14.5121994352631	0	21.2379573262478	0	29.695501794396	71.5783199656504	56.4544821747517	43.6939932264231	48.0688386194676	43.8327512747795	73	50	36	46	42	37	32	29	0	38	4	0	50	18	20	16
ENST00000085079.11	ENSG00000063245.14	EPN1	protein_coding	Protein coding	20522	0.327815118130573	0.218073030592678	1	76.4564175395803	305.015095419334	393.050772845064	210.308714049083	449.888746849572	358.318863939352	770.297626273044	516.236521649571	256	391.484610649669	388.479929430431	374.772823110419	402.777458523117	534.760649547493	223.907612601162	304.756188140526	696.995371804196	278.116107843722	405.221042873207	405.52919637972	376.26981711673	407.530793198989	870.831446396386	816.147515283727	348.75623840368	75	363	378	210	466	348	723	528	256	414	418	402	403	620	211	336
ENST00000085219.9	ENSG00000012124.16	CD22	protein_coding	Protein coding	18169	-0.349412536772858	0.332136495525815	1	459.757924138009	109.234056210781	90.4640667659275	217.319004517386	139.02141533549	93.6983236163249	500.74672800599	489.838063156127	100	91.7246551522172	289.036502518813	93.2270704254774	226.874647852972	138.002748270321	241.947562431588	336.501624405164	119.397450221217	120.348424848738	79.9185945666603	436.152682605191	185.716722073039	79.3891155582445	109.743052754737	118.637984677835	135.30979741345	451	130	87	217	144	91	470	501	100	97	311	100	227	160	228	371
ENST00000086933.2	ENSG00000063515.2	GSC2	protein_coding	Protein coding	1708	0.959170514816596	0.749254983463423	1	0	0	0	0	0	0	0	0	0	0	0	0	0	0	0	0	0	0	0	3.7119377242995	0	0	0	0	0	0	0	0	0	0	0	0	0	0	0	0	0	0	0	0	0
ENST00000155093.7	ENSG00000067646.11	ZFY	protein_coding	Protein coding	47029	1.69088920757718	0.164747499176028	1	0	0	0	0	0	73.1052854588909	453.868310916067	0	0	4.72807500784625	0	13.0517898595668	55.969076122319	252.717532770025	31.8352055831037	55.3277603469407	33.6762039085483	95.0651423174903	227.374029612188	193.020761663574	108.334754542606	363.425728999964	264.196238113256	164.661340802857	0	0	0	0	0	0	71	426	0	0	5	0	14	56	293	30	61
ENST00000155674.9	ENSG00000069998.12	HDHD5	protein_coding	Protein coding	27777	-0.518572265889026	0.627554675367346	1	19.368959110027	2.52078591255648	0	3.00441020070118	0	0	1.06541857022551	0.97772068494237	1	0.945615001569249	0	0.932270704254774	0	1.72503435337901	0	0	2.04098205506353	4.04532520499959	0	0	0	2.64630385194148	1.01613937735868	0	7.62308717822252	19	3	0	3	0	0	1	1	1	1	0	1	0	2	0	0
ENST00000155840.9	ENSG00000053918.15	KCNQ1	protein_coding	Protein coding	404119	0.0747690921272754	0.464328476235477	1	1339.51643529345	2665.31097154305	2638.0153722432	2702.96771056416	2092.07921550005	2197.27717139821	2352.44420305793	2231.15860303849	2505	1642.53325772579	2465.63936071515	2925.46546995148	2422.66143786609	2722.10420963208	2519.22593514294	2687.47793291779	2672.66600110569	2234.03084446102	2278.24275215381	2650.32353514984	2295.34261187147	2259.94348955803	2744.59245824579	1952.41304094816	2324.08870346059	1314	3172	2537	2699	2167	2134	2208	2282	2505	1737	2653	3138	2424	3156	2374	2963
ENST00000155858.10	ENSG00000070985.13	TRPM5	protein_coding	Protein coding	18531	0.354867288160969	0.586493010996039	1	16.3107024084438	10.9234056210781	6.23890115627086	22.0323414718087	12.5505444400095	12.3558228944604	0	28.3538998633287	0	0	4.6468891080195	3.7290828170191	23.9867469095653	43.1258588344752	13.7952557526783	10.8841495764473	4.08196411012706	4.04532520499959	3.37684202394339	12.0637976039734	19.3454918826082	0	11.1775331509454	8.18192997778172	36.2096640965569	16	13	6	22	13	12	0	29	0	0	5	4	24	50	13	12
ENST00000155926.8	ENSG00000071575.11	TRIB2	protein_coding	Protein coding	25846	-0.142032207413029	0.241628517879731	1	8629.3809929673	4018.97300658588	4163.42670495142	5872.62047230391	5110.96786657003	4269.96646194395	4831.67321597269	5284.58030211351	4534	4001.84268664106	4689.64048781328	4552.27784887606	4393.57247560204	6462.84120493445	4094.00743798713	4054.34571722664	3218.62870083519	4432.6650933783	4635.2784848663	3744.41717938712	4435.92128868206	5180.58084081745	4895.75952011411	4372.21883187711	4304.18559800389	8465	4783	4004	5864	5294	4147	4535	5405	4534	4232	5046	4883	4396	7493	3858	4470
ENST00000156084.8	ENSG00000068308.13	OTUD5	protein_coding	Protein coding	35421	0.124367514920475	0.673623412334611	1	3.05825670158321	10.0831436502259	15.5972528906772	12.0176408028047	7.72341196308277	5.14825953935851	9.58876713202959	5.86632410965422	9	9.45615001569249	7.43502257283121	13.0517898595668	7.99558230318843	4.31258588344752	13.7952557526783	10.8841495764473	22.4508026056988	13.1473069162487	9.00491206384905	9.27984431074875	3.86909837652164	89.9743309660105	9.14525439622809	4.09096498889086	8.57597307550033	3	12	15	12	8	5	9	6	9	10	8	14	8	5	13	12
ENST00000156109.6	ENSG00000068394.10	GPKOW	protein_coding	Protein coding	10413	-0.0904479024081367	0.331098474077542	1	1540.34195869741	892.358213044995	795.459897424535	831.220155527327	980.873319311512	1030.68155977957	926.914156096194	865.282806173998	895	868.074571440571	1109.67711899506	1136.43798848657	905.49969583609	917.718275997632	701.435696347717	948.735038080327	933.749290191566	993.127337827399	975.90734491964	911.280711315527	973.078241695193	957.079893118837	852.54093760393	1040.1278484255	872.843481906478	1511	1062	765	830	1016	1001	870	885	895	918	1194	1219	906	1064	661	1046
ENST00000156471.9	ENSG00000021776.10	AQR	protein_coding	Protein coding	118058	-0.0755760239262646	0.502019659732094	1	6564.0383004981	3299.70875953644	3403.32058074575	3690.41719652795	3771.92131747055	3554.35838597312	3763.0583900365	4288.28292415724	2993	3873.23904642765	3336.466379558	2993.52123136208	3672.97062052719	4473.87659548846	2755.86762997734	3677.02853190979	3064.53455567789	3582.13546902713	2933.35010479883	3344.45588959385	4063.52056994186	4144.99393342434	4016.79895869885	3619.48127392119	3421.81325712463	6439	3927	3273	3685	3907	3452	3532	4386	2993	4096	3590	3211	3675	5187	2597	4054
ENST00000156476.6	ENSG00000167759.12	KLK13	nonsense_mediated_decay	Protein coding	8905	NA	NA	NA	0	0	0	0	0	0	0	0	0	0	0	0	0	0	0	0	0	0	0	0	0	0	0	0	0	0	0	0	0	0	0	0	0	0	0	0	0	0	0	0	0
ENST00000156499.6	ENSG00000129437.9	KLK14	protein_coding	Protein coding	6751	1.31871650012808	0.502990662315994	1	0	0	0	0	0	24.7116457889209	7.45792999157857	0	0	0	0	0	0	7.76265459020554	0	19.0472617587829	18.3688384955718	0	0	0	8.7054713471737	0	0	0	20.0106038428341	0	0	0	0	0	24	7	0	0	0	0	0	0	9	0	21
ENST00000156626.11	ENSG00000070526.14	ST6GALNAC1	protein_coding	Protein coding	19076	-0.0896867271396063	0.962903060310268	1	35.6796615184708	0	0	0	59.8564427138915	0	0	0	0	7.56492001255399	0	44.7489938042292	0	24.1504809473061	193.133580537496	8.16311218233551	0	0	0	0	43.5273567358685	0	0	0	0	35	0	0	0	62	0	0	0	0	8	0	48	0	28	182	9
ENST00000156825.5	ENSG00000071655.17	MBD3	protein_coding	Protein coding	19206	-0.0390927936258084	0.854647634813869	1	201.844942304492	361.312647466429	149.733627750501	280.41161873211	401.617422080304	164.744305259472	265.289223986152	163.279354385376	185	240.186210398589	228.62694411456	285.274835501961	185.897288549131	282.905633954157	182.521845343128	142.400956958519	251.040792772814	555.220884386193	147.455435045528	287.675173633211	164.43668100217	214.35061200726	203.227875471735	172.843270780639	193.435837147396	198	430	144	280	416	160	249	167	185	254	246	306	186	328	172	157
ENST00000157600.7	ENSG00000071282.11	LMCD1	protein_coding	Protein coding	72967	0.322233465398365	0.427917830970748	1	24.4660536126657	20.1662873004519	29.1148720625973	25.0367516725099	15.4468239261655	50.4529434857134	20.2429528342847	7.82176547953896	31	0	24.1638233617014	18.6454140850955	27.9845380611595	25.0129981239956	21.2234703887358	19.0472617587829	21.4303115781671	39.441920748746	4.50245603192452	4.63992215537438	20.3127664767386	40.5766590631028	50.8069688679338	57.2735098444721	35.2567781992791	24	24	28	25	16	49	19	8	31	0	26	20	28	29	20	21
ENST00000157812.6	ENSG00000013275.7	PSMC4	protein_coding	Protein coding	10437	0.771387736627985	0.133908936740052	1	417.961749216372	72.2625294932858	50.9510261095454	11.0161707359043	17.3776769169362	115.321013681631	207.756621193974	44.975151507349	113	69.9755101161244	138.477295418981	210.693179161579	38.9784637280436	430.396071168063	209.051183329047	385.480297499177	410.23739306777	280.138770446221	275.775431955377	17.6317041904226	146.058463713692	59.1007860266931	61.9845020188793	28.636754922236	72.4193281931139	410	86	49	11	18	112	195	46	113	74	149	226	39	499	197	425
ENST00000158009.5	ENSG00000073598.5	FNDC8	protein_coding	Protein coding	9154	2.43730325225132	0.412173271199038	1	0	0	0	0	0	0	0	0	0	0	0	0	0	0	0	0	4.08196411012706	0	0	0	0	3.52840513592198	0	4.09096498889086	0	0	0	0	0	0	0	0	0	0	0	0	0	0	0	0	0
ENST00000158166.5	ENSG00000004660.14	CAMKK1	protein_coding	Protein coding	27888	-0.717913864040878	0.0420026020510508	1	49.9515261258591	31.0896929215299	54.0704766876808	41.0602727429162	160.260798233968	19.5633862495623	61.7942770730796	44.975151507349	43	87.9421951459402	106.878449484449	45.6812645084839	76.9574796681887	25.0129981239956	28.6516850247933	108.841495764473	9.18441924778589	12.1359756149988	21.3866661516415	42.6872838294443	35.7891599828252	35.2840513592198	26.4196238113256	37.8414261472405	78.1366435767808	49	37	52	41	166	19	58	46	43	93	115	49	77	29	27	120
ENST00000158526.9	ENSG00000071859.14	FAM50A	protein_coding	Protein coding	5641	-0.951399751278473	0.0192021737073248	1	768.641850997914	392.402340387959	61.3491947033301	110.161707359043	162.191651224738	406.712503609322	131.046484137738	56.7077997266575	340	100.23519016634	404.279352397697	131.450169299923	94.9475398503626	99.189475319293	160.237201434955	68.9329473174998	63.2704437069695	129.450406559987	332.056132354434	80.7346455035141	46.4291805182597	79.3891155582445	83.3234289434115	101.251383475049	264.902279443232	754	467	59	110	168	395	123	58	340	106	435	141	95	115	151	76
ENST00000158762.7	ENSG00000072818.11	ACAP1	protein_coding	Protein coding	14950	-0.0585909355705402	0.263209590013593	1	6531.41689568121	6810.32327375676	6373.03753113068	6603.6936211412	7813.19662715361	7678.11427699928	6765.40792093199	6805.91368788384	6938	7160.19679188235	7320.70910077393	6531.48855400895	6726.28361255727	6770.75983701261	7093.94497743493	6978.55390343215	5705.5653349301	6621.18602928308	6464.40124783563	5687.61657805791	6431.4087763731	6251.45179956977	7099.76582960508	6647.81810694765	8069.99066404581	6407	8105	6129	6594	8093	7457	6350	6961	6938	7572	7877	7006	6730	7850	6685	7694
ENST00000158771.8	ENSG00000072849.10	DERL2	protein_coding	Protein coding	14967	0.0084479403442265	0.935018786510355	1	1669.80815906443	872.191925744543	990.945466987688	761.1172508443	886.261522763748	989.495483464706	979.119666037244	1065.71554658718	871	1125.28185186741	979.564223970511	767.258789601679	968.464906473699	1132.48505299332	1070.72408111172	920.617651674504	942.933709439351	1029.53526467239	973.656116903678	1188.74805620691	952.765475218455	871.516068572729	875.912143283179	1126.03811319221	915.72334728398	1638	1038	953	760	918	961	919	1090	871	1190	1054	823	969	1313	1009	1015
ENST00000159060.2	ENSG00000074771.3	NOX3	protein_coding	Protein coding	60534	NA	NA	NA	0	0	0	0	0	0	0	0	0	0	0	0	0	0	0	0	0	0	0	0	0	0	0	0	0	0	0	0	0	0	0	0	0	0	0	0	0	0	0	0	0
ENST00000159087.6	ENSG00000074855.10	ANO8	protein_coding	Protein coding	11607	0.135820194570546	0.498689125461329	1	591.262962306088	1031.0014382356	1069.97154830045	909.334820745558	447.957893858801	718.697031694448	446.410380924489	767.51073767976	1370	487.937340809733	464.68891080195	1015.24279693345	807.553812622032	857.342073629367	1104.6816337337	972.317362162629	585.761849803234	795.917734083669	606.705950301829	1069.03806459826	445.913587894119	1182.89782181784	660.49059528314	908.194227533771	1081.52549341032	580	1227	1029	908	464	698	419	785	1370	516	500	1089	808	994	1041	1072
ENST00000159111.8	ENSG00000127663.14	KDM4B	protein_coding	Protein coding	184475	-0.228308485776562	0.414640966944866	1	490.340491153842	2721.60852359015	1681.383861615	1850.71668363193	634.285207468173	1035.82981931893	620.073607871247	1278.85865590462	517	2174.91450360927	511.157801882145	1775.97569160534	1210.33127114515	763.327701370211	739.637943047442	1520.15289084381	852.110007989024	729.169868201176	1596.12066331724	690.420416719707	1151.05676701519	1373.43169915763	814.943780641659	1130.1290781811	1643.72817280423	481	3239	1617	1848	657	1006	582	1308	517	2300	550	1905	1211	885	697	1676
ENST00000159647.9	ENSG00000073150.13	PANX2	protein_coding	Protein coding	9562	1.70124610717311	0.0973854000216645	1	0	12.6039295627824	0	28.041161873211	17.3776769169362	0	64.9905327837561	61.5964031513693	32	13.2386100219695	54.8332914746302	0	0	0	195.255927576369	129.702782452664	19.3893295231035	127.427743957487	93.4259626624338	115.070069453285	10.6400205354345	0	41.6617144717058	0	121.96939485156	0	15	0	28	18	0	61	63	32	14	59	0	0	0	184	143
ENST00000160262.9	ENSG00000076662.9	ICAM3	protein_coding	Protein coding	6048	0.451441480445855	0.513597410351956	1	515.825963667035	262.161734905874	49.9112092501669	426.626248499568	486.574953674215	1510.49934884779	242.915434011416	60.6186824664269	351	83.2141201380939	25.0932011833053	276.884399163668	578.680269193263	386.407695156898	387.328334594428	454.413244816677	455.138998279167	140.575050873736	202.610521436604	314.586722134383	3497.66493237557	239.931549242695	3.04841813207603	3.06822374166815	61.9375833230579	506	312	48	426	504	1467	228	62	351	88	27	297	579	448	365	501
ENST00000160298.8	ENSG00000076826.9	CAMSAP3	protein_coding	Protein coding	22194	NA	NA	NA	0	0	0	0	0	0	0	0	0	0	0	0	0	0	0	0	0	0	0	0	0	0	0	0	0	0	0	0	0	0	0	0	0	0	0	0	0	0	0	0	0
ENST00000160373.7	ENSG00000077063.10	CTTNBP2	protein_coding	Protein coding	162857	-1.40438781479498	0.0477672133104703	1	63.2039718327197	46.2144083968688	8.31853487502781	4.00588026760158	0	19.5633862495623	43.6821613792459	13.6880895891932	65	130.494870216556	11.1525338592468	56.8685129595412	73.959136304493	0	0	10.8841495764473	8.16392822025412	0	22.5122801596226	14.847750897198	49.331004300651	3.52840513592198	30.4841813207603	23.5230486861225	23.8221474319454	62	55	8	4	0	19	41	14	65	138	12	61	74	0	0	12
ENST00000160382.9	ENSG00000077080.9	ACTL6B	protein_coding	Protein coding	13365	NA	NA	NA	0	0	0	0	0	0	0	0	0	0	0	0	0	0	0	0	0	0	0	0	0	0	0	0	0	0	0	0	0	0	0	0	0	0	0	0	0	0	0	0	0
ENST00000160713.8	ENSG00000147724.11	FAM135B	protein_coding	Protein coding	174592	NA	NA	NA	0	0	0	0	0	0	0	0	0	0	0	0	0	0	0	0	0	0	0	0	0	0	0	0	0	0	0	0	0	0	0	0	0	0	0	0	0	0	0	0	0
ENST00000160740.7	ENSG00000079432.7	CIC	protein_coding	Protein coding	11777	0.1020159203797	0.452751663368397	1	1128.4967228842	1700.69022900477	1935.09917530335	2142.14447309994	1623.84736523815	1669.06574266003	1387.17497843361	1559.46449248308	1641	1283.19955712947	1559.49598465135	2383.81619077946	1860.97178106711	2371.92223589614	2382.33455113559	1454.84799338513	1373.58092305776	1406.76184003861	1393.51014188064	2153.85186452479	2540.06308418646	1502.21848661878	1577.04831366067	1467.6336897646	2046.79890735275	1107	2024	1861	2139	1682	1621	1302	1595	1641	1357	1678	2557	1862	2750	2245	1604
ENST00000160827.8	ENSG00000079616.12	KIF22	protein_coding	Protein coding	14666	-0.264971736006885	0.19507009378057	1	1244.71047754437	1415.00115891504	993.025100706445	707.037867231678	668.07513480666	952.428014781325	1560.83820538037	554.367628362324	823	992.895751647712	540.89789217347	1423.57736539704	962.468219746307	690.876258528293	856.367030185488	831.730430133518	849.048534906429	692.761941356179	829.577523882093	642.165226303814	457.520883023684	1559.55507007751	746.862442358628	1215.01660170059	490.736237098074	1221	1684	955	706	692	925	1465	567	823	1050	582	1527	963	801	807	917
ENST00000161006.7	ENSG00000005001.9	PRSS22	protein_coding	Protein coding	5444	0.167122216577099	0.831471371493965	1	18.3495402094993	20.1662873004519	3.11945057813543	0	2.89627948615604	0	10.6541857022551	2.93316205482711	12	0.945615001569249	12.0819116808507	0	20.9884035458696	0	11.6729087138047	16.326224364671	0	3.03399390374969	0	3.7119377242995	9.67274594130411	5.29260770388297	33.5325994528363	14.318377461118	10.481744870056	18	24	3	0	3	0	10	3	12	1	13	0	21	0	11	18
ENST00000161559.10	ENSG00000079385.21	CEACAM1	protein_coding	Protein coding	21204	-0.357269118741414	0.397094931718302	1	238.54402272349	105.873008327372	331.701578141734	192.282252844876	163.157077720124	140.032659470551	202.429528342847	0	141	265.717815440959	63.1976918690653	132.382440004178	57.9679716981161	225.97950029265	140.074904565656	91.6082589350985	197.975259341163	59.6685467737439	65.2856124629056	123.421929332958	122.843873454562	133.197293881055	86.3718470754875	37.8414261472405	181.048320482785	234	126	319	192	169	136	190	0	141	281	68	142	58	262	132	101
ENST00000161863.8	ENSG00000047188.15	YTHDC2	protein_coding	Protein coding	81602	-0.077938258284109	0.50036904545929	1	4391.65662347349	2024.19108778285	2209.61082617926	2885.23526274004	2761.11977680209	3139.40866710082	2969.3215552185	3246.03267400867	3364	2857.64853474227	2350.39651083626	2594.50936994104	2303.72715110617	3708.82385976487	2736.76650662748	2459.8178042771	2032.81812684328	2895.44151547845	2829.79361606456	2677.23508365101	2994.68214342775	2411.66491040267	3084.99914966094	2288.89491128444	2319.3242739742	4308	2409	2125	2881	2860	3049	2787	3320	3364	3022	2529	2783	2305	4300	2579	2712
ENST00000162044.13	ENSG00000064545.14	TMEM161A	protein_coding	Protein coding	18879	-0.293313862515843	0.633408068361223	1	68.3010663353584	46.2144083968688	7.27871801564934	10.0147006690039	44.409618787726	155.477438088627	47.943835660148	49.8637549320609	11	232.621290386035	12.0819116808507	34.4940160574266	2.99834336369566	0.862517176689504	72.1597993217016	90.7012464703945	6.12294616519059	148.665701283735	37.1452622633773	15.7757353282729	59.0037502419551	61.7470898786346	9.14525439622809	31.7049786639042	11.4346307673338	67	55	7	10	46	151	45	51	11	246	13	37	3	1	68	100
ENST00000162330.9	ENSG00000050820.16	BCAR1	protein_coding	Protein coding	22580	NA	NA	NA	0	0	0	0	0	0	0	0	0	0	0	0	0	0	0	0	0	0	0	0	0	0	0	0	0	0	0	0	0	0	0	0	0	0	0	0	0	0	0	0	0
ENST00000162391.7	ENSG00000065970.8	FOXJ2	protein_coding	Protein coding	22801	0.0374059774316295	0.529336861442135	1	2848.2564080745	2957.72213739961	3341.97138604242	3228.73949568687	3221.6282151009	2979.81262138071	3081.19050509218	3079.82015756847	2779	3031.64169503101	2766.75777491481	3324.47733137252	3003.34060263515	3808.87585226085	3074.21968580838	2967.74478451131	2865.5388053092	2961.1780500597	2816.28624796879	3952.28569194789	3064.32591420514	2809.49258947788	3225.22638373644	3200.15736255988	2806.24896748316	2794	3520	3214	3224	3337	2894	2892	3150	2779	3206	2977	3566	3005	4416	2897	3272
ENST00000162749.6	ENSG00000067182.7	TNFRSF1A	protein_coding	Protein coding	13358	0.0347835030386478	0.949184682726449	1	1408.83692052933	158.809512491058	1954.85569563154	195.286663045577	229.771505901713	213.137944929442	1137.86703300084	168.167957810088	1005	1550.80860257357	127.324761559734	394.350507899769	779.569274560872	2270.14520904677	1195.94255640526	400.899509399144	127.561378441471	1736.45584424607	135.073680957736	208.796496991847	1803.96711805322	230.228435118909	211.356990490605	336.481870336273	159.131944845395	1382	189	1880	195	238	207	1068	172	1005	1640	137	423	780	2632	1127	442
ENST00000163416.6	ENSG00000066455.12	GOLGA5	protein_coding	Protein coding	45733	-0.0406986543585925	0.75210282437146	1	2507.77049529823	1463.73635322446	1087.64843490989	1498.19922008299	1361.25135849334	1377.67425273234	1435.11881409376	1738.38737782753	1134	1338.99084222206	1329.01028489358	1119.65711580998	1236.31691363051	1962.22657696862	1160.92383026385	1174.58114179161	1277.65476646977	1285.40208388862	981.535414959546	1340.00951847212	1471.22465767236	1795.07611290031	1489.66032720782	1404.22373243679	1371.20280618278	2460	1742	1046	1496	1410	1338	1347	1778	1134	1416	1430	1201	1237	2275	1094	1295
ENST00000163678.11	ENSG00000067365.14	METTL22	nonsense_mediated_decay	Protein coding	24534	-0.0594420053292629	0.682060650232884	1	149.854578377577	216.787588479857	151.813261469258	168.246971239266	110.05862047393	207.989685390084	150.224018401797	138.836337261817	141	161.700165268342	232.344455400975	293.665271840254	151.91606376058	138.86526544701	177.215977745944	179.588468011381	164.299055432614	147.654369982485	129.44561091783	222.71626345797	153.796660466735	210.822206871338	215.42154800004	141.138292116735	134.356911516172	147	258	146	168	114	202	141	142	141	171	250	315	152	161	167	198
ENST00000164024.4	ENSG00000008300.16	CELSR3	protein_coding	Protein coding	26447	0.0436991931318973	0.804491238011287	1	344.563588378375	487.351943094253	561.501104064378	797.170173252714	663.248002329733	722.815639325935	475.176682320578	311.892898496616	679	539.000550894472	318.776592810138	418.589546210394	428.76310100848	348.45693938256	668.539317245177	372.782122993322	683.728988446283	508.699644528698	828.451909874112	529.879110143754	401.418956564121	562.780619179556	463.359556075557	666.827293189211	386.871674294793	338	580	540	796	687	702	446	319	679	570	343	449	429	404	630	411
ENST00000164133.6	ENSG00000068971.13	PPP2R5B	protein_coding	Protein coding	9803	-0.00212975101565852	0.982084128833659	1	555.583300787617	786.485204717622	925.437004846844	931.367162217367	847.644462948335	710.459816431475	838.484414767477	837.906626995611	753	712.048096181645	744.431635104725	937.864328480303	883.511844502322	876.317451516536	650.499367414752	926.059726462728	874.560810594723	973.912043103651	607.831564309811	833.330019105238	654.844900226288	730.37986313585	788.524156830333	984.899821075475	742.298113979417	545	936	890	930	878	690	787	857	753	753	801	1006	884	1016	613	1021
ENST00000164139.3	ENSG00000068976.13	PYGM	protein_coding	Protein coding	13909	-0.198173519494528	0.225578883933007	1	219.175063613463	393.242602358811	379.533153673144	314.461601006724	271.284845203282	405.682851701451	324.952663918781	321.67010534604	316	303.542415503729	262.0845456923	288.071647614725	234.87023015616	222.529431585892	232.397000756657	343.757724122795	188.790840093377	392.39654488496	204.861749452566	118.782007177584	200.225840984995	351.958412308217	295.696558811375	361.027660269619	333.510064047235	215	468	365	314	281	394	305	329	316	321	282	309	235	258	219	379
ENST00000164227.9	ENSG00000069399.14	BCL3	protein_coding	Protein coding	11498	0.404923587651147	0.0603056694516129	1	625.923204924031	1191.49147466836	1681.383861615	1264.8566944952	1041.69518852079	1144.97292155333	867.250716163565	693.20396562414	1634	1583.90512762849	1710.05519175118	1916.74856794782	1499.17168184783	1961.36405979193	3532.64664620507	1626.27334921417	1410.3186000489	1110.44176877239	2430.20064323126	2185.40333518133	1561.18119492648	1472.22704296345	1096.41438817001	898.989556308767	1314.98253824338	614	1418	1617	1263	1079	1112	814	709	1634	1675	1840	2056	1500	2274	3329	1793
ENST00000164247.5	ENSG00000069424.14	KCNAB2	protein_coding	Protein coding	66897	0.109050970640954	0.769712728864455	1	4549.66655305529	9143.73076681321	7543.87131479085	8213.05601865013	90.7500905662226	7687.38114417013	7193.70618616264	7293.79630967008	9630	7602.74461261676	8697.1176545693	9289.14529719457	9782.59494795105	8452.66833155714	8704.80637993998	8807.09103227531	750.060905235848	8423.37840811039	8346.42786918008	9602.78289276281	8630.02392883153	8803.37081412534	8730.66953026575	9273.19488856836	7763.16140512235	4463	10882	7255	8201	94	7466	6752	7460	9630	8040	9358	9964	9788	9800	8203	9710
ENST00000164305.9	ENSG00000069943.9	PIGB	protein_coding	Protein coding	36689	-0.187583887513031	0.366103755804324	1	430.194776022705	222.669422275823	283.870002610324	179.263141975171	329.210434926403	293.450793743435	381.419848140733	229.764360961457	321	310.161720514714	328.999748847781	219.083615499872	140.922138093696	365.70728291635	90.199749152127	302.942163211118	226.549008112052	217.436229768728	156.460347109377	298.81098680611	334.677009569122	308.735449393173	242.857311188724	126.819914655617	301.111943539789	422	265	273	179	341	285	358	235	321	328	354	235	141	424	85	334
ENST00000164640.8	ENSG00000067840.12	PDZD4	protein_coding	Protein coding	28325	-0.443198271394383	0.535874014345827	1	82.5729309427467	583.982069742252	798.57934800267	837.228975928729	3.86170598154139	0	582.783957913354	1141.00003932775	1576	2093.59161347432	1890.35448914233	207.896367048815	674.627256831524	601.174472152584	591.073650326291	996.806698709636	3.0614730825953	426.781809127456	945.51576670415	865.809474192858	1035.95109031367	917.385335339715	20.3227875471735	111.478795947276	594.600799901356	81	695	768	836	4	0	547	1167	1576	2214	2034	223	675	697	557	1099
ENST00000165086.8	ENSG00000185864.16	NPIPB4	processed_transcript	Long noncoding	5939	0.0466407948494469	0.815987789014295	1	62.184552932192	142.004273074015	246.436595672699	145.213159700557	134.194282858563	155.477438088627	136.373576988865	133.947733837105	161	167.373855277757	189.593075607196	223.744969021146	194.892318640218	117.302336029773	171.91011014876	144.214981887927	224.508026056988	146.643038681235	108.058944766189	242.203936510542	206.996763143908	172.891851660177	220.502244886833	60.3417335861402	179.142548688229	61	169	237	145	139	151	128	137	161	177	204	240	195	136	162	159
ENST00000165524.1	ENSG00000071677.1	PRLH	protein_coding	Protein coding	602	NA	NA	NA	0	0	0	0	0	0	0	0	0	0	0	0	0	0	0	0	0	0	0	0	0	0	0	0	0	0	0	0	0	0	0	0	0	0	0	0	0	0	0	0	0
ENST00000165698.9	ENSG00000068615.17	REEP1	protein_coding	Protein coding	123662	-0.564062539669016	0.441608862349658	1	27.5243103142489	5.88183379596512	0	41.0602727429162	19.3085299077069	0	42.6167428090204	23.4652964386169	0	10.4017650172617	7.43502257283121	26.1035797191337	6.99613451528988	4.31258588344752	0	7.25609971763156	22.4508026056988	1.0113313012499	32.6428062314528	4.63992215537438	17.4109426943474	12.3494179757269	17.2743694150975	0	12.3875166646116	27	7	0	41	20	0	40	24	0	11	8	28	7	5	0	8
ENST00000166139.8	ENSG00000070404.9	FSTL3	protein_coding	Protein coding	7035	0.585670938186878	0.523526842344709	1	25.4854725131934	184.857633587475	24.9556046250834	9.01323060210355	42.4787657969553	64.8680701959172	18.1121156938337	6.84404479459659	2	6.61930501098474	0	5.59362422552864	4.99723893949277	5.17510306013703	184.644192382001	3.62804985881578	203.077714478821	0	10.1305260718302	38.9753461051448	5.80364756478247	82.035419410186	0	15.3411187083407	0	25	220	24	9	44	63	17	7	2	7	0	6	5	6	174	4
ENST00000166244.7	ENSG00000070886.11	EPHA8	protein_coding	Protein coding	40031	-1.52335124300756	0.611375256771277	1	0	0	0	0	4.82713247692673	0	0	0	0	0	1.8587556432078	0	0	0	0	0	0	0	0	0	0	0	0	0	0	0	0	0	0	5	0	0	0	0	0	2	0	0	0	0	0
ENST00000166345.7	ENSG00000071539.13	TRIP13	protein_coding	Protein coding	25478	0.268102432927073	0.44170120040197	1	86.6506065448577	15.1247154753389	49.9112092501669	36.0529224084142	55.9947367323501	39.1267724991247	12.7850228427061	34.220223972983	30	18.912300031385	34.3869793993443	33.5617453531719	66.9630017892031	23.2879637706166	13.7952557526783	113.376558087993	30.614730825953	26.2946138324973	47.2757883352075	37.119377242995	14.5091189119562	110.262660497562	52.8392476226512	50.1143211139131	50.5029525557242	85	18	48	36	58	38	12	35	30	20	37	36	67	27	13	125
ENST00000166534.8	ENSG00000072682.18	P4HA2	protein_coding	Protein coding	35248	-0.446517767113435	0.88171780425546	1	0	0	0	0	0	0	0	0	0	0	0	1.86454140850955	0	0	0	0	0	0	0	0	0	0	0	0	0	0	0	0	0	0	0	0	0	0	0	0	2	0	0	0	0
ENST00000167106.8	ENSG00000071246.10	VASH1	protein_coding	Protein coding	20827	0.177551995908904	0.501735386992513	1	2057.18734126497	3720.68000693337	1021.10015590966	845.240736463933	1749.35280963825	1739.0820723953	1873.00584645645	1082.3367982312	2250	693.13579615026	1943.32902497376	1039.48183524407	1280.29261629805	1065.20871321154	2449.18848286011	3072.05121795226	1835.86335852965	1872.98556991481	1814.48978086558	1164.62046099897	3094.31142662318	1950.32593888087	2164.37687377398	1107.6287707422	640.339322970691	2018	4428	982	844	1812	1689	1758	1107	2250	733	2091	1115	1281	1235	2308	3387
ENST00000167218.9	ENSG00000071994.10	PDCD2	nonsense_mediated_decay	Protein coding	7210	0.368403566292273	0.249875879829771	1	28.5437292147766	26.048121096417	25.9954214844619	23.0338115387091	18.3431034123216	36.0378167755096	31.9625571067653	17.5989723289627	31	13.2386100219695	13.0112895024546	27.9681211276432	23.9867469095653	50.0259962479912	19.1011233498622	31.7454362646381	0	60.6798780749938	47.2757883352075	33.4074395186955	29.0182378239123	37.9303552111613	31.500320698119	13.2956362138953	22.8692615346675	28	31	25	23	19	35	30	18	31	14	14	30	24	58	18	35
ENST00000167462.9	ENSG00000073350.13	LLGL2	protein_coding	Protein coding	49483	-0.0176152116763655	0.900308058029438	1	219.175063613463	160.490036432763	93.5835173440629	235.345465721593	195.981578563225	248.14610979708	232.261248309161	200.432740413186	175	291.249420483329	264.872679157112	226.54178113391	281.844276187392	205.279088052102	215.418224445668	248.521415328881	206.139187561417	256.878150517474	195.856837388717	179.100995197451	270.836886356515	260.219878774246	184.937366679279	191.252613230648	161.037716639951	215	191	90	235	203	241	218	205	175	308	285	243	282	238	203	274
ENST00000167586.6	ENSG00000186847.5	KRT14	protein_coding	Protein coding	4643	NA	NA	NA	0	0	0	0	0	0	0	0	0	0	0	0	0	0	0	0	0	0	0	0	0	0	0	0	0	0	0	0	0	0	0	0	0	0	0	0	0	0	0	0	0
ENST00000167588.3	ENSG00000171431.3	KRT20	protein_coding	Protein coding	9287	NA	NA	NA	0	0	0	0	0	0	0	0	0	0	0	0	0	0	0	0	0	0	0	0	0	0	0	0	0	0	0	0	0	0	0	0	0	0	0	0	0	0	0	0	0
ENST00000167825.5	ENSG00000074964.16	ARHGEF10L	nonsense_mediated_decay	Protein coding	71862	1.15925912155778	0.130761299905998	1	61.1651340316642	5.04157182511296	14.5574360312987	27.0396918063106	7.72341196308277	1.0296519078717	41.5513242387949	54.7523583567727	6	1.8912300031385	134.759784132566	172.470080287133	4.99723893949277	73.3139600186079	8.48938815549431	417.225733763815	24.4917846607624	5.05665650624948	2.25122801596226	24.1275952079468	283.41145608021	16.7599243956294	25.4034844339669	210.684696927879	7.62308717822252	60	6	14	27	8	1	39	56	6	2	145	185	5	85	8	460
ENST00000168148.7	ENSG00000072080.10	SPP2	protein_coding	Protein coding	26436	-0.668467892001185	0.82372867709249	1	0	0	0	0	0	0	0	0	0	0	0	2.79681211276432	0	0	0	0	0	0	0	0	0	0	0	0	0	0	0	0	0	0	0	0	0	0	0	0	3	0	0	0	0
ENST00000168216.10	ENSG00000072506.12	HSD17B10	protein_coding	Protein coding	3116	-0.137112455568735	0.3891555344474	1	1672.86641576602	804.97096807637	737.23015329934	846.242206530833	722.13901854824	790.772665245467	719.157534902219	848.661554529977	749	805.663981337	455.395132585911	839.043633829297	1056.41631180877	1133.34757017001	640.94880573982	955.084125333254	728.630593657681	770.634451552421	441.240691128603	764.659171205697	736.095966133243	873.28027114069	787.508017452975	643.304244503088	795.659724226975	1641	958	709	845	748	768	675	868	749	852	490	900	1057	1314	604	1053
ENST00000168712.2	ENSG00000075388.3	FGF4	protein_coding	Protein coding	4388	NA	NA	NA	0	0	0	0	0	0	0	0	0	0	0	0	0	0	0	0	0	0	0	0	0	0	0	0	0	0	0	0	0	0	0	0	0	0	0	0	0	0	0	0	0
ENST00000168869.12	ENSG00000076344.15	RGS11	nonsense_mediated_decay	Protein coding	7640	NA	NA	NA	0	0	0	0	0	0	0	0	0	0	0	0	0	0	0	0	0	0	0	0	0	0	0	0	0	0	0	0	0	0	0	0	0	0	0	0	0	0	0	0	0
ENST00000168977.6	ENSG00000077009.13	NMRK2	protein_coding	Protein coding	9314	NA	NA	NA	0	0	0	0	0	0	0	0	0	0	0	0	0	0	0	0	0	0	0	0	0	0	0	0	0	0	0	0	0	0	0	0	0	0	0	0	0	0	0	0	0
ENST00000169293.10	ENSG00000127241.16	MASP1	protein_coding	Protein coding	45597	NA	NA	NA	0	0	0	0	0	0	0	0	0	0	0	0	0	0	0	0	0	0	0	0	0	0	0	0	0	0	0	0	0	0	0	0	0	0	0	0	0	0	0	0	0
ENST00000169298.7	ENSG00000073849.14	ST6GAL1	protein_coding	Protein coding	148069	-0.0420010389728282	0.851160357488021	1	2178.49819042777	1388.95303781862	786.101545690128	505.742383784699	771.375769812892	1133.64675056674	584.914795053805	1061.80466384741	563	1162.16083692861	1023.24498158589	1449.68094511617	1088.39864102153	607.212092389411	558.177271223751	1139.20765566816	1143.97044186311	1328.88932984236	661.861036692905	1411.46431966489	1623.08676895083	1171.4305051261	771.249787415236	943.990171186566	920.487776770369	2137	1653	756	505	799	1101	549	1086	563	1229	1101	1555	1089	704	526	1256
ENST00000169551.10	ENSG00000075336.11	TIMM21	protein_coding	Protein coding	12020	0.0805468453083195	0.68634262590593	1	257.912981833518	157.969250520206	64.4686452814656	124.182288295649	122.609164913939	137.973355654808	109.738112733228	175.012002604684	86	157.917705262065	202.60436510965	115.601567327592	109.939256668841	138.002748270321	92.3220961910006	152.378094070263	103.069593780708	205.300254153729	147.455435045528	114.14208502221	124.778422642823	265.512486478129	160.550021622671	113.524278441721	161.037716639951	253	188	62	124	127	134	103	179	86	167	218	124	110	160	87	168
ENST00000170150.3	ENSG00000078898.6	BPIFB2	protein_coding	Protein coding	16110	NA	NA	NA	0	0	0	0	0	0	0	0	0	0	0	0	0	0	0	0	0	0	0	0	0	0	0	0	0	0	0	0	0	0	0	0	0	0	0	0	0	0	0	0	0
ENST00000170168.8	ENSG00000079313.13	REXO1	protein_coding	Protein coding	33218	0.080158899318327	0.422361418959791	1	2000.09988283542	4646.64869881245	4409.86330062412	4438.51533650255	4170.6424600647	4317.33044970605	3642.66609160102	4034.07554607222	4478	4486.94318244609	4637.59532980346	4594.23003056753	4427.55370039059	4422.12556488709	5279.33825919802	4266.58663396736	4096.25098451251	4238.48948353832	5043.87636976345	4505.36441286852	3864.26200355099	3944.75694196077	4138.73568398189	4693.35958350504	4481.42237489756	1962	5530	4241	4432	4320	4193	3419	4126	4478	4745	4990	4928	4430	5127	4975	4704
ENST00000170447.11	ENSG00000075975.15	MKRN2	protein_coding	Protein coding	26700	-0.0758572066556102	0.685894340815908	1	2327.33334990482	1605.74062629848	1241.5413300979	1304.91549717121	796.476858692911	1709.22216706703	856.59653046131	1626.9272197441	1567	1360.73998725815	1210.04992372828	715.983900867666	796.559886955147	1618.9447406462	1223.53306791062	707.469722469077	1507.26524766442	719.056555188677	1345.10873953745	1437.44788373498	1347.41350962366	1494.27957506296	1415.48215266064	921.489863747667	1254.95072671488	2283	1911	1194	1303	825	1660	804	1664	1567	1439	1302	768	797	1877	1153	780
ENST00000170564.6	ENSG00000076650.6	GPATCH1	protein_coding	Protein coding	49663	-0.0806387027189851	0.474810584490037	1	885.875024558604	652.043289381277	534.465865720537	651.957013552157	704.761341631303	640.443486696199	745.792999157857	797.820078912974	564	484.154880803456	612.459984436971	499.697097480559	555.692970071596	734.864634539457	400.062416827669	518.811129810657	593.925778023488	710.965904778677	459.250515256301	541.014923316652	636.46668293781	662.458064269352	627.974135207662	689.32760062811	692.748047320971	869	776	514	651	730	622	700	816	564	512	659	536	556	852	377	572
ENST00000170630.6	ENSG00000077238.13	IL4R	protein_coding	Protein coding	23489	0.0568047136270361	0.867669681936044	1	4057.28722410039	2730.85140526952	601.01414472076	3123.58513866233	2342.12467780485	2603.98967500753	2575.11668423506	3861.01898483742	411	7930.87301816129	419.149397543359	2169.39392880086	3915.83643298653	4656.73023694663	2429.02618599081	3592.67637269233	1944.03540744801	3636.74735929463	2847.80344019226	2409.04758307038	3010.15853693384	2398.43339114296	3037.24059892509	2312.41795997056	3002.54346232239	3980	3250	578	3119	2426	2529	2417	3949	411	8387	451	2327	3918	5399	2289	3961
ENST00000171111.9	ENSG00000079999.13	KEAP1	protein_coding	Protein coding	17622	-0.0886472733628393	0.618681530631722	1	244.660536126657	285.689070089735	210.043005594452	312.458660872923	329.210434926403	151.35883045714	141.700669839993	182.833768084223	341	156.972090260495	184.946186499176	250.780819444534	130.927660214711	223.391948762582	168.726589590449	269.382702017072	162.258073377551	186.084959429981	208.238591476509	212.508434716146	275.673259327167	333.434285344627	157.501603490595	178.979718263975	160.084830742673	240	340	202	312	341	147	133	187	341	166	199	269	131	259	159	297
ENST00000171757.2	ENSG00000078589.12	P2RY10	protein_coding	Protein coding	16534	-0.0100047947437429	0.954237891859274	1	366.990804189985	216.787588479857	286.98945318846	133.195518897752	203.704990526308	335.666521966175	273.812572547956	314.826060551443	338	339.47578556336	196.098720358423	226.54178113391	236.869125731957	301.018494664637	325.780270467094	259.405564905328	226.549008112052	181.028302923732	386.085604737528	149.405493403055	225.374980432386	295.503930133466	397.310496547243	182.047942005643	250.608990984065	360	258	276	133	211	326	257	322	338	359	211	243	237	349	307	286
ENST00000171887.8	ENSG00000079308.16	TNS1	protein_coding	Protein coding	144340	0.589827823737255	0.040154173758693	1	162.08760518391	510.039016307262	831.853487502781	574.843818400826	835.093918508325	289.332186111948	356.915221025546	897.547588777096	560	550.347930913303	274.166457373151	864.214942844176	436.758683311668	784.890630787449	478.589257265992	1679.78708463171	860.273936209278	355.988618039964	417.602796961	532.663063436978	1641.46498623931	674.807482245078	1198.02832590588	597.280888378066	702.276906293749	159	607	800	574	865	281	335	918	560	582	295	927	437	910	451	1852
ENST00000172229.7	ENSG00000064300.8	NGFR	protein_coding	Protein coding	19725	0.157430725267822	0.671824306773819	1	26.5048914137212	0	20.7963371875695	43.0632128767169	15.4468239261655	61.7791144723021	25.5700456854122	22.4875757536745	17	49.171980081601	24.1638233617014	36.3585574659362	44.9751504554349	31.9131355375117	31.8352055831037	65.3048974586841	31.6352218534847	24.2719512299975	16.884210119717	21.3436419147221	48.3637297065205	48.5155706189272	22.3550663018909	46.0233561250222	9.52885897277814	26	0	20	43	16	60	24	23	17	52	26	39	45	37	30	72
ENST00000172853.14	ENSG00000183091.19	NEB	protein_coding	Protein coding	249149	1.36723281190177	0.429715244040926	1	3.05825670158321	3.36104788340864	0	0	0	0	2.13083714045102	0	0	0	0	0	0	0	0	0	3.0614730825953	0	6.75368404788679	0	0	3.52840513592198	0	7.15918873055901	0	3	4	0	0	0	0	2	0	0	0	0	0	0	0	0	0
ENST00000173229.6	ENSG00000065320.8	NTN1	protein_coding	Protein coding	222459	0.0345948030353193	0.958528350505422	1	0	24.3675971547127	4.15926743751391	10.0147006690039	5.79255897231208	6.17791144723021	38.3550685281184	0	0	8.51053501412324	24.1638233617014	13.9840605638216	7.99558230318843	24.1504809473061	13.7952557526783	0	17.34834746804	12.1359756149988	13.5073680957736	7.423875448599	18.3782172884778	9.70311412378544	6.09683626415206	13.2956362138953	0	0	29	4	10	6	6	36	0	0	9	26	15	8	28	13	0
ENST00000173527.5	ENSG00000066583.11	ISOC1	protein_coding	Protein coding	19278	-0.12162698037201	0.373669178770862	1	1010.24413042299	465.505131852097	400.329490860714	511.751204186101	485.609527178829	568.36785314518	435.756195222234	477.127694251877	486	489.828570812871	435.878198332229	554.701069031591	539.701805465219	524.410443427219	304.556800078358	620.396525857499	508.204531710819	496.563668913699	381.583148705603	574.422362835348	443.011764111728	508.090339572765	461.327277320839	594.212664636398	402.117848651238	991	554	385	511	503	552	409	488	486	518	469	595	540	608	287	684
ENST00000173785.4	ENSG00000067082.14	KLF6	processed_transcript	Long noncoding	3005	-0.505351669801478	0.19332106609728	1	16.3107024084438	18.4857633587475	35.3537732188682	19.0279312711075	50.202177760038	16.4744305259472	30.8971385365398	24.4430171235593	89	17.0210700282465	20.4463120752858	30.7649332404075	23.9867469095653	15.5253091804111	30.7740320636669	13.6051869705592	17.34834746804	12.1359756149988	20.2610521436604	44.543252691594	52.2328280830422	0	16.2582300377388	16.3638599555634	16.1990602537228	16	22	34	19	52	16	29	25	89	18	22	33	24	18	29	15
ENST00000173898.11	ENSG00000067445.20	TRO	protein_coding	Protein coding	10621	0.115016321693335	0.862721497189818	1	4.07767560211095	25.2078591255648	35.3537732188682	42.0617428098166	1.93085299077069	70.0163297352757	3.19625571067653	10.7549275343661	25	0.945615001569249	46.468891080195	18.6454140850955	3.99779115159422	36.2257214209592	15.9176027915518	4.53506232351973	55.1065154867153	54.6118902674944	0	24.1275952079468	0.967274594130411	44.9871654830052	36.5810175849124	1.02274124722272	13.3404025618894	4	30	34	42	2	68	3	11	25	1	50	20	4	42	15	5
ENST00000174618.4	ENSG00000070444.14	MNT	protein_coding	Protein coding	17059	0.0932862306374557	0.426943581970187	1	1897.13857388212	3988.72357563521	4836.1882129693	4182.13899937605	3503.53275175342	3527.58743636845	3265.50791774119	3305.67363579015	4570	3856.2179763994	4310.45433659889	4631.52085873772	4205.67629147712	4048.65562738053	4886.70405700641	3871.12919935644	4090.12803834732	3654.95132271713	5558.28197141082	4712.30494099822	3935.84032351664	3651.89931567925	3699.76347296294	3502.8887717378	3705.77325451342	1861	4747	4651	4176	3629	3426	3065	3381	4570	4078	4638	4968	4208	4694	4605	4268
ENST00000174653.3	ENSG00000070718.11	AP3M2	protein_coding	Protein coding	18238	-0.00350819621553515	0.995690895500492	1	1.01941890052774	0.840261970852161	1.03981685937848	1.00147006690039	0.965426495385347	1.0296519078717	1.06541857022551	0.97772068494237	1	0.945615001569249	0.929377821603901	0.932270704254774	0.999447787898554	0.862517176689504	1.06117351943679	0.907012464703945	1.02049102753177	1.0113313012499	1.12561400798113	0.927984431074875	0.967274594130411	0.882101283980495	1.01613937735868	1.02274124722272	0.952885897277814	1	1	1	1	1	1	1	1	1	1	1	1	1	1	1	1
ENST00000175091.4	ENSG00000068697.6	LAPTM4A	protein_coding	Protein coding	19379	-0.0129738892778071	0.91851684472817	1	4299.908922426	2093.93283136358	2131.62456172588	2343.43995654692	2080.49409755542	2095.34163251891	2134.0333961617	2389.54935399915	1963	1631.18587770695	2258.38810649748	2615.9515961389	2198.78513337682	3266.35254812315	2306.99123125558	2030.80090847213	2613.47752150885	2085.36514317729	2369.41748680028	2728.27422736013	2257.61890270038	2209.66371637114	2074.95660856642	1998.43639707319	1717.10038689462	4218	2492	2050	2340	2155	2035	2003	2444	1963	1725	2430	2806	2200	3787	2174	2239
ENST00000175238.10	ENSG00000069206.15	ADAM7	protein_coding	Protein coding	68540	-2.14876748465477	0.470166056219239	1	0	8.40261970852161	0	0	0	0	0	0	0	3.782460006277	0	0	0	0	0	0	1.02049102753177	0	0	0	0	0	0	0	0	0	10	0	0	0	0	0	0	0	4	0	0	0	0	0	0
ENST00000175506.8	ENSG00000070669.16	ASNS	protein_coding	Protein coding	20425	-0.0945732692235863	0.85654897389622	1	13.2524457068606	34.4507408049386	149.733627750501	88.1293658872347	86.8883845846812	73.1052854588909	64.9905327837561	4.88860342471185	76	114.419415189879	30.6694681129287	30.7649332404075	21.9878513337682	32.7756527142012	90.199749152127	98.86435865273	1.02049102753177	83.9404980037414	29.2659642075094	57.5350347266423	31.9200616063036	6.17470898786346	8.12911501886942	145.229257105626	97.1943615223371	13	41	144	88	90	71	61	5	76	121	33	33	22	38	85	109
ENST00000175756.9	ENSG00000072135.12	PTPN18	protein_coding	Protein coding	19403	0.0402797866951374	0.658847515727256	1	3000.14982425313	4041.66007979889	4001.21527488838	4196.15958031265	3876.18737897217	3425.65189748915	3665.03988157575	4091.76106648382	3345	5044.85603337194	3646.87857197371	3956.55686885726	4036.76961532226	3977.0667017153	3181.39821127149	4997.63868051874	4601.39404314073	3442.57174945465	3034.65536551713	4232.53699013251	4919.55858574727	4129.99821159668	4089.96099386867	3872.0983619852	3291.26788919757	2943	4810	3848	4190	4015	3327	3440	4185	3345	5335	3924	4244	4039	4611	2998	5510
ENST00000176183.5	ENSG00000069696.6	DRD4	protein_coding	Protein coding	3414	-0.104226076980763	0.681865167670283	1	11.2136079058051	68.061219639025	49.9112092501669	97.1425964893382	52.1330307508087	60.7494625644304	31.9625571067653	75.2844927405625	81	67.1386651114167	79.9264926579355	54.0717008467769	84.9530619713771	25.0129981239956	65.7927582050809	77.0960594998353	79.5983001474777	40.4532520499959	30.3915782154905	80.7346455035141	66.7419469949984	33.5198487912588	53.8553870000099	70.5691460583674	75.2779858849473	11	81	48	97	54	59	30	77	81	71	86	58	85	29	62	85
ENST00000176195.3	ENSG00000070031.3	SCT	protein_coding	Protein coding	713	-0.359819757524114	0.64013194341518	1	11.2136079058051	7.56235773766945	14.5574360312987	0	0	10.296519078717	11.7196042724806	0	8	0	3.7175112864156	27.9681211276432	7.99558230318843	0	0	5.44207478822367	0	15.1699695187485	16.884210119717	5.56790658644925	5.80364756478247	11.4673166917464	6.09683626415206	2.04548249444543	5.71731538366689	11	9	14	0	0	10	11	0	8	0	4	30	8	0	0	6
ENST00000176643.10	ENSG00000072210.18	ALDH3A2	protein_coding	Protein coding	29071	-0.328119248869156	0.483981570405145	1	169.223537487604	19.3260253295997	11.4379854531632	46.0676230774181	171.845916178592	109.1431022344	85.2334856180408	14.6658102741356	62	17.9666850298157	91.0790265171823	163.147373244585	126.929869063116	78.4890630787449	92.3220961910006	42.6295858410854	172.462983652868	11.1246443137489	21.3866661516415	9.27984431074875	116.072951295649	74.9786091383421	37.5971569622711	94.0921947444898	49.5500666584463	166	23	11	46	178	106	80	15	62	19	98	175	127	91	87	47
ENST00000176763.9	ENSG00000072786.12	STK10	protein_coding	Protein coding	146314	0.00459697213500469	0.932604319656149	1	19112.065547094	22468.6051005868	19474.7299592995	21827.0401080941	20926.5847139728	21899.6664285232	20991.9420891532	18882.719588292	21344	21041.8250149189	22516.0364839977	23236.8473035502	23314.1185483096	22202.9171623412	18351.9348451398	22080.3114407528	21664.0040234719	21285.4898974066	17711.5364155831	22949.9829649127	22153.4900293688	24976.6978559077	20546.3382101924	23139.5207184139	19475.081968564	18748	26740	18729	21795	21676	21269	19703	19313	21344	22252	24227	24925	23327	25742	17294	24344
ENST00000177648.13	ENSG00000073331.17	ALPK1	protein_coding	Protein coding	144443	-0.354745594019313	0.580125193513126	1	266.068333037739	228.551256071788	22.8759709063265	159.233740637163	6.75798546769743	239.908894534107	7.45792999157857	45.9528721922914	228	10.4017650172617	218.403788076917	18.6454140850955	65.9635540013046	269.967876303815	4.24469407774716	71.6539847116117	35.7171859636118	28.3172764349971	38.2708762713584	4.63992215537438	27.0836886356515	265.512486478129	221.518384264192	98.1831597333807	30.4923487128901	261	272	22	159	7	233	7	47	228	11	235	20	66	313	4	79
ENST00000177694.1	ENSG00000073861.2	TBX21	protein_coding	Protein coding	12876	-0.147369335124662	0.476830852137652	1	2978.74202734205	5705.37878208617	3091.37552293221	5836.5675498955	5543.47893650266	6592.86116610251	5452.81224241416	3726.09353031537	4273	6424.50832066148	7091.15277883776	5292.50078805435	6749.27091167893	2538.38805099721	3579.33828106029	5910.09322001091	4328.92293878975	6345.09258404185	2628.30870863594	6805.83781750313	4720.30001935641	6620.17013627361	3115.4833309817	8135.9066216567	2577.55635213649	2922	6790	2973	5828	5742	6403	5118	3811	4273	6794	7630	5677	6753	2943	3373	6516
ENST00000177742.7	ENSG00000074071.14	MRPS34	protein_coding	Protein coding	1261	-0.264027323451475	0.422477662659367	1	220.194482513991	57.9780759887991	231.8791596414	116.170527760446	114.885752950856	77.2238930903777	93.7568341798449	272.784071098921	157	173.047545287173	221.191921541728	127.721086482904	26.985090273261	263.930256066988	136.891384007346	80.7241093586511	86.7417373402001	150.688363886235	147.455435045528	151.261462265205	53.2001026771726	28.2272410873758	186.969645433997	77.7283347889264	89.5712743441146	216	69	223	116	119	75	88	279	157	183	238	137	27	306	129	89
ENST00000178638.7	ENSG00000074410.13	CA12	protein_coding	Protein coding	60784	-0.150580109622154	0.959981008066041	1	0	0	0	24.0352816056095	0	0	0	0	0	0	0	0	4.99723893949277	0	0	0	0	0	0	0	3.86909837652164	0	0	0	0	0	0	0	24	0	0	0	0	0	0	0	0	5	0	0	0
ENST00000178640.9	ENSG00000137764.19	MAP2K5	protein_coding	Protein coding	264415	-0.0801651202151048	0.753089752432591	1	1056.11798094674	391.562078417107	407.608208876363	1514.2227411534	1477.10253793958	1110.99440859357	1485.19348689436	986.520171106851	1459	1400.45581732406	765.807325001614	1388.15107863536	1456.19542696819	571.848888145141	632.459417584326	576.859927551709	1747.08063913438	530.948933156196	1382.25400180083	1377.12889571511	1313.5588988291	1373.43169915763	641.183947113325	1215.01660170059	1647.53971639334	1036	466	392	1512	1530	1079	1394	1009	1459	1481	824	1489	1457	663	596	636
ENST00000179259.5	ENSG00000078237.6	TIGAR	protein_coding	Protein coding	33389	-0.0525587337349282	0.672662419379494	1	656.505771939863	455.421988201871	387.851688548172	473.695341643886	511.676042554234	464.373010450138	476.242100890803	526.013728498995	311	323.400330536683	363.386728247125	606.908228469858	486.731072706596	506.297582716739	283.333329689623	422.667808552038	414.319357177897	534.994258361195	517.78244367132	377.689663447474	541.67377271303	413.705502186852	517.214943075567	431.596806327986	417.364023007683	644	542	373	473	530	451	447	538	311	342	391	651	487	587	267	466
ENST00000180166.5	ENSG00000078579.8	FGF20	protein_coding	Protein coding	10013	NA	NA	NA	0	0	0	0	0	0	0	0	0	0	0	0	0	0	0	0	0	0	0	0	0	0	0	0	0	0	0	0	0	0	0	0	0	0	0	0	0	0	0	0	0
ENST00000180173.9	ENSG00000003987.13	MTMR7	protein_coding	Protein coding	115298	-1.04293860707456	0.559678131129381	1	0	5.04157182511296	0	0	0	0	4.26167428090204	0	3	3.782460006277	0	0	8.99503009108698	3.45006870675802	0	0	0	0	0	0	7.73819675304329	0	0	0	0	0	6	0	0	0	0	4	0	3	4	0	0	9	4	0	0
ENST00000181383.8	ENSG00000080618.13	CPB2	protein_coding	Protein coding	51841	1.76276287827523	0.555419666969337	1	0	0	0	0	0	0	0	0	0	0	0	0	0	0	0	0	0	0	2.25122801596226	0	0	0	0	5.11370623611358	0	0	0	0	0	0	0	0	0	0	0	0	0	0	0	0	0
ENST00000181796.6	ENSG00000065809.13	FAM107B	protein_coding	Protein coding	256338	0.00432948159746524	0.99690235694315	1	0	2.52078591255648	8.31853487502781	0	0	2.0593038157434	8.52334856180408	0	0	0	9.29377821603901	0.932270704254774	0	0.862517176689504	2.12234703887358	9.07012464703945	0	0	0	0	9.67274594130411	3.52840513592198	0	1435.92871110069	2.85865769183344	0	3	8	0	0	2	8	0	0	0	10	1	0	1	2	10
ENST00000181839.8	ENSG00000065883.14	CDK13	protein_coding	Protein coding	147098	0.0768645078240452	0.226332919636258	1	3747.38387833996	4319.78679215096	4368.27062624898	4632.80052948122	4886.02349314524	3233.10699071714	4765.61726461871	4827.00702156048	4277	4678.90302776465	4685.92297652687	4491.6802530995	4356.5929074498	5069.01344740422	4184.20718713926	4747.30324026045	4442.19744284578	4859.44690250575	4422.53743735786	4857.0705122459	4756.08917933923	5133.82947276648	4214.94613728379	5090.18318742746	3979.25150703215	3676	5141	4201	4626	5061	3140	4473	4937	4277	4948	5042	4818	4359	5877	3943	5234
ENST00000182290.8	ENSG00000064201.15	TSPAN32	protein_coding	Protein coding	16130	0.109506169042354	0.8470309291683	1	3.05825670158321	6.72209576681729	4.15926743751391	10.0147006690039	1.93085299077069	4.11860763148681	8.52334856180408	2.93316205482711	2	1.8912300031385	0.929377821603901	0.932270704254774	12.9928212426812	1.72503435337901	14.856429272115	1.81402492940789	2.04098205506353	1.0113313012499	9.00491206384905	1.85596886214975	6.77092215891288	0.882101283980495	2.03227875471735	1.02274124722272	17.1519461510007	3	8	4	10	2	4	8	3	2	2	1	1	13	2	14	2
ENST00000182377.8	ENSG00000064763.10	FAR2	protein_coding	Protein coding	110409	-0.287096529615528	0.630021812908236	1	116.213754660162	110.914580152485	8.31853487502781	8.01176053520315	69.510707667745	0	11.7196042724806	106.571554658718	144	10.4017650172617	21.3756898968897	55.0039715510317	25.9856424853624	15.5253091804111	10.6117351943679	110.655520693881	20.4098205506353	16.1813008199983	64.1599984549244	10.2078287418236	62.8728486184767	20.2883295315514	128.033561547193	11.2501537194499	50.5029525557242	114	132	8	8	72	0	11	109	144	11	23	59	26	18	10	122
ENST00000182527.3	ENSG00000065308.4	TRAM2	protein_coding	Protein coding	79514	-0.094118255845297	0.288460484985931	1	3070.48972838954	2956.88187542875	2048.4392129756	3345.91149351422	3303.68946720866	2913.91489927692	2924.57397526903	2843.21175181241	2521	3599.95631097413	2836.46111153511	3395.32990489589	2538.59738126233	2555.638394531	2075.65540401836	2718.31635671772	2584.90377273796	2884.31687116471	2551.76695609322	2841.48832795127	2697.72884302972	3669.54134135886	2645.01079926464	3152.08852394041	2742.40561236555	3012	3519	1970	3341	3422	2830	2745	2908	2521	3807	3052	3642	2540	2963	1956	2997
ENST00000183605.9	ENSG00000066405.12	CLDN18	protein_coding	Protein coding	23650	NA	NA	NA	0	0	0	0	0	0	0	0	0	0	0	0	0	0	0	0	0	0	0	0	0	0	0	0	0	0	0	0	0	0	0	0	0	0	0	0	0	0	0	0	0
ENST00000184183.8	ENSG00000065371.17	ROPN1	protein_coding	Protein coding	22832	NA	NA	NA	0	0	0	0	0	0	0	0	0	0	0	0	0	0	0	0	0	0	0	0	0	0	0	0	0	0	0	0	0	0	0	0	0	0	0	0	0	0	0	0	0
ENST00000184266.2	ENSG00000065518.7	NDUFB4	protein_coding	Protein coding	6192	0.0770183009749919	0.643511556960784	1	1511.79822948263	504.157182511296	508.470444236075	617.907031277543	636.216060458944	539.537599724772	621.139026441472	442.907470278894	493	524.816325870933	579.00238285923	736.493856361271	616.659285133408	858.204590806057	547.565536029383	722.888934369044	617.397071656718	731.192530803675	664.112264708867	579.062284990722	760.277830986503	888.275992968358	695.039334113335	572.735098444721	474.537176844352	1483	600	489	617	659	524	583	453	493	555	623	790	617	995	516	797
ENST00000184956.10	ENSG00000068097.14	HEATR6	protein_coding	Protein coding	35738	-0.0908140994736681	0.826881127387101	1	821.651633825356	762.957869533762	820.415502049618	881.293658872347	465.335570775737	361.407819662967	1184.74545009077	775.332503159299	183	523.870710869364	736.996612531893	781.242850165501	737.592467469133	740.039737599595	577.278394573613	449.878182493157	433.708686701	638.150051088685	0	939.120244247774	932.452708741716	989.717640626115	641.183947113325	802.851879069832	687.030731937304	806	908	789	880	482	351	1112	793	183	554	793	838	738	858	544	496
ENST00000185150.8	ENSG00000068912.13	ERLEC1	protein_coding	Protein coding	31740	0.0130859613312536	0.928259921609213	1	1917.52695189267	934.371311587603	1000.30381872209	947.390683287773	832.197639022169	1143.94326964546	1043.04478025077	982.609288367082	755	829.304356376232	1021.38622594269	892.183063971819	996.449444534858	1224.7743908991	986.891373076214	523.346192134176	1065.39263274316	1176.17830335363	876.853312217301	1193.38797836229	1032.08199193715	1295.80678616735	789.540296207692	1224.22127292559	994.812876758038	1881	1112	962	946	862	1111	979	1005	755	877	1099	957	997	1420	930	577
ENST00000185206.10	ENSG00000112782.15	CLIC5	protein_coding	Protein coding	181945	0.0500866383943608	0.818277502583403	1	315.000440263071	144.525058986572	293.22835434473	287.421909200413	237.494917864795	329.488610518945	384.616103851409	216.076271372264	329	119.147490197725	210.039387682482	236.796758880713	161.910541639566	161.290712040937	280.149809131312	118.818632876217	352.069404498459	127.427743957487	220.620345564302	344.282223928779	228.276804214777	418.998109890735	212.373129867963	290.458514211251	364.002412760125	309	172	282	287	246	320	361	221	329	126	226	254	162	187	264	131
ENST00000186436.9	ENSG00000075568.16	TMEM131	protein_coding	Protein coding	239552	0.0205082694628084	0.706886169154334	1	7953.50626191741	6852.33637229937	7456.52669860306	7572.11517583388	7615.28419559962	7054.14522082903	7689.12582131751	7894.1168102247	6731	8231.57858866032	6579.99497695562	7318.32502839998	7192.02628171799	9380.73681367505	7064.2321188907	7340.45187684903	7820.02274397592	7237.08679174426	7232.07000127877	8322.16437787948	7398.68337050351	7614.29828331963	7354.8168133221	6948.50403363113	6295.71712331452	7802	8155	7171	7561	7888	6851	7217	8074	6731	8705	7080	7850	7196	10876	6657	8093
ENST00000187397.8	ENSG00000172995.16	ARPP21	protein_coding	Protein coding	152332	0.201059204580832	0.847753018807033	1	3.05825670158321	3.36104788340864	6.23890115627086	0	0	0	0	19.5544136988474	0	3.782460006277	1.8587556432078	0	6.99613451528988	0	4.24469407774716	2.72103739411184	7.14343719272236	0	0	0	16.443668100217	0	11.1775331509454	3.06822374166815	2.85865769183344	3	4	6	0	0	0	0	20	0	4	2	0	7	0	4	3
ENST00000187608.13	ENSG00000007129.17	CEACAM21	protein_coding	Protein coding	10610	-0.358064072782115	0.543893738726275	1	83.5923498432744	47.054670367721	75.9066307346288	0	61.7872957046622	53.5418992093285	51.1400913708245	32.2647826030982	41	20.8035300345235	49.2570245450067	34.4940160574266	43.9757026675364	55.2010993081283	5.30586759718394	58.0487977410525	31.6352218534847	0	4.50245603192452	57.5350347266423	0	51.1618744708687	50.8069688679338	47.0460973722449	66.702012809447	82	56	73	0	64	52	48	33	41	22	53	37	44	64	5	64
ENST00000187762.6	ENSG00000072954.6	TMEM38A	protein_coding	Protein coding	28903	-0.318582331051795	0.0707212585321425	1	240.582860524546	123.518509715268	106.061319656605	101.14847675694	119.712885427783	84.4314564454796	79.9063927669133	155.457588905837	133	117.256260194587	130.112895024546	91.3625290169679	75.9580318802901	141.452816977079	95.505616749311	111.562533158585	66.3319167895648	115.291768342488	108.058944766189	79.8066610724393	59.9710248360855	111.144761781542	77.2265926792595	96.1376772389353	90.5241602413924	236	147	102	101	124	82	75	159	133	124	140	98	76	164	90	123
ENST00000187830.2	ENSG00000073008.14	PVR	nonsense_mediated_decay	Protein coding	19670	3.66260360080917	0.109725690761863	1	0	0	237.078243938293	0	0	0	0	0	0	0	271.378323908339	0	221.877408913479	421.770899401168	163.420721993265	0	0	184.062296827481	0	0	0	0	0	0	0	0	0	228	0	0	0	0	0	0	0	292	0	222	489	154	0
ENST00000187879.12	ENSG00000159885.13	ZNF222	protein_coding	Protein coding	7748	0.307083086374668	0.560151177880743	1	34.6602426179431	22.6870732130083	57.1899272658162	64.0940842816252	47.305898273882	72.0756335510192	68.1867884944326	20.5321343837898	20	79.4316601318169	0	2.79681211276432	22.9872991216667	107.814647086188	27.5905115053565	64.3978849939801	26.5327667158259	133.495731764986	42.773332303283	34.3354239497704	49.331004300651	17.6420256796099	32.5164600754777	1.02274124722272	46.6914089666129	34	27	55	64	49	70	64	21	20	84	0	3	23	125	26	71
ENST00000187910.6	ENSG00000170848.15	PSG6	protein_coding	Protein coding	15780	NA	NA	NA	0	0	0	0	0	0	0	0	0	0	0	0	0	0	0	0	0	0	0	0	0	0	0	0	0	0	0	0	0	0	0	0	0	0	0	0	0	0	0	0	0
ENST00000188312.6	ENSG00000075089.9	ACTR6	protein_coding	Protein coding	24337	-0.372309864873251	0.386435600722286	1	567.81632759395	63.0196478139121	259.954214844619	113.166117559745	114.885752950856	190.485602956265	207.756621193974	3.91088273976948	66	103.072035171048	96.6552934468057	157.553749019057	118.934286759928	66.4138226050918	158.114854396082	167.79730597023	77.5573180924142	30.3399390374969	183.475083300924	157.757353282729	282.44418148608	127.022584893191	61.9845020188793	54.2052861028039	103.864562803282	557	75	250	113	119	185	195	4	66	109	104	169	119	77	149	185
ENST00000188376.9	ENSG00000075415.12	SLC25A3	protein_coding	Protein coding	8373	-0.116075557681347	0.429870826817467	1	222.233320315047	99.150912560555	89.424249906549	95.1396563555374	91.715517061608	115.321013681631	118.261461295032	92.8834650695252	91	73.7579701224014	105.949071662845	99.7529653552608	92.9486442745655	83.6641661388819	78.5268404383224	99.771371117434	102.049102753177	90.0084858112408	124.943154885906	78.8786766413644	101.563832383693	92.6206348179519	92.4686833396396	110.456054700053	126.733824337949	218	118	86	95	95	112	111	95	91	78	114	107	93	97	74	110
ENST00000188403.7	ENSG00000012504.13	NR1H4	protein_coding	Protein coding	60283	NA	NA	NA	0	0	0	0	0	0	0	0	0	0	0	0	0	0	0	0	0	0	0	0	0	0	0	0	0	0	0	0	0	0	0	0	0	0	0	0	0	0	0	0	0
ENST00000188790.8	ENSG00000078098.13	FAP	protein_coding	Protein coding	72846	1.19961752285523	0.689344041240629	1	0	0	0	0	0	0	0	0	0	0	0	0	0	0	0	0	0	0	0	2.78395329322463	0	0	0	2.04548249444543	0	0	0	0	0	0	0	0	0	0	0	0	0	0	0	0	0
ENST00000189444.10	ENSG00000077150.18	NFKB2	protein_coding	Protein coding	6819	0.142749518663986	0.193155715288274	1	1708.54607728449	2161.15378903176	1796.80353300601	1547.27125336111	1444.27803709648	1227.34507418307	1649.26794670909	1653.32567823755	1448	1388.16282230366	1468.41695813416	1775.04342090109	1184.34562865979	2089.87911911867	1963.17101095806	1607.22608745539	1703.19952495052	1759.71646417482	1384.50522981679	2556.59710761128	1785.58890076474	1293.16048231541	1400.24006200026	1607.74924063411	1691.37246766812	1676	2572	1728	1545	1496	1192	1548	1691	1448	1468	1580	1904	1185	2423	1850	1772
ENST00000189978.10	ENSG00000030304.13	MUSK	protein_coding	Protein coding	132140	NA	NA	NA	0	0	0	0	0	0	0	0	0	0	0	0	0	0	0	0	0	0	0	0	0	0	0	0	0	0	0	0	0	0	0	0	0	0	0	0	0	0	0	0	0
ENST00000190165.2	ENSG00000064218.4	DMRT3	protein_coding	Protein coding	14768	NA	NA	NA	0	0	0	0	0	0	0	0	0	0	0	0	0	0	0	0	0	0	0	0	0	0	0	0	0	0	0	0	0	0	0	0	0	0	0	0	0	0	0	0	0
ENST00000190611.8	ENSG00000079156.16	OSBPL6	protein_coding	Protein coding	208243	1.15022843881851	0.144960784858081	1	24.4660536126657	6.72209576681729	8.31853487502781	16.0235210704063	3.86170598154139	0	0	3.91088273976948	12	4.72807500784625	0	0	0	6.90013741351603	0	25.3963490117105	0	26.2946138324973	9.00491206384905	14.847750897198	29.0182378239123	11.4673166917464	4.06455750943471	7.15918873055901	29.5394628156122	24	8	8	16	4	0	0	4	12	5	0	0	0	8	0	28
ENST00000190983.4	ENSG00000064205.10	WISP2	protein_coding	Protein coding	12567	NA	NA	NA	0	0	0	0	0	0	0	0	0	0	0	0	0	0	0	0	0	0	0	0	0	0	0	0	0	0	0	0	0	0	0	0	0	0	0	0	0	0	0	0	0
ENST00000191018.9	ENSG00000064601.16	CTSA	protein_coding	Protein coding	7480	-0.0136469491255908	0.980771886385935	1	2105.10002958978	175.614751908102	1531.6502338645	1552.27860369561	1591.02286439505	145.18091900991	157.681948393376	2243.86897194274	327	1147.0309969035	106.878449484449	1538.24666202038	160.911093851667	1474.04185496236	258.926338742576	2627.61511024733	481.671764994993	364.079268449963	123.817540877924	158.685337713804	2713.2052365358	1350.49706577414	224.566802396268	277.162877997356	1633.24642793417	2065	209	1473	1550	1648	141	148	2295	327	1213	115	1650	161	1709	244	2897
ENST00000191063.8	ENSG00000134461.15	ANKRD16	protein_coding	Protein coding	11785	-0.117882495491538	0.923028440070431	1	13.2524457068606	0.840261970852161	0	63.0926142147248	33.7899273384871	27.800601512536	79.9063927669133	0	67	0	39.0338685073638	0	0	80.2140974321239	0	32.652448729342	30.614730825953	0	1.12561400798113	45.4712371226689	0	0	0	30.6822374166815	55.2673820421132	13	1	0	63	35	27	75	0	67	0	42	0	0	93	0	36
ENST00000192314.6	ENSG00000154252.11	GAL3ST2	protein_coding	Protein coding	27384	-0.241701892303431	0.591502766411663	1	0	7.56235773766945	17.6768866094341	12.0176408028047	26.0665153754044	38.097120591253	8.52334856180408	12.7103689042508	20	26.477220043939	47.3982689017989	46.6135352127387	27.9845380611595	3.45006870675802	57.3033700495866	9.9771371117434	7.14343719272236	16.1813008199983	32.6428062314528	27.8395329322463	19.3454918826082	19.4062282475709	8.12911501886942	11.2501537194499	15.246174356445	0	9	17	12	27	37	8	13	20	28	51	50	28	4	54	11
ENST00000192788.5	ENSG00000065060.16	UHRF1BP1	protein_coding	Protein coding	85435	-0.113505209103668	0.249626664194618	1	4180.63691106425	2788.82948125832	2657.77189257139	2276.3414620646	2773.6703212421	2682.24322000578	3475.39537607561	2725.88526961933	2475	2858.59414974384	3098.54565722741	3001.91166770037	2860.41956896566	3008.45991229299	3127.27836178022	2502.44739011819	2249.16222468001	2896.4528467797	2585.53537633266	3039.14901177022	3336.13007515579	2244.94776773036	2254.8132783589	3023.22312679035	2031.5527329963	4101	3319	2556	2273	2873	2605	3262	2788	2475	3023	3334	3220	2862	3488	2947	2759
ENST00000193322.7	ENSG00000081087.14	OSTM1	protein_coding	Protein coding	33329	-0.161196747616521	0.227353369095831	1	2241.70216226049	1258.71243233654	1216.58572547282	1142.67734633335	1434.62377214263	1015.2367811615	1450.03467407692	1610.30596810008	905	937.104466555126	1384.77295418981	1348.99570905666	1231.31967469102	1003.96999366658	1275.53057036302	1434.89371916164	1079.67950712861	1171.12164684738	1005.17330912715	1264.84277955505	1126.87490216193	1646.0009959076	1279.31947609457	1093.31039328108	797.565496021531	2199	1498	1170	1141	1486	986	1361	1647	905	991	1490	1447	1232	1164	1202	1582
ENST00000193391.7	ENSG00000081148.11	IMPG2	protein_coding	Protein coding	98015	-6.3546663390195e-05	0.999668343625573	1	317.039278064126	175.614751908102	239.15787765705	171.251381439967	179.569328141675	232.701331179005	148.093181261346	223.898036851803	218	234.512520389174	142.194806705397	202.302742823286	163.909437215363	136.277713916942	254.681644664829	197.72871730546	254.10226585541	110.235111836239	167.716487189188	185.596886214975	247.622296097385	265.512486478129	210.340851113246	158.524893319521	255.373420470454	311	209	230	171	186	226	139	229	218	248	153	217	164	158	240	218
ENST00000193403.10	ENSG00000072110.13	ACTN1	protein_coding	Protein coding	105298	0.714447491254827	0.0367495583589351	1	1739.12864430032	1194.85252255177	2008.92617231922	881.293658872347	1290.77522433021	1389.00042371893	629.662375003277	2491.23230523316	2754	929.539546542572	1413.58366665953	3912.74014575729	3241.20917615501	1612.04460323268	1225.65541494949	4982.21946861877	1437.87185779226	1512.95162666985	2116.15433500453	1281.5464993144	8330.1688046511	2531.63068502402	5556.25011539725	1693.65950540082	3883.01003140709	1706	1422	1932	880	1337	1349	591	2548	2754	983	1521	4197	3243	1869	1155	5493
ENST00000194097.8	ENSG00000249437.7	NAIP	protein_coding	Protein coding	52428	0.295052844870663	0.158291355263038	1	832.865241731161	743.631844204162	515.749162251724	1035.52004917501	443.130761381874	206.960033482212	588.111050764482	716.669262062757	448	449.167125745393	547.403536924698	1273.48178201202	640.646032042973	1227.36194242916	596.379517923475	949.642050545031	745.978941125721	618.934756364937	855.466646065659	914.064664608752	960.503671971498	652.754950145566	792.588714339768	588.076217153062	658.44415501897	817	885	496	1034	459	201	552	733	448	475	589	1366	641	1423	562	1047
ENST00000194118.8	ENSG00000081791.8	KIAA0141	protein_coding	Protein coding	16266	-0.215850591447411	0.528216996881807	1	407.767560211095	455.421988201871	945.193525175035	310.455720739122	114.885752950856	425.246237951013	205.625784053523	374.467022332928	454	127.658025211849	422.866908829775	759.800623967641	909.497486987684	345.006870675802	213.295877406795	224.939091246578	277.57355948864	120.348424848738	262.268063859603	768.371108929997	239.884099344342	287.565018577641	794.620993094485	742.510145483692	423.08133839135	400	542	909	310	119	413	193	383	454	135	455	815	910	400	201	248
ENST00000194130.6	ENSG00000081800.8	SLC13A1	protein_coding	Protein coding	86456	NA	NA	NA	0	0	0	0	0	0	0	0	0	0	0	0	0	0	0	0	0	0	0	0	0	0	0	0	0	0	0	0	0	0	0	0	0	0	0	0	0	0	0	0	0
ENST00000194152.3	ENSG00000081818.3	PCDHB4	protein_coding	Protein coding	3825	-0.796405989145569	0.669534052788958	1	0	0	9.35835173440629	0	0	12.3558228944604	0	0.97772068494237	0	0.945615001569249	0	0	0	0	4.24469407774716	0	0	0	4.50245603192452	0	3.86909837652164	0	0	0	0	0	0	9	0	0	12	0	1	0	1	0	0	0	0	4	0
ENST00000194155.6	ENSG00000112852.6	PCDHB2	protein_coding	Protein coding	4126	-0.575466570697143	0.50337150102501	1	5.09709450263869	3.36104788340864	1.03981685937848	18.0264612042071	7.72341196308277	35.0081648676379	0	3.91088273976948	5	4.72807500784625	3.7175112864156	0	2.99834336369566	0	0	0.907012464703945	4.08196411012706	21.2379573262478	4.50245603192452	15.7757353282729	4.83637297065205	0	0	0	4.76442948638907	5	4	1	18	8	34	0	4	5	5	4	0	3	0	0	1
ENST00000194214.9	ENSG00000081870.11	HSPB11	protein_coding	Protein coding	24369	-0.0236681592599708	0.892018267840227	1	292.573224451461	145.365320957424	181.967950391233	199.292543313178	252.941741790961	203.871077758597	107.607275592777	183.811488769166	222	148.461555246372	186.804942142384	139.840605638216	108.939808880942	250.992498416646	204.8064892513	250.335440258289	144.909725909511	146.643038681235	165.465259173226	129.917820350483	181.847623696517	269.922992898031	124.985143415117	148.297480847294	135.30979741345	287	173	175	199	262	198	101	188	222	157	201	150	109	291	193	276
ENST00000194530.7	ENSG00000082146.12	STRADB	protein_coding	Protein coding	29178	0.11725489440141	0.574330606942091	1	764.564175395803	578.940497917139	602.053961580138	337.495412545433	553.189381855804	469.521269989496	338.803105331712	678.538155350005	600	209.926530348373	193.310586893611	328.15928789768	579.679716981161	700.363947471877	459.48813391613	611.326401210459	695.974880776664	515.778963637447	355.694026522037	374.90571015425	548.444694871943	540.728087080043	346.503527679309	381.482485214073	709.899993471972	750	689	579	337	573	456	318	694	600	222	208	352	580	812	433	674
ENST00000194672.11	ENSG00000082269.16	FAM135A	nonsense_mediated_decay	Protein coding	134644	0.586659664883031	0.297385603734665	1	139.6603893723	115.115890006746	109.18077023474	236.346935788493	197.912431553996	88.5500640769664	0	115.3710408232	0	130.494870216556	290.895258162021	166.876456061605	103.94256994145	129.377576503426	371.410731802876	292.05801363467	143.889234881979	17.1926321212482	497.52139152766	134.557742505857	223.440431244125	101.441647657757	168.67913664154	211.707438175102	58.1260397339467	137	137	105	236	205	86	0	118	0	138	313	179	104	150	350	322
ENST00000194900.8	ENSG00000082458.11	DLG3	protein_coding	Protein coding	60630	1.3409229804917	0.124976296831742	1	2.03883780105547	1.68052394170432	0	0	0.965426495385347	3.08895572361511	1.06541857022551	0	3	0.945615001569249	0	5.59362422552864	1.99889557579711	0	0	0	0	1.0113313012499	1.12561400798113	18.5596886214975	0.967274594130411	4.41050641990247	2.03227875471735	6.13644748333629	13.3404025618894	2	2	0	0	1	3	1	0	3	1	0	6	2	0	0	0
ENST00000195173.8	ENSG00000082684.14	SEMA5B	protein_coding	Protein coding	118620	NA	NA	NA	0	0	0	0	0	0	0	0	0	0	0	0	0	0	0	0	0	0	0	0	0	0	0	0	0	0	0	0	0	0	0	0	0	0	0	0	0	0	0	0	0
ENST00000195649.10	ENSG00000065609.14	SNAP91	protein_coding	Protein coding	156244	NA	NA	NA	0	0	0	0	0	0	0	0	0	0	0	0	0	0	0	0	0	0	0	0	0	0	0	0	0	0	0	0	0	0	0	0	0	0	0	0	0	0	0	0	0
ENST00000196061.4	ENSG00000083444.16	PLOD1	protein_coding	Protein coding	40785	-0.151052460931208	0.219389812497661	1	1394.56505592194	1452.81294760339	1424.54909734851	1564.29624449842	1710.73574982283	2030.473562323	1420.20295411061	1525.2442685101	1198	2159.78466358417	1436.81811219963	2190.83615499872	1526.15677212109	1506.81750767656	1105.74280725313	1827.63011637845	1985.87553957682	1549.35955351484	1301.20979322619	1250.92301308893	1800.09801967669	1503.10058790276	1004.96184420773	1537.18009457574	1112.97072802049	1368	1729	1370	1562	1772	1972	1333	1560	1198	2284	1546	2350	1527	1747	1042	2015
ENST00000196169.7	ENSG00000083544.13	TDRD3	protein_coding	Protein coding	177422	0.0237723758469029	0.970319757749088	1	228.349833718213	126.039295627824	420.086011188905	195.286663045577	0	503.499782949262	91.6259970393939	298.204808907423	0	390.5389956481	176.581786104741	107.211130989299	89.9503009108699	157.840643334179	495.56803357698	161.448218717302	277.57355948864	2.02266260249979	192.479995364773	360.985943688126	224.407705838255	221.407422279104	150.388627849084	60.3417335861402	161.037716639951	224	150	404	195	0	489	86	305	0	413	190	115	90	183	467	178
ENST00000196371.9	ENSG00000083720.12	OXCT1	protein_coding	Protein coding	140455	-0.0519144393280188	0.609872673783129	1	2213.15843304572	1383.07120402266	1337.20448116072	1438.11101606897	1467.44827298573	1314.86548635216	1502.24018401797	1803.89466371867	1279	1786.26673796431	1545.55531732729	1226.86824679928	1462.19211369558	1503.36743896981	1391.19848398163	1273.44550044434	1086.82294432133	1247.98282574237	1610.753645421	1413.32028852703	1539.90115385561	1969.73216712844	1752.84042594372	1342.85925760343	1461.72696642417	2171	1646	1286	1436	1520	1277	1410	1845	1279	1889	1663	1316	1463	1743	1311	1404
ENST00000196482.3	ENSG00000083812.11	ZNF324	protein_coding	Protein coding	6303	0.528656262550152	0.159051352335455	1	458.738505237482	612.550976751225	640.527185377142	225.330765052589	658.420869852807	144.151267102038	673.344536382522	131.014571782278	235	141.842250235387	100.372804733221	470.796705648661	780.568722348771	177.678538398038	461.610480955003	735.5871088749	658.216712757989	867.722256472411	811.567699754395	834.258003536313	854.103466617153	696.860014344591	129.049700924552	653.531656975315	141.027112797117	450	729	616	225	682	140	632	134	235	150	108	505	781	206	435	811
ENST00000196489.3	ENSG00000083817.8	ZNF416	protein_coding	Protein coding	7362	-0.177458855812356	0.227699500379679	1	557.622138588672	330.222954544899	225.640258485129	353.518933615839	303.143919550999	313.014179992997	214.149132615328	272.784071098921	230	400.940760665362	314.129703702118	261.035797191337	184.897840761232	293.255840074431	278.027462092439	233.102203428914	172.462983652868	298.34273386872	271.272975923453	271.899438304938	325.004263627818	254.927271070363	292.648140679299	286.36754922236	256.326306367732	547	393	217	353	314	304	201	279	230	424	338	280	185	340	262	257
ENST00000196551.7	ENSG00000083845.8	RPS5	protein_coding	Protein coding	7535	0.0878565800749068	0.918436272272763	1	174.320631990243	41.1728365717559	9.35835173440629	156.229330436461	41.5133393015699	5.14825953935851	4.26167428090204	41.0642687675795	2	0.945615001569249	2.7881334648117	0.932270704254774	1.99889557579711	11.2127232969636	139.013731046219	0.907012464703945	135.725306661725	4.04532520499959	1.12561400798113	0.927984431074875	61.9055740243463	10.5852154077659	21.3389269245322	2.04548249444543	83.8539589604477	171	49	9	156	43	5	4	42	2	1	3	1	2	13	131	1
ENST00000197268.12	ENSG00000084444.13	FAM234B	protein_coding	Protein coding	39166	-0.0202874546782286	0.898303768132165	1	543.350273981284	289.890379943995	262.033848563376	357.524813883441	289.627948615604	328.458958611073	300.448036803594	412.59812904568	268	229.784445381328	250.932011833053	365.450116067871	245.864155823044	499.397445303223	236.641694834404	413.597683904999	351.048913470927	306.433384278719	185.726311316887	344.282223928779	364.662521987165	306.971246825212	261.14781998118	276.140136750133	222.975299963009	533	345	252	357	300	319	282	422	268	243	270	392	246	579	223	456
ENST00000198536.6	ENSG00000085514.15	PILRA	protein_coding	Protein coding	26655	0.112067998378462	0.477272517518283	1	2007.23581513911	1573.8106714061	1530.61041700512	1866.74020470233	1442.34718410571	1107.90545286995	1179.41835723964	1232.90578371233	1338	843.48858139977	1095.736451671	2202.95567415403	1412.21972430066	2410.73550884716	1132.27214523905	1541.014177532	2252.22369776261	1322.82134203486	1389.00768584872	1909.79195915209	1660.81047812192	1198.77564492949	1532.33818105688	1252.85802784783	1185.3900562136	1969	1873	1472	1864	1494	1076	1107	1261	1338	892	1179	2363	1413	2795	1067	1699
ENST00000198767.10	ENSG00000085721.12	RRN3	protein_coding	Protein coding	34296	0.0279121869222483	0.818363858197107	1	2826.84861116342	1528.43652498008	1278.97473703553	1276.874335298	1638.32876266893	1477.55048779589	1694.01552665856	2079.61189687242	1295	1238.75565205572	1301.12895024546	1326.62121215454	1273.29648178276	1876.83737647636	1635.26839345209	1275.25952537375	1542.98243362803	1636.33404542233	1555.59855902992	1434.66393044176	1579.55941221496	1850.64849379108	1535.38659918896	1622.06761809523	1497.93663052072	2773	1819	1230	1275	1697	1435	1590	2127	1295	1310	1400	1423	1274	2176	1541	1406
ENST00000198801.9	ENSG00000166391.14	MOGAT2	protein_coding	Protein coding	13797	NA	NA	NA	0	0	0	0	0	0	0	0	0	0	0	0	0	0	0	0	0	0	0	0	0	0	0	0	0	0	0	0	0	0	0	0	0	0	0	0	0	0	0	0	0
ENST00000198939.6	ENSG00000085872.14	CHERP	protein_coding	Protein coding	24520	0.108902370444384	0.592601116886331	1	651.408677437224	862.108782094317	1003.42326930023	974.430375094084	1213.54110469938	973.021052938759	1044.110198821	995.319657271333	787	138.05979022911	986.069868721739	862.350401435666	1089.39808880942	997.069856253067	649.438193895315	972.317362162629	995.999242871003	1185.28028506488	919.626644520584	1266.6987484172	772.852400710198	729.497761851869	929.767530283189	1099.44684076442	1009.10616521721	639	1026	965	973	1257	945	980	1018	787	146	1061	925	1090	1156	612	1072
ENST00000199280.3	ENSG00000167580.7	AQP2	protein_coding	Protein coding	8136	NA	NA	NA	0	0	0	0	0	0	0	0	0	0	0	0	0	0	0	0	0	0	0	0	0	0	0	0	0	0	0	0	0	0	0	0	0	0	0	0	0	0	0	0	0
ENST00000199320.8	ENSG00000086189.9	DIMT1	protein_coding	Protein coding	16680	-0.147238533529062	0.312237175923983	1	831.845822830634	545.330019083052	381.612787391901	391.574796158054	462.439291289581	466.432314265881	603.026910747639	556.323069732209	380	364.061775604161	438.666331797041	314.175227333859	438.757578887465	666.725777580987	293.94506488399	370.968098063914	354.110386553523	423.747815223707	351.191570490113	400.889274224346	483.637297065205	431.347527866462	444.052907905742	447.960666283549	475.490062741629	816	649	367	391	479	453	566	569	380	385	472	337	439	773	277	409
ENST00000199389.10	ENSG00000086232.12	EIF2AK1	protein_coding	Protein coding	36987	0.013510959820914	0.891404034283258	1	6488.60130185905	4400.45194135277	4765.48066653156	4592.74172680521	5464.31396388106	3517.29091728973	4170.04828386265	6224.16988034313	4212	4966.3699882417	4574.3976379344	4539.22605901649	4345.59898178291	5428.68311008374	4027.15350626261	6088.77467555758	4607.51698930592	4216.24019491082	3632.35640375511	4646.4180463919	5423.50864928921	4561.34573946314	5403.82920879344	5443.02891771929	4530.97244155601	6365	5237	4583	4586	5660	3416	3914	6366	4212	5252	4922	4869	4348	6294	3795	6713
ENST00000199447.8	ENSG00000086288.11	NME8	protein_coding	Protein coding	51805	-0.0652363898747279	0.829997616329688	1	278.301359844072	431.894653018011	274.511650875918	30.0441020070118	198.877858049381	410.831111240809	398.466545264341	315.803781236386	445	324.345945538252	425.655042294587	274.087587050904	416.769727553697	203.554053698723	233.458174276094	408.155609116775	469.425872664612	467.235061177452	242.007011715943	405.52919637972	281.47690689195	359.897323864042	221.518384264192	384.550708955741	50.5029525557242	273	514	264	30	206	399	374	323	445	343	458	294	417	236	220	450
ENST00000199448.8	ENSG00000086289.11	EPDR1	protein_coding	Protein coding	31381	-0.0662616540813747	0.86885371912114	1	33.6408237174153	33.6104788340864	37.4334069376252	0	35.7207803292578	44.2750320384832	21.3083714045102	69.4181686309083	40	78.4860451302477	33.4576015777404	21.4422261978598	63.9646584255075	37.9507557743382	9.5505616749311	34.4664736587499	80.6187911750095	30.3399390374969	9.00491206384905	74.23875448599	56.1019264595638	43.2229629150442	27.4357631886843	30.6822374166815	18.1048320482785	33	40	36	0	37	43	20	71	40	83	36	23	64	44	9	38
ENST00000199706.12	ENSG00000086504.15	MRPL28	protein_coding	Protein coding	3144	-0.0947837243180091	0.718626189769966	1	440.388965027982	216.787588479857	79.0260813127642	207.304303848382	127.436297390866	67.9570259195323	96.9530898905214	145.680382056413	117	184.394925306004	135.68916195417	239.593570993477	203.887348731305	133.690162386873	142.19725160453	249.428427793585	105.110575835772	149.677032584985	321.925606282603	141.981617954456	109.302029136736	197.590687611631	148.356349094367	88.9784885083763	167.707917920895	432	258	76	207	132	66	91	149	117	195	146	257	204	155	134	275
ENST00000199708.2	ENSG00000086506.2	HBQ1	protein_coding	Protein coding	729	-0.452776190109798	0.468477829926541	1	22.4272158116102	19.3260253295997	9.35835173440629	12.0176408028047	50.202177760038	14.4151267102038	0	38.1311067127524	17	24.5859900408005	23.2344455400975	13.0517898595668	18.9895079700725	4.31258588344752	8.48938815549431	47.1646481646052	10.2049102753177	0	0	0	24.1818648532603	29.9914436553368	20.3227875471735	27.6140136750133	4.76442948638907	22	23	9	12	52	14	0	39	17	26	25	14	19	5	8	52
ENST00000199764.6	ENSG00000086548.8	CEACAM6	protein_coding	Protein coding	16788	-0.165982544233878	0.804838519751023	1	623.884367122975	27.7286450381213	312.984874672922	134.196988964653	30.8936478523311	62.8087663801738	233.326666879387	9.7772068494237	14	0	48.3276467234028	92.2947997212226	5.99668672739132	198.378950638586	96.5667902687478	317.454362646381	134.704815634193	47.5325711587451	24.7635081755849	193.020761663574	44.4946313299989	46.7513680509662	31.500320698119	18.4093424500089	159.131944845395	612	33	301	134	32	61	219	10	14	0	52	99	6	230	91	350
ENST00000199814.8	ENSG00000086589.11	RBM22	protein_coding	Protein coding	10314	0.00309926568405014	0.984870228173228	1	1036.74902183671	621.793858430599	597.894694142624	487.715922580492	744.343827942102	446.868928016319	517.793425129598	761.644413570106	387	577.770765958811	609.671850972159	861.418130731411	671.628913467828	1157.49805111731	458.426960396693	482.530631222499	677.606042281092	584.54949212244	648.353668597131	753.523358032799	575.528383507595	698.624216912552	425.762399113286	643.304244503088	591.742142209523	1017	740	575	487	771	434	486	779	387	611	656	924	672	1342	432	532
ENST00000199936.8	ENSG00000086696.10	HSD17B2	protein_coding	Protein coding	63303	-0.668467892001185	0.82372867709249	1	0	0	0	0	0	0	0	0	3	0	0	0	0	0	0	0	0	0	0	0	0	0	0	0	0	0	0	0	0	0	0	0	0	3	0	0	0	0	0	0	0
ENST00000199940.10	ENSG00000078018.19	MAP2	protein_coding	Protein coding	306461	0.502151726625398	0.302990454416288	1	9.17477010474964	18.4857633587475	19.7565203281911	0	8.68883845846812	12.3558228944604	5.32709285112755	18.576693013905	18	35.9333700596315	22.3050677184936	13.0517898595668	8.99503009108698	6.03762023682653	13.7952557526783	62.5838600645722	9.18441924778589	29.328607736247	14.6329821037547	15.7757353282729	30.9527870121732	39.6945577791223	8.12911501886942	0	19.0577179455563	9	22	19	0	9	12	5	19	18	38	24	14	9	7	13	69
ENST00000200135.7	ENSG00000086827.8	ZW10	protein_coding	Protein coding	40625	-0.236853474955921	0.442518891134864	1	1055.09856204621	425.172557251193	401.369307720092	181.266082108971	643.939472422026	630.146967617482	696.783744927484	185.76693013905	46	491.71980081601	773.242347574445	310.44614451684	490.72886385819	380.370074920071	432.95879593021	347.385773981611	635.76591015229	274.070782638722	454.748059224377	646.805148459188	281.47690689195	423.408616310637	330.24529764157	455.119855014108	297.300399950678	1035	506	386	181	667	612	654	190	46	520	832	333	491	441	408	383
ENST00000200181.7	ENSG00000132470.13	ITGB4	protein_coding	Protein coding	36383	0.166227608512584	0.797055042899926	1	16.3107024084438	24.3675971547127	6.23890115627086	1.00147006690039	16.4122504215509	20.593038157434	0	23.4652964386169	54	8.51053501412324	0	7.45816563403819	10.9939256668841	0.862517176689504	11.6729087138047	20.8612866881907	6.12294616519059	42.4759146524957	11.2561400798113	14.847750897198	8.7054713471737	0	36.5810175849124	29.6594961694588	13.3404025618894	16	29	6	1	17	20	0	24	54	9	0	8	11	1	11	23
ENST00000200453.5	ENSG00000087074.7	PPP1R15A	protein_coding	Protein coding	3666	0.460207346538987	0.0970123362477354	1	4028.74349488562	3504.73268042436	5811.53642706631	4386.43889302373	2845.11188190062	6190.26727012467	7115.93063053618	5236.67198855133	5996	6917.17373647906	4131.08441702934	5016.54865959494	3086.29476903073	5764.20229181596	7523.72025280683	4897.8673094013	9256.87411074065	3578.09014382213	7080.11211020131	23829.7122055717	3784.9454868323	3691.59387345837	3877.58786400071	4174.82977116312	4152.67674033672	3952	4171	5589	4380	2947	6012	6679	5356	5996	7315	4445	5381	3088	6683	7090	5400
ENST00000200457.8	ENSG00000087077.13	TRIP6	protein_coding	Protein coding	6317	0.0509422770511617	0.740920541361312	1	273.204265341434	219.308374392414	147.653994031744	326.479241809529	275.146551184824	279.035667033231	286.597595390662	202.388181783071	246	185.340540307573	145.912317991812	220.015886204127	268.851454944711	288.943254190984	300.312106000611	300.221125817006	224.508026056988	314.524034688718	156.460347109377	218.076341302596	225.374980432386	209.058004303377	349.551945811385	159.547634566744	193.435837147396	268	261	142	326	285	271	269	207	246	196	157	236	269	335	283	331
ENST00000200557.10	ENSG00000073670.13	ADAM11	protein_coding	Protein coding	22816	0.639912086131589	0.0776039547984378	1	14.2718646073883	30.2494309506778	23.915787765705	41.0602727429162	11.5851179446242	18.5337343416906	9.58876713202959	19.5544136988474	31	14.1842250235387	8.36440039443511	30.7649332404075	6.99613451528988	20.7004122405481	8.48938815549431	5.44207478822367	47.963078293993	12.1359756149988	57.4063144070377	24.1275952079468	43.5273567358685	45.8692667669857	22.3550663018909	25.5685311805679	60.9846974257801	14	36	23	41	12	18	9	20	31	15	9	33	7	24	8	6
ENST00000200639.8	ENSG00000005893.15	LAMP2	protein_coding	Protein coding	38481	0.0426972133381681	0.789813364806417	1	1774.80830581879	951.176551004646	1424.54909734851	1244.82729315719	1337.11569610871	739.290069851882	1347.75449133527	879.948616448133	961	715.830556187922	955.40040060881	1415.18692905875	1096.39422332471	2044.16570875412	1167.29087138047	1375.03089649118	1169.4827175514	1053.80721590239	1046.82102742245	1459.71951008078	1000.16193033084	1133.50014991494	985.655196037917	888.76214383654	786.130865254197	1741	1132	1370	1243	1385	718	1265	900	961	757	1028	1518	1097	2370	1100	1516
ENST00000200652.3	ENSG00000197208.5	SLC22A4	protein_coding	Protein coding	49764	0.400826705989792	0.0175653122656506	1	187.573077697104	126.879557598676	190.286485266261	181.266082108971	159.295371738582	141.062311378423	133.177321278189	190.655533563762	105	136.168560225972	130.112895024546	251.713090148789	172.90446730645	246.679912533198	218.601745003978	275.731789269999	317.372709562379	235.640193191226	228.49964362017	283.035251477837	206.996763143908	135.843597732996	129.049700924552	114.547019688944	174.37811920184	184	151	183	181	165	137	125	195	105	144	140	270	173	286	206	304
ENST00000200676.7	ENSG00000087237.10	CETP	protein_coding	Protein coding	21996	-0.397279039128351	0.438465899003525	1	24.4660536126657	37.8117886883472	41.5926743751391	28.041161873211	48.2713247692673	9.26686717084532	37.2896499578929	36.1756653428677	34	18.912300031385	5.57626692962341	74.5816563403819	17.990060182174	20.7004122405481	0	27.2103739411184	36.7376769911436	8.09065040999917	0	35.2634083808453	71.5783199656504	19.4062282475709	46.7424113584991	5.11370623611358	19.0577179455563	24	45	40	28	50	9	35	37	34	20	6	80	18	24	0	30
ENST00000200691.4	ENSG00000087250.8	MT3	protein_coding	Protein coding	1721	0.0713700152655965	0.98102614405376	1	0	0	0	0	0	0	0	3.91088273976948	0	0	0	0	0	0	0	0	0	0	4.50245603192452	0	0	0	0	0	0	0	0	0	0	0	0	0	4	0	0	0	0	0	0	0	0
ENST00000201015.8	ENSG00000087494.15	PTHLH	protein_coding	Protein coding	9662	0.478276498739331	0.873373570232238	1	0	0	0	0	0	0	0	0	0	0	0	0	0	0	0	0	0	0	2.25122801596226	0	0	0	0	0	0	0	0	0	0	0	0	0	0	0	0	0	0	0	0	0	0
ENST00000201031.2	ENSG00000087510.6	TFAP2C	protein_coding	Protein coding	9982	NA	NA	NA	0	0	0	0	0	0	0	0	0	0	0	0	0	0	0	0	0	0	0	0	0	0	0	0	0	0	0	0	0	0	0	0	0	0	0	0	0	0	0	0	0
ENST00000201586.6	ENSG00000088002.11	SULT2B1	protein_coding	Protein coding	47351	NA	NA	NA	0	0	0	0	0	0	0	0	0	0	0	0	0	0	0	0	0	0	0	0	0	0	0	0	0	0	0	0	0	0	0	0	0	0	0	0	0	0	0	0	0
ENST00000201647.10	ENSG00000131037.14	EPS8L1	protein_coding	Protein coding	12022	0.992761099724122	0.460591737086808	1	0	21.006549271304	0	0	0	15.4447786180755	11.7196042724806	0	13	12.2929950204002	0	28.900391831898	0	0	0	32.652448729342	32.6557128810165	0	0	53.8230970023428	0	35.2840513592198	0	18.4093424500089	15.246174356445	0	25	0	0	0	15	11	0	13	13	0	31	0	0	0	36
ENST00000201943.10	ENSG00000182389.19	CACNB4	protein_coding	Protein coding	259905	NA	NA	NA	0	0	0	0	0	0	0	0	0	0	0	0	0	0	0	0	0	0	0	0	0	0	0	0	0	0	0	0	0	0	0	0	0	0	0	0	0	0	0	0	0
ENST00000201961.6	ENSG00000197183.14	NOL4L	protein_coding	Protein coding	99292	-0.469973160272845	0.0961818088101653	1	67.2816474348306	165.531608257876	69.6677295783579	190.279312711075	168.949636692436	71.0459816431475	123.588554146159	74.3067720556201	105	145.624710241664	226.768188471352	162.215102540331	86.9519575471742	40.5383073044067	89.1385756326903	92.5152713998024	168.381019542741	72.8158536899926	40.5221042873207	51.0391437091181	74.4801437480416	136.725699016977	45.7262719811405	86.9330060139308	205.823353812008	66	197	67	190	175	69	116	76	105	154	244	174	87	47	84	102
ENST00000201963.3	ENSG00000088305.18	DNMT3B	protein_coding	Protein coding	29505	0	1	1	0	0	0	0	0	0	0	0	0	0	0	0	0	0	0	0	0	0	0	0	0	0	0	0	20.9634897401119	0	0	0	0	0	0	0	0	0	0	0	0	0	0	0	0
ENST00000201979.2	ENSG00000088320.3	REM1	protein_coding	Protein coding	9613	NA	NA	NA	0	0	0	0	0	0	0	0	0	0	0	0	0	0	0	0	0	0	0	0	0	0	0	0	0	0	0	0	0	0	0	0	0	0	0	0	0	0	0	0	0
ENST00000202017.5	ENSG00000088356.5	PDRG1	protein_coding	Protein coding	7751	-0.1530473325889	0.20293483205487	1	659.564028641446	312.577453157004	315.064508391678	312.458660872923	363.00036226489	316.103135716613	329.214338199683	352.957167264196	357	356.496855591607	379.186151214392	257.306714374318	254.859185914131	340.694284792354	289.700370806243	273.010751875888	304.106326204466	271.036788734972	299.413326122981	362.841912550276	329.84063659847	336.962690480549	375.97156962271	298.640444189033	306.829258923456	647	372	303	312	376	307	309	361	357	377	408	276	255	395	273	301
ENST00000202028.9	ENSG00000088367.21	EPB41L1	protein_coding	Protein coding	138838	-0.0717986404951369	0.980673592164049	1	0	0	0	0	0	0	0	9.7772068494237	0	0	0	0	0	0	0	0	0	0	0	0	0	0	0	0	8.57597307550033	0	0	0	0	0	0	0	10	0	0	0	0	0	0	0	0
ENST00000202556.13	ENSG00000088808.16	PPP1R13B	protein_coding	Protein coding	113839	0.0410943735959306	0.923896934589996	1	463.83559974012	323.500858778082	364.975717641845	215.316064383585	12.5505444400095	221.375160192416	295.120943952466	218.031712742149	9	277.06519545979	271.378323908339	128.653357187159	299.834336369566	196.653916285207	168.726589590449	476.181543969571	87.7622283677319	146.643038681235	124.943154885906	293.243080219661	537.804674336508	387.242463667437	282.486746905712	175.911494522307	66.702012809447	455	385	351	215	13	215	277	223	9	293	292	138	300	228	159	525
ENST00000202625.6	ENSG00000166948.9	TGM6	protein_coding	Protein coding	51846	NA	NA	NA	0	0	0	0	0	0	0	0	0	0	0	0	0	0	0	0	0	0	0	0	0	0	0	0	0	0	0	0	0	0	0	0	0	0	0	0	0	0	0	0	0
ENST00000202677.11	ENSG00000188559.13	RALGAPA2	protein_coding	Protein coding	319722	0.0573871367421387	0.451505777186916	1	2486.36269838715	2316.60225363941	1659.54770756805	2528.71191892349	1529.23556869039	1899.70777002329	2093.54749049313	1899.71129084302	1832	1858.13347808357	1820.65115252204	1985.73660006267	1952.92097755377	2425.39830085089	1857.05365901438	2126.03721726605	2186.91227200057	2112.67108831103	1959.69398789515	1940.41544537756	1798.16347048843	2164.67655088813	2072.9243298117	2180.48433907883	2016.30655863986	2439	2757	1596	2525	1584	1845	1965	1943	1832	1965	1959	2130	1954	2812	1750	2344
ENST00000202773.13	ENSG00000089009.15	RPL6	protein_coding	Protein coding	4443	-0.0090071712543605	0.960455799364823	1	13563.3684715215	4128.20706279667	4176.94432412334	5835.5660798286	6482.8389165126	4659.17488311945	5952.49355184993	6782.44839144522	4440	4757.38907289489	5058.60348299003	3223.79209531301	4779.35932173089	7937.74557707351	5872.53425656319	5513.72877293528	5397.37704461551	5348.9312523107	3725.78236641754	5197.64079845038	7192.65388195374	4507.53756114033	6741.06862939746	5016.54581762742	5282.7994145082	13305	4913	4017	5827	6715	4525	5587	6937	4440	5031	5443	3458	4782	9203	5534	6079
ENST00000202816.5	ENSG00000089048.14	ESF1	protein_coding	Protein coding	70565	-0.0218782865080211	0.866043696727442	1	1374.17667791139	799.929396251257	674.841141736631	912.339230946259	915.224317625309	860.788994980743	825.69939192477	1130.24511179338	689	785.806066304046	521.380957919788	730.900232135743	682.622839134712	1016.04523414024	640.94880573982	708.376734933781	766.388761676356	888.960213798659	765.417525427169	656.084992769937	981.783713042367	968.547209810583	986.671335415275	761.942229180923	769.931805000474	1348	952	649	911	948	836	775	1156	689	831	561	784	683	1178	604	781
ENST00000202831.7	ENSG00000089060.11	SLC8B1	protein_coding	Protein coding	36354	-0.0666833038537826	0.921994033601342	1	36.6990804189985	95.7898646771463	9.35835173440629	252.370456858899	28.9627948615604	90.6093678927098	4.26167428090204	5.86632410965422	36	2.83684500470775	101.302182554825	94.1593411297322	18.9895079700725	90.5643035523979	96.5667902687478	0	41.8401321288024	63.7138719787435	174.470171237075	2.78395329322463	43.5273567358685	37.9303552111613	4.06455750943471	117.615243430612	12.3875166646116	36	114	9	252	30	88	4	6	36	3	109	101	19	105	91	0
ENST00000202834.11	ENSG00000089063.14	TMEM230	protein_coding	Protein coding	13264	-0.0510071031574859	0.771651111079021	1	2891.07200189666	1536.8391446886	1065.81228086294	1159.70233747066	1117.96388165623	1031.71121168745	1242.27805288294	888.748102612614	1075	803.772751333862	1217.48494630111	803.617347067615	1221.32519681203	1707.78400984522	932.771523584937	1141.02168059756	810.269875860222	1101.33978706114	1180.76909437221	1375.27292685296	1504.11199387279	1042.64371766494	1267.12580356627	1215.01660170059	1026.25811136821	2836	1829	1025	1158	1158	1002	1166	909	1075	850	1310	862	1222	1980	879	1258
ENST00000202917.9	ENSG00000089127.12	OAS1	protein_coding	Protein coding	13127	1.52415024754501	0.00118624648382528	0.366986567188135	398.592790106345	53.7767661345383	213.162456172588	148.217569901258	125.505444400095	95.7576274320683	91.6259970393939	410.642687675795	549	443.493435735978	24.1638233617014	603.179145652839	95.9469876382612	1173.02336029773	392.634202191612	1471.1742177498	998.040224926067	297.33140256747	24.7635081755849	995.727294543341	957.601848189107	872.398169856709	387.149102773656	585.007993411393	481.207378125296	391	64	205	148	130	93	86	420	549	469	26	647	96	1360	370	1622
ENST00000202967.4	ENSG00000089163.4	SIRT4	protein_coding	Protein coding	10929	-0.260905931147168	0.491268817402072	1	23.446634712138	36.9715267174951	24.9556046250834	20.0294013380079	12.5505444400095	19.5633862495623	45.8129985196969	18.576693013905	28	9.45615001569249	11.1525338592468	24.2390383106241	22.9872991216667	9.48768894358455	9.5505616749311	3.62804985881578	22.4508026056988	39.441920748746	31.5171922234717	3.7119377242995	3.86909837652164	14.9957218276684	23.3712056792496	48.0688386194676	20.0106038428341	23	44	24	20	13	19	43	19	28	10	12	26	23	11	9	4
ENST00000203001.6	ENSG00000089195.14	TRMT6	protein_coding	Protein coding	12704	-0.0132412333697828	0.941012520241653	1	228.349833718213	221.82916030497	132.056741141067	161.236680770963	294.455081092531	194.604210587752	168.336134095631	138.836337261817	180	173.047545287173	342.940416171839	138.908334933961	159.911646063769	236.329706412924	149.625466240587	197.72871730546	182.667893928186	197.20960374373	119.315084846	136.413711368007	163.469406408039	129.668888745133	288.583583169864	253.639829311233	263.949393545955	224	264	127	161	305	189	158	142	180	183	369	149	160	274	141	218
ENST00000203166.9	ENSG00000249115.8	HAUS5	protein_coding	Protein coding	12580	0.196822310244905	0.714360868859902	1	133.543875969134	68.061219639025	140.375276016094	164.241090971665	222.04809393863	19.5633862495623	393.139452413213	510.370197539917	95	155.080860257357	142.194806705397	204.167284231795	178.901154033841	158.703160510869	221.785265562289	15.4192118999671	176.544947762995	663.433333619932	225.122801596226	0	431.404468982163	69.6860014344591	249.970286830235	99.2059009806034	256.326306367732	131	81	135	164	230	19	369	522	95	164	153	219	179	184	209	17
ENST00000203407.5	ENSG00000010256.10	UQCRC1	protein_coding	Protein coding	11035	-0.0336783289448487	0.842663372325143	1	2759.56696372858	1748.58516134335	1606.51704773975	1922.82252844876	1548.5440985981	1192.33690931543	1227.36219289979	1561.41993385296	1533	1403.29266232877	2044.63120752858	722.50979579745	1579.12750487972	1894.95023718684	1698.9388046183	952.363087939143	1719.52738139103	1492.72500064485	1623.13539950879	814.77033048374	1532.16295710257	2135.56720851678	1670.53313637766	1572.97603822854	1694.23112535995	2707	2081	1545	1920	1604	1158	1152	1597	1533	1484	2200	775	1580	2197	1601	1050
ENST00000203556.8	ENSG00000089639.10	GMIP	protein_coding	Protein coding	14192	-0.000837090801377224	0.99586803418891	1	3909.47148352387	7175.83723107745	5532.86550875288	6477.50839271175	6478.97721053106	5463.33302316725	2990.62992662301	5066.54858937136	6129	6511.50490080585	6839.29138918311	7700.55601714443	7062.09806929118	7032.96505872622	3716.22966506763	7406.66378677242	7692.46136553445	7211.80350921301	3094.31290794013	6684.27185703232	5943.90238093137	6636.93006066924	5856.01123171806	3862.8936907602	6208.05162076496	3835	8540	5321	6468	6711	5306	2807	5182	6129	6886	7359	8260	7066	8154	3502	8166
ENST00000203629.2	ENSG00000089692.8	LAG3	protein_coding	Protein coding	5934	0.0893630161211387	0.643747189008607	1	349.660682881014	363.833433378986	552.142752329971	514.755614386803	638.146913449714	839.166304915437	534.840122253206	305.048853702019	339	621.269056030997	774.171725396049	661.912200020889	698.614003741089	401.070487160619	535.892627315578	574.138890157597	561.270065142471	394.41920748746	542.545951846905	956.751948438196	437.208116546946	927.0884494635	379.019987754786	784.442536619823	568.872880674855	343	433	531	514	661	815	502	312	339	657	833	710	699	465	505	633
ENST00000203630.9	ENSG00000089693.10	MLF2	protein_coding	Protein coding	5560	-0.368512615505965	0.353506706719911	1	2852.33408367661	2035.11449340393	2122.26620999147	250.367516725099	1807.27839936137	1402.38589852126	1624.7633195939	1269.0814490552	2284	2196.66364864537	2198.90792591483	785.904203686775	2333.71058474312	663.275708874229	2680.52431009733	462.576356999012	2579.8013176003	451.053760357454	2650.82098879556	2203.96302380283	358.858874422382	306.089145541232	2255.82941773626	302.731409177924	1646.58683049606	2798	2422	2041	250	1872	1362	1525	1298	2284	2323	2366	843	2335	769	2526	510
ENST00000203664.9	ENSG00000089723.9	OTUB2	protein_coding	Protein coding	22602	0.210440004562921	0.525392188873592	1	55.0486206284978	69.7417435807293	41.5926743751391	24.0352816056095	87.8538110800666	12.3558228944604	20.2429528342847	33.2425032880406	40	15.129840025108	17.6581786104741	28.900391831898	106.940913305145	58.6511680148863	64.7315846856441	27.2103739411184	26.5327667158259	59.6685467737439	14.6329821037547	38.9753461051448	50.2982788947814	52.9260770388297	75.1943139245421	65.4554398222538	56.2202679393911	54	83	40	24	91	12	19	34	40	16	19	31	107	68	61	30
ENST00000204005.13	ENSG00000090006.17	LTBP4	protein_coding	Protein coding	36653	-0.851900653382519	0.41044310932287	1	182.475983194465	113.435366065042	309.865424094786	114.167587626645	0	9.26686717084532	283.401339679986	0	556	37.82460006277	2.7881334648117	268.493962825375	202.887900943406	0	1.06117351943679	347.385773981611	0	166.869664706233	198.108065404679	66.814879037391	0	262.866182626187	6.09683626415206	7.15918873055901	7.62308717822252	179	135	298	114	0	9	266	0	556	40	3	288	203	0	1	383
ENST00000204517.10	ENSG00000090447.11	TFAP4	protein_coding	Protein coding	15890	0.233817090326038	0.497679230025544	1	225.29157701663	149.566630811685	253.715313688348	155.227860369561	102.335208510847	63.8384182880455	339.868523901938	431.174822059585	96	99.2895751647712	279.742724302774	100.685236059516	121.932630123624	534.760649547493	83.8327080355063	99.771371117434	258.184229965537	174.960315116232	118.189470838019	135.485726936932	130.582070207605	327.259576356764	469.456392339709	188.18438948898	103.864562803282	221	178	244	155	106	62	319	441	96	105	301	108	122	620	79	110
ENST00000204549.8	ENSG00000090470.14	PDCD7	protein_coding	Protein coding	16458	-0.0508542920317324	0.613217156196651	1	988.836333511905	1594.8172206774	1251.93949869169	1852.71962376573	1893.20135745067	1728.78555331659	1695.08094522879	1652.34795755261	1417	1633.07710771009	1266.74197084612	1569.01159526078	1503.16947299943	1613.76963758606	1173.65791249709	1590.89986309072	1220.50726892799	1642.40203322983	1210.03505857972	1275.05060829688	1484.76650199018	1737.73952944157	1706.09801458522	1712.06884785083	1495.07797282889	970	1898	1204	1850	1961	1679	1591	1690	1417	1727	1363	1683	1504	1871	1106	1754
ENST00000204566.6	ENSG00000090487.10	SPG21	protein_coding	Protein coding	26916	0.36204056735864	0.24565742727195	1	199.806104503436	112.59510409419	528.226964564266	212.311654182884	156.399092252426	100.905886971427	231.195829738936	132.970013152162	143	61.4649751020012	243.496989260222	112.804755214828	147.918272608986	137.140231093631	116.729087138047	392.736397216808	196.954768313631	407.566514403708	83.2954365906037	182.81293292175	209.898586926299	273.451398033953	235.744335547213	475.574679958563	114.346307673338	196	134	508	212	162	98	217	136	143	65	262	121	148	159	110	433
ENST00000204604.5	ENSG00000090539.15	CHRD	protein_coding	Protein coding	9757	-1.70763714257704	0.568197702613632	1	0	7.56235773766945	0	0	0	0	0	0	0	0	0	0	0	0	0	0	0	0	0	0	0	0	0	0	0	0	9	0	0	0	0	0	0	0	0	0	0	0	0	0	0
ENST00000204615.11	ENSG00000090534.17	THPO	protein_coding	Protein coding	6210	0.718723506777964	0.810719171618244	1	0	0	0	0	0	0	0	0	0	0	0	0	0	0	3.18352055831037	0	0	0	0	0	0	0	0	0	0	0	0	0	0	0	0	0	0	0	0	0	0	0	0	3	0
ENST00000204637.6	ENSG00000090554.12	FLT3LG	protein_coding	Protein coding	11996	0.0249287466200425	0.945159696097031	1	67.2816474348306	21.006549271304	115.419671391011	142.208749499856	105.231487997003	154.447786180755	15.9812785533827	21.5098550687321	92	99.2895751647712	39.0338685073638	85.7689047914392	78.9563752439858	108.677164262878	70.0374522828281	98.86435865273	113.274504056026	20.2266260249979	73.1649105187735	76.0947233481398	15.4763935060866	120.847875905328	49.7908294905752	99.2059009806034	128.639596132505	66	25	111	142	109	150	15	22	92	105	42	92	79	126	66	109
ENST00000204679.8	ENSG00000090581.9	GNPTG	protein_coding	Protein coding	12191	0.0722979589943072	0.588954320785684	1	738.059283982082	402.485484038185	515.749162251724	593.871749671934	786.822593739058	504.529434857134	436.821613792459	563.167114526805	466	578.716380960381	475.841444661197	605.975957765603	718.60295949906	621.012367216443	617.602988312211	600.442251634012	508.204531710819	561.288872193693	414.225954937056	1005.93512328516	514.590084077379	572.483733303341	670.651989056727	628.98586704197	451.667915309684	724	479	496	593	815	490	410	576	466	612	512	650	719	720	582	662
ENST00000204726.7	ENSG00000090615.14	GOLGA3	protein_coding	Protein coding	59794	-5.75393830578445	3.42346646479482e-09	5.4279417410412e-06	3.05825670158321	1.68052394170432	1156.27634762887	73.1073148837288	4.82713247692673	1.0296519078717	1448.96925550669	1275.92549384979	1	25.5316050423697	0.929377821603901	109.075672397809	9.99447787898554	0.862517176689504	1.06117351943679	0.907012464703945	197.975259341163	194.17560983998	1.12561400798113	0.927984431074875	0.967274594130411	3.52840513592198	4.06455750943471	1.02274124722272	0.952885897277814	3	2	1112	73	5	1	1360	1305	1	27	1	117	10	1	1	1
ENST00000204801.12	ENSG00000090659.17	CD209	protein_coding	Protein coding	4473	-1.11236814177669	0.710882199327011	1	5.09709450263869	0	0	0	0	0	0	0	0	0	0	0	0	0	0	0	0	0	0	0	0	0	0	0	0	5	0	0	0	0	0	0	0	0	0	0	0	0	0	0	0
ENST00000204961.4	ENSG00000090776.5	EFNB1	protein_coding	Protein coding	13151	-0.205866573172344	0.105958583843306	1	581.06877330081	525.1637317826	688.358760908552	669.983474756364	615.942104055851	432.453801306115	383.550685281184	719.602424117584	620	455.786430756378	432.160687045814	481.983954099718	637.647688679277	371.744903153176	286.516850247933	619.489513392795	454.118507251636	456.110416863704	469.381041328132	409.24113410402	619.055740243463	523.086061400433	555.828239415196	513.416106105803	518.369928119131	570	625	662	669	638	420	360	736	620	482	465	517	638	431	270	683
ENST00000205061.9	ENSG00000090863.11	GLG1	protein_coding	Protein coding	159688	-0.00601639530411104	0.948381165938735	1	14973.2248109514	8995.00439797238	8342.45066279352	10211.9902721833	9600.20107011189	10593.0588281841	9577.04752775711	9138.75524215633	9168	8872.70555972427	8578.15729340401	8274.83477096537	8069.54143949292	12388.3342087913	8408.73896801711	8942.2358895162	8133.31348942817	9453.92500408404	8025.62787690546	10166.0694424253	9831.3789747415	10926.5886046664	9074.12463981299	9236.37620366835	9756.59870222754	14688	10705	8023	10197	9944	10288	8989	9347	9168	9383	9230	8876	8074	14363	7924	9859
ENST00000205135.8	ENSG00000090924.14	PLEKHG2	protein_coding	Protein coding	10547	-2.77636030536104	0.112480231702713	1	647.331001835113	0	0	1273.8699250973	75.3032666400571	224.464115916031	0	171.101119864915	182	71.8667401192629	90.1496486955784	127.721086482904	0	0	0	0	0	0	0	170.749135317777	0	0	0	107.387830958385	107.676106392393	635	0	0	1272	78	218	0	175	182	76	97	137	0	0	0	0
ENST00000205143.4	ENSG00000090932.10	DLL3	protein_coding	Protein coding	9514	-3.09364807305855	0.296675262268513	1	15.2912835079161	0	0	0	0	0	0	0	0	0	0	4.66135352127387	0	0	0	0	0	0	0	0	0	0	0	0	0	15	0	0	0	0	0	0	0	0	0	0	5	0	0	0	0
ENST00000205194.4	ENSG00000090971.4	NAT14	protein_coding	Protein coding	2565	-0.324319962064364	0.151100456697639	1	58.106877330081	78.9846252601031	75.9066307346288	102.14994682384	128.401723886251	47.3639877620983	62.8596956433051	72.3513306857354	171	76.5948151271092	89.2202708739745	146.366500568	49.9723893949277	57.7886508381968	90.199749152127	103.39942097625	47.963078293993	53.6005589662445	65.2856124629056	38.9753461051448	63.8401232126071	52.9260770388297	116.856028396248	63.4099573278084	101.005905111448	57	94	73	102	133	46	59	74	171	81	96	157	50	67	85	114
ENST00000205214.10	ENSG00000157426.13	AASDH	protein_coding	Protein coding	49211	-0.324977299936025	0.589482300603879	1	148.83515947705	329.382692574047	125.817839984796	254.3733969927	198.877858049381	0	191.775342640592	134.925454522047	168	141.842250235387	221.191921541728	165.94418535735	115.935943396232	198.378950638586	0	174.146393223158	163.278564405083	141.586382174986	0	71.4548011927654	183.782172884778	197.590687611631	228.631359905702	150.342963341739	109.581878186949	146	392	121	254	206	0	180	138	168	150	238	178	116	230	0	192
ENST00000205386.8	ENSG00000091128.12	LAMB4	protein_coding	Protein coding	106808	NA	NA	NA	0	0	0	0	0	0	0	0	0	0	0	0	0	0	0	0	0	0	0	0	0	0	0	0	0	0	0	0	0	0	0	0	0	0	0	0	0	0	0	0	0
ENST00000205402.9	ENSG00000091140.13	DLD	protein_coding	Protein coding	30234	0.243909019703167	0.287598153187841	1	2825.82919226289	988.148077722141	1365.27953636394	1469.15658814288	1257.95072348711	1606.25697627986	1511.82895115	185.76693013905	1434	1437.33480238526	713.762166991796	1297.72082032265	1297.28322869232	1883.73751388988	1346.62919616528	1745.99899455509	1700.13805186792	1576.66549864859	1661.40627578015	1773.37824778409	1587.297608968	1526.91732257024	1528.27362354745	1384.79164873956	1293.06616260599	2772	1176	1313	1467	1303	1560	1419	190	1434	1520	768	1392	1298	2184	1269	1925
ENST00000205557.11	ENSG00000091262.15	ABCC6	protein_coding	Protein coding	74537	-0.128159703060848	0.544534906212927	1	144.757483874939	150.406892782537	149.733627750501	286.420439133513	186.327313609372	133.854748023321	223.737899747357	176.967443974569	256	86.9965801443709	202.60436510965	235.864488176458	381.789054977248	236.329706412924	117.790260657484	244.893365470065	126.540887413939	249.798831408725	159.837189133321	206.012543698622	209.898586926299	102.323748941737	268.260795622691	165.68408205008	121.016508954282	142	179	144	286	193	130	210	181	256	92	218	253	382	274	111	270
ENST00000205636.3	ENSG00000091317.7	CMTM6	protein_coding	Protein coding	22097	0.0700326938493648	0.578528084525879	1	10065.7422238109	5247.43600797174	5463.19777917452	5757.45141461037	5277.98665027169	4854.80874561508	4740.04721893329	5935.74227828513	4902	4044.39536171168	5243.54966948921	6202.39699540701	5312.06499268081	8886.51447143196	5217.79019507069	5411.23636442374	6109.67978183268	5128.46102863823	5517.7598671235	6983.08284383844	6443.9833460968	5563.41279806498	5896.6568068124	5241.54889201642	4379.46358388884	9874	6245	5254	5749	5467	4715	4449	6071	4902	4277	5642	6653	5315	10303	4917	5966
ENST00000205890.9	ENSG00000091536.16	MYO15A	protein_coding	Protein coding	71097	0.378394619644252	0.0505992896670374	1	35.6796615184708	26.8883830672691	62.3890115627086	43.0632128767169	35.7207803292578	51.4825953935851	72.4484627753347	44.975151507349	50	22.694760037662	35.3163572209482	45.6812645084839	36.9795681522465	63.8262710750233	61.5480641273337	39.9085484469736	88.7827193952636	72.8158536899926	76.5417525427169	37.119377242995	49.331004300651	32.6377475072783	51.8231082452925	61.3644748333629	40.0212076856682	35	32	60	43	37	50	68	46	50	24	38	49	37	74	58	44
ENST00000205948.10	ENSG00000091583.10	APOH	protein_coding	Protein coding	17385	0	1	1	0	0	0	0	0	54.5715511172002	0	0	0	0	0	0	0	0	0	0	0	0	0	0	0	0	0	0	0	0	0	0	0	0	53	0	0	0	0	0	0	0	0	0	0
ENST00000206020.7	ENSG00000091640.7	SPAG7	protein_coding	Protein coding	8645	-0.144192564235352	0.28286504891676	1	798.204999113218	316.778763011265	320.263592688571	435.639479101671	643.939472422026	403.623547885707	380.354429570507	524.05828712911	458	404.723220671639	434.948820510626	562.159234665629	452.749847918045	461.446689528885	467.977522071624	380.038222710953	387.786590462071	369.135924956212	490.767707479773	419.448962845844	458.488157617815	544.256492215965	461.327277320839	355.913954033505	327.792748663568	783	377	308	435	667	392	357	536	458	428	468	603	453	535	441	419
ENST00000206249.7	ENSG00000091831.23	ESR1	protein_coding	Protein coding	295724	-0.236845761689751	0.891369234295209	1	80.5340931416912	0	0	64.0940842816252	0	0	0	0	0	0	44.6101354369872	5.59362422552864	26.985090273261	0	1.06117351943679	0	25.5122756882941	0	66.4112264708867	0	5.80364756478247	74.9786091383421	0	0	0	79	0	0	64	0	0	0	0	0	0	48	6	27	0	1	0
ENST00000206262.1	ENSG00000091844.7	RGS17	protein_coding	Protein coding	120528	-0.373843390165591	0.748432912395728	1	1.01941890052774	4.2013098542608	14.5574360312987	6.00882040140236	0	0	0	0.97772068494237	17	0	6.50564475122731	5.59362422552864	0	0	8.48938815549431	3.62804985881578	0	0	0	1.85596886214975	12.5745697236953	0	0	13.2956362138953	0	1	5	14	6	0	0	0	1	17	0	7	6	0	0	8	4
ENST00000206380.7	ENSG00000091947.9	TMEM101	protein_coding	Protein coding	3787	-0.219098960776069	0.098337530750143	1	766.603013196858	258.800687022465	411.767476313877	449.660060038277	449.888746849572	522.033517290953	531.64386654253	420.419894525219	354	455.786430756378	431.23130922421	432.573606774215	473.738251463915	470.934378472469	337.453179180899	354.641873699243	359.212841691181	388.35121967996	455.873673232358	272.827422736013	409.157153317164	531.024972956258	406.455750943471	323.186234122378	413.552479418571	752	308	396	449	466	507	499	430	354	482	464	464	474	546	318	391
ENST00000206423.7	ENSG00000091986.15	CCDC80	protein_coding	Protein coding	44476	-1.47501052508213	0.272367503407817	1	4.07767560211095	0	16.6370697500556	10.0147006690039	31.8590743477164	0	4.26167428090204	0	11	3.782460006277	5.57626692962341	0	0	3.45006870675802	0	0	0	12.1359756149988	13.5073680957736	0	0	0	0	0	0	4	0	16	10	33	0	4	0	11	4	6	0	0	4	0	0
ENST00000206446.4	ENSG00000092009.10	CMA1	protein_coding	Protein coding	2760	NA	NA	NA	0	0	0	0	0	0	0	0	0	0	0	0	0	0	0	0	0	0	0	0	0	0	0	0	0	0	0	0	0	0	0	0	0	0	0	0	0	0	0	0	0
ENST00000206451.10	ENSG00000092010.14	PSME1	protein_coding	Protein coding	2810	0.100625298373322	0.492736001299143	1	4442.62756849988	1963.6922258815	2325.03049757027	2515.69280805379	2736.98411441746	2258.02663396264	2268.27613601011	1734.47649508776	1702	1884.61069812751	2190.54352552039	2984.19852431953	2116.83041476914	3839.92647062167	2389.76276577165	3061.16706837582	2779.81755899653	1970.0733748348	1816.74100888154	2925.93491117908	2367.88820643125	2798.90737407011	2334.07214979288	2490.37493698731	2026.78830350991	4358	2337	2236	2512	2835	2193	2129	1774	1702	1993	2357	3201	2118	4452	2252	3375
ENST00000206474.11	ENSG00000092036.18	HAUS4	protein_coding	Protein coding	10927	0.0355691041058045	0.911053299376998	1	263.010076336156	119.317199861007	121.658572547282	140.205809366055	258.734300763273	174.011172430318	9.58876713202959	149.591264796183	87	52.954440087878	86.4321374091628	82.9720926786749	98.9453310019568	136.277713916942	219.662918523415	161.448218717302	147.971198992106	118.325762246238	120.440698853981	41.7592993983694	100.596557789563	134.079395165035	148.356349094367	144.206515858403	82.9010730631699	258	142	117	140	268	169	9	153	87	56	93	89	99	158	207	178
ENST00000206513.5	ENSG00000092067.5	CEBPE	protein_coding	Protein coding	2313	-0.242981081665593	0.445718530648192	1	169.223537487604	61.3391238722077	100.862235359712	31.0455720739122	87.8538110800666	39.1267724991247	58.5980213624031	56.7077997266575	45	25.5316050423697	50.1864023666106	48.4780766212482	15.9911646063769	99.189475319293	49.8751554135291	92.5152713998024	64.2909347345012	61.6912093762437	22.5122801596226	46.3992215537438	27.0836886356515	29.9914436553368	41.6617144717058	27.6140136750133	52.4087243502798	166	73	97	31	91	38	55	58	45	27	54	52	16	115	47	102
ENST00000206542.8	ENSG00000092094.10	OSGEP	protein_coding	Protein coding	8438	0.0926028423671155	0.60655524960812	1	364.95196638893	145.365320957424	234.998610219536	180.264612042071	144.813974307802	158.566393812242	270.61631683728	270.828629729036	208	144.679095240095	123.607250273319	315.107498038114	254.859185914131	225.116983115961	216.479397965105	159.634193787894	215.323606809203	183.050965526231	175.595785245056	223.644247889045	257.295042038689	394.299273939281	217.453826754757	255.685311805679	246.797447394954	358	173	226	180	150	154	254	277	208	153	133	338	255	261	204	176
ENST00000206544.8	ENSG00000092096.16	SLC22A17	protein_coding	Protein coding	6234	-0.923490053048107	0.419371098560861	1	15.2912835079161	0	0	43.0632128767169	0	3.08895572361511	0	5.86632410965422	5	34.9877550580622	0	0.932270704254774	0	1.72503435337901	1.06117351943679	0	8.16392822025412	0	0	11.1358131728985	0.967274594130411	0	15.2420906603802	1.02274124722272	13.3404025618894	15	0	0	43	0	3	0	6	5	37	0	1	0	2	1	0
ENST00000206595.10	ENSG00000092140.14	G2E3	protein_coding	Protein coding	60941	0.127778296368199	0.289406169274216	1	785.971972306885	697.417435807293	495.992641923533	544.799716393814	683.521958732826	667.214436300863	573.195190781325	634.540724527598	669	666.658576106321	551.121048211113	419.521816914648	624.654867436596	608.93712674279	776.779016227729	602.25627656342	378.602171214285	676.580640536181	635.971914509339	636.597319717364	800.90336393998	645.698139873722	638.135528981249	1029.90043595327	652.726839635303	771	830	477	544	708	648	538	649	669	705	593	450	625	706	732	664
ENST00000206765.10	ENSG00000092295.11	TGM1	protein_coding	Protein coding	14097	-0.0228125461849089	0.899471268097531	1	96.844795550135	136.12243927805	62.3890115627086	116.170527760446	90.7500905662226	88.5500640769664	88.4297413287173	140.791778631701	81	32.1509100533545	60.4095584042536	110.007943102063	63.9646584255075	93.1518550824664	65.7927582050809	81.6311218233551	80.6187911750095	101.13313012499	96.8028046863772	91.8704586764126	76.4146929363025	77.6249129902835	124.985143415117	69.5464048111447	101.958791008726	95	162	60	116	94	86	83	144	81	34	65	118	64	108	62	90
ENST00000207157.7	ENSG00000092607.13	TBX15	protein_coding	Protein coding	106511	-0.677901948087813	0.763935503979862	1	0	0	0	0	0	4.11860763148681	0	0	3	0	0	2.79681211276432	0	0	0	0	0	0	0	2.78395329322463	0	2.64630385194148	0	0	0	0	0	0	0	0	4	0	0	3	0	0	3	0	0	0	0
ENST00000207457.7	ENSG00000092850.11	TEKT2	protein_coding	Protein coding	4201	0	1	1	0	0	0	0	0	0	0	0	0	0	0	0	0	0	20.162296869299	0	0	0	0	0	0	0	0	0	0	0	0	0	0	0	0	0	0	0	0	0	0	0	0	19	0
ENST00000207549.8	ENSG00000092929.11	UNC13D	protein_coding	Protein coding	17493	0.0719152981801753	0.593210876174118	1	1596.40999822644	4288.69709922943	4978.64312270415	4546.67410372779	4784.65371112978	3821.03823011189	4284.04807087678	3905.01641565983	4555	3455.27721573404	4516.77621299496	3916.46922857431	4364.58848975298	4936.18580219403	3600.56175144902	6047.0521021812	4906.52086037273	4181.85493066832	3792.19359288843	3264.64922852141	3495.73038318731	4428.14844558208	4306.39868124607	4428.46960047436	4047.85929163616	1566	5104	4788	4540	4956	3711	4021	3994	4555	3654	4860	4201	4367	5723	3393	6667
ENST00000207636.9	ENSG00000093010.13	COMT	nonsense_mediated_decay	Protein coding	18038	-0.0104175526777603	0.975902436472701	1	129.466200367023	110.074318181633	154.932712047393	85.1249556865335	115.851179446242	25.7412976967926	34.0933942472163	96.7943478092946	56	56.736900094155	21.3756898968897	94.1593411297322	46.974046031232	100.914509672672	57.3033700495866	25.3963490117105	150.01218104717	109.223780534989	16.884210119717	43.6152682605191	69.6437707773896	74.0965078543615	161.56616100003	76.7055935417037	56.2202679393911	127	131	149	85	120	25	32	99	56	60	23	101	47	117	54	28
ENST00000207870.7	ENSG00000093217.9	XYLB	protein_coding	Protein coding	68198	-0.00199725685056469	0.992068358546525	1	122.330268063328	252.078591255648	162.211430063042	121.177878094948	264.526859735585	238.879242626235	218.41080689623	144.702661371471	94	132.386100219695	222.121299363332	67.1234907063437	184.897840761232	222.529431585892	131.585516410162	154.192118999671	206.139187561417	150.688363886235	124.943154885906	133.629758074782	145.091189119562	253.163068502402	123.969004037759	183.070683252866	221.069528168453	120	300	156	121	274	232	205	148	94	140	239	72	185	258	124	170
ENST00000209540.2	ENSG00000094661.3	OR1I1	protein_coding	Protein coding	1242	NA	NA	NA	0	0	0	0	0	0	0	0	0	0	0	0	0	0	0	0	0	0	0	0	0	0	0	0	0	0	0	0	0	0	0	0	0	0	0	0	0	0	0	0	0
ENST00000209665.8	ENSG00000196344.11	ADH7	protein_coding	Protein coding	23250	NA	NA	NA	0	0	0	0	0	0	0	0	0	0	0	0	0	0	0	0	0	0	0	0	0	0	0	0	0	0	0	0	0	0	0	0	0	0	0	0	0	0	0	0	0
ENST00000209668.2	ENSG00000187758.7	ADH1A	protein_coding	Protein coding	14662	NA	NA	NA	0	0	0	0	0	0	0	0	0	0	0	0	0	0	0	0	0	0	0	0	0	0	0	0	0	0	0	0	0	0	0	0	0	0	0	0	0	0	0	0	0
ENST00000209718.7	ENSG00000108244.16	KRT23	protein_coding	Protein coding	14725	0.309480158461472	0.570730759497603	1	20.3883780105547	7.56235773766945	22.8759709063265	45.0661530105177	14.4813974307802	35.0081648676379	6.39251142135306	3.91088273976948	0	18.912300031385	22.3050677184936	10.2549777468025	11.9933734547826	24.1504809473061	3.18352055831037	17.233236829375	28.5737487708894	34.3852642424965	0	1.85596886214975	47.3964551123901	7.05681027184396	28.451902566043	28.636754922236	29.5394628156122	20	9	22	45	15	34	6	4	0	20	24	11	12	28	3	19
ENST00000209728.8	ENSG00000094804.9	CDC6	protein_coding	Protein coding	17025	0.166942554744967	0.62725118097581	1	107.038984555412	50.4157182511296	56.1501104064377	51.0749734119201	78.1995461262131	63.8384182880455	61.7942770730796	21.5098550687321	65	34.9877550580622	69.7033366202926	92.2947997212226	8.99503009108698	46.5759275412332	59.4257170884602	178.681455546677	59.1884795968424	52.5892276649946	46.1501743272264	39.9033305362196	19.3454918826082	142.01830672086	44.7101326037818	73.6373698000355	25.727919226501	105	60	54	51	81	62	58	22	65	37	75	99	9	54	56	197
ENST00000209873.8	ENSG00000094914.12	AAAS	protein_coding	Protein coding	14176	-0.702903629656815	0.112468431482502	1	99.9030522517182	559.614472587539	112.300220812875	72.1058448168284	451.819599840342	493.203263870545	305.775129654721	89.9503030146981	75	440.65659073127	322.494104096554	43.8167230999744	806.554364834133	183.716158634864	179.338324784817	106.120458370362	87.7622283677319	180.016971622482	137.324908973698	205.084559267547	678.059490485418	165.835041388333	141.243373452856	75.682852294481	56.2202679393911	98	666	108	72	468	479	287	92	75	466	347	47	807	213	169	117
ENST00000209875.8	ENSG00000094916.15	CBX5	protein_coding	Protein coding	49163	-0.0720558654259624	0.55715810576341	1	12181.0364424059	6489.34320089124	6126.60093545799	6521.57307565537	7252.28383333473	7184.91101312874	7476.0421072724	8755.48873365892	5809	7379.57947224642	6147.8342899098	5181.56057424803	5234.10806522473	8331.05340964392	5997.75273185673	6551.3510325566	5078.9838440256	6747.60244193931	5478.36337684416	6017.97903552057	7522.49451855221	8311.15829766422	7477.7696779825	6617.13586953097	6422.45094765247	11949	7723	5892	6512	7512	6978	7017	8955	5809	7804	6615	5558	5237	9659	5652	7223
ENST00000209884.4	ENSG00000076321.10	KLHL20	protein_coding	Protein coding	71719	-0.0285392354928004	0.723706682501524	1	1329.32224628817	979.745458013619	879.685063034191	854.253967066036	1012.73239365923	1055.39320556849	992.970107450176	1136.11143590303	990	806.60959633857	848.521951124361	925.744809324991	838.536694046887	912.543172937495	821.348304044075	1019.48201032723	809.24938483269	997.172663032398	826.20068185815	891.793038262955	928.583610365195	999.420754749901	1102.51122443416	1085.1284633033	1051.98603059471	1304	1166	846	853	1049	1025	932	1162	990	853	913	993	839	1058	774	1124
ENST00000209929.9	ENSG00000094963.13	FMO2	protein_coding	Protein coding	26023	NA	NA	NA	0	0	0	0	0	0	0	0	0	0	0	0	0	0	0	0	0	0	0	0	0	0	0	0	0	0	0	0	0	0	0	0	0	0	0	0	0	0	0	0	0
ENST00000210060.11	ENSG00000095059.15	DHPS	protein_coding	Protein coding	6182	0.114750316319006	0.672346660038906	1	517.86480146809	113.435366065042	320.263592688571	109.160237292143	275.146551184824	180.189083877548	307.905966795172	163.279354385376	217	218.437065362497	265.802056978716	187.38641155521	244.864708035146	333.794147378838	245.131082989898	288.429963775855	402.073464847516	266.991463529973	52.9038583751131	112.28611616006	334.677009569122	394.299273939281	290.615861924582	240.344193097338	156.273287153562	508	135	308	109	285	175	289	167	217	231	286	201	245	387	231	318
ENST00000210187.10	ENSG00000167964.12	RAB26	protein_coding	Protein coding	5542	-1.80019447871072	0.547040836340367	1	8.1553512042219	0	0	0	0	0	21.3083714045102	0	0	0	0	0	0	0	0	0	0	0	0	0	0	0	0	0	0	8	0	0	0	0	0	20	0	0	0	0	0	0	0	0	0
ENST00000210227.4	ENSG00000119314.15	PTBP3	protein_coding	Protein coding	70525	0.0379399573143562	0.913959563024632	1	50.9709450263869	64.7001717556164	85.2649824690351	79.1161352851311	72.406987153901	111.202406050144	117.196042724806	70.3958893158506	89	8.51053501412324	54.8332914746302	8.39043633829297	75.9580318802901	54.3385821314388	75.343319880012	72.5609971763156	53.0655334316518	106.189786631239	109.18455877417	46.3992215537438	57.0692010536942	7.93891155582445	87.3879864528462	93.0694534972671	79.0895294740586	50	77	82	79	75	108	110	72	89	9	59	9	76	63	71	80
ENST00000210313.7	ENSG00000095261.13	PSMD5	protein_coding	Protein coding	26932	-0.00104254400931199	0.991266839026787	1	2319.1779987006	1538.51966863031	1211.38664117593	1168.71556807276	1482.89509691189	1380.76320845595	1313.66109708805	1335.56645563128	1352	1193.36613198039	1231.42561362517	1350.86025046517	1063.41244632406	1380.8899998799	1506.86639760024	1311.5400239619	1188.87204707451	1339.00264285486	1453.16768430364	1374.34494242189	1393.84269014192	1397.2484338251	1470.35367903801	1483.99754972016	1250.18629722849	2275	1831	1165	1167	1536	1341	1233	1366	1352	1262	1325	1449	1064	1601	1420	1446
ENST00000210444.5	ENSG00000095380.10	NANS	protein_coding	Protein coding	26337	-0.190062287676906	0.352225877231359	1	888.933281260187	452.901202289315	279.71073517281	453.665940305879	464.370144280352	156.507089996499	315.363896786751	485.927180416358	280	180.612465299727	338.29352706382	407.402297759336	276.847037247899	334.656664555528	335.330832142025	419.946771157927	363.294805801309	316.546697291218	355.694026522037	362.841912550276	279.542357703689	329.023778924725	330.24529764157	374.323296483514	228.692615346675	872	539	269	453	481	152	296	497	280	191	364	437	277	388	316	463
ENST00000210633.3	ENSG00000095539.15	SEMA4G	protein_coding	Protein coding	12781	-2.65927893397048	0.262535973741771	1	18.3495402094993	0	0	5.00735033450197	0	0	0	0	0	0	0	21.4422261978598	0.999447787898554	0	0	0	0	0	0	0	0	0	0	0	6.6702012809447	18	0	0	5	0	0	0	0	0	0	0	23	1	0	0	0
ENST00000211076.4	ENSG00000095917.13	TPSD1	protein_coding	Protein coding	2866	-0.799811701460575	0.737051580103935	1	0	5.04157182511296	0	10.0147006690039	0	0	0	0	0	0	3.7175112864156	2.79681211276432	0	0	0	0	0	0	0	0	0	0	0	0	11.4346307673338	0	6	0	10	0	0	0	0	0	0	4	3	0	0	0	0
ENST00000211122.3	ENSG00000174156.14	GSTA3	protein_coding	Protein coding	13047	NA	NA	NA	0	0	0	0	0	0	0	0	0	0	0	0	0	0	0	0	0	0	0	0	0	0	0	0	0	0	0	0	0	0	0	0	0	0	0	0	0	0	0	0	0
ENST00000211287.8	ENSG00000156711.16	MAPK13	protein_coding	Protein coding	9745	-0.140636166424309	0.19469129198969	1	449.563735132732	320.139810894673	241.237511375807	317.466011207425	347.553538338725	410.831111240809	344.13019818284	269.850909044094	292	427.417980709301	281.601479945982	300.191166770037	430.761996584277	300.155977487947	288.639197286807	296.59307595819	311.249763397189	319.580691194967	249.886309771811	311.802768841158	384.008013869773	391.65297008734	256.067123094387	268.980948019574	330.651406355402	441	381	232	317	360	399	323	276	292	452	303	322	431	348	272	327
ENST00000211314.4	ENSG00000096092.5	TMEM14A	protein_coding	Protein coding	15480	-0.311364549516068	0.119079815916008	1	264.029495236684	106.713270298224	70.7075464377364	111.163177425944	112.954899960086	128.706488483963	169.401552665856	140.791778631701	89	127.658025211849	126.395383738131	97.8884239467513	78.9563752439858	130.240093680115	94.4444432298742	112.469545623289	59.1884795968424	68.770528484993	133.948066949755	70.5268167616905	79.3165167186937	116.437369485425	127.017422169835	144.206515858403	71.4664422958361	259	127	68	111	117	125	159	144	89	135	136	105	79	151	89	124
ENST00000211379.9	ENSG00000204463.12	BAG6	protein_coding	Protein coding	13678	-0.512641740914823	0.247595965417721	1	586.165867803449	620.113334488895	402.409124579471	791.161352851311	381.343465677212	602.346366104946	202.429528342847	265.940026304325	73	400.940760665362	265.802056978716	792.430098616558	535.704014313625	923.755896234459	228.15230667891	56.2347728116446	22.4508026056988	353.965955437464	270.147361915471	298.81098680611	311.462419309992	109.380559213581	956.187154094515	74.6601110472582	224.881071757564	575	738	387	790	395	585	190	272	73	424	286	850	536	1071	215	62
ENST00000211413.9	ENSG00000204314.10	PRRT1	protein_coding	Protein coding	3594	-0.75732533558949	0.561459344921089	1	20.3883780105547	0	14.5574360312987	6.00882040140236	0.965426495385347	0	0	16.6212516440203	6	0	0	2.79681211276432	2.99834336369566	0	63.6704111662073	25.3963490117105	0	0	0	0	0	0	6.09683626415206	0	5.71731538366689	20	0	14	6	1	0	0	17	6	0	0	3	3	0	60	28
ENST00000211921.11	ENSG00000204482.10	LST1	protein_coding	Protein coding	1963	-0.0776750147043376	0.773574827184537	1	34.6602426179431	10.0831436502259	18.7167034688126	17.0249911373067	12.5505444400095	12.3558228944604	22.3737899747357	48.8860342471185	21	14.1842250235387	10.2231560376429	37.290828170191	29.9834336369566	23.2879637706166	14.856429272115	22.6753116175986	18.3688384955718	12.1359756149988	20.2610521436604	14.847750897198	27.0836886356515	24.6988359514539	37.5971569622711	22.5003074388997	14.2932884591672	34	12	18	17	13	12	21	50	21	15	11	40	30	27	14	25
ENST00000211936.10	ENSG00000096654.15	ZNF184	protein_coding	Protein coding	22376	0.138048927252838	0.594794752294151	1	905.243983668631	610.030190838669	202.764287578803	252.370456858899	647.801178403568	189.455951048393	379.289011000282	669.738669185523	451	480.372420797179	248.143878368242	248.916278036025	222.876856701378	578.749025558657	351.248434933577	401.806521863848	505.143058628224	514.767632336197	193.605609372754	625.461506544466	514.590084077379	272.569296749973	508.069688679338	679.100188155883	449.762143515128	888	726	195	252	671	184	356	685	451	508	267	267	223	671	331	443
ENST00000211998.9	ENSG00000035403.17	VCL	protein_coding	Protein coding	122047	0.118625058638472	0.82293091704794	1	2488.40153618821	1580.53276717291	2075.47445131944	1464.14923780838	1460.69028751803	1034.80016741106	1216.70800719753	4429.07470278894	6813	5414.59149898552	4364.35825025192	1359.25068680346	1242.3136003579	1267.90024973357	3265.230919307	2895.18378733499	0	3421.3337921284	1237.04979477126	4497.94053741992	3610.83605988882	2455.7699746017	3171.37099673643	7657.26371795647	1539.86361000095	2441	1881	1996	1462	1513	1005	1142	4530	6813	5726	4696	1458	1243	1470	3077	3192
ENST00000212015.10	ENSG00000096717.11	SIRT1	protein_coding	Protein coding	33722	-0.225629863083622	0.116643096106666	1	1830.87634534782	1377.18937022669	1545.16785303642	1524.2374418224	1625.77821822892	1134.67640247462	1261.455587147	897.547588777096	801	725.286706203614	1185.88610036658	1055.3304372164	1049.42017729348	1197.17384124503	831.960039238442	874.360015974603	1112.33522000962	1000.20665693615	1056.95155349428	834.258003536313	1001.12920492498	1386.66321841734	909.444742736016	1437.97419359514	998.62442034715	1796	1639	1486	1522	1684	1102	1184	918	801	767	1276	1132	1050	1388	784	964
ENST00000212355.8	ENSG00000069702.10	TGFBR3	protein_coding	Protein coding	205935	-0.171346050436197	0.443768937308789	1	3651.55850169035	2393.06609298695	2251.2035005544	1960.87839099097	3546.97694404576	4121.69658721042	2812.70502539535	1882.11231851406	4106	4773.46452792157	4022.34721190168	3014.03118685568	3211.22574251805	899.605415287153	3280.08734857911	3012.1883952818	3110.45665191682	2762.95711501472	2250.10240195428	4429.26968952038	2863.13279862602	3673.95184777876	1566.88691988708	4897.90783294959	1474.11448308878	3582	2848	2165	1958	3674	4003	2640	1925	4106	5048	4328	3233	3213	1043	3091	3321
ENST00000214869.6	ENSG00000099203.6	TMED1	protein_coding	Protein coding	3853	-0.133117515251236	0.250591034451612	1	487.282234452258	303.33457147763	294.268171204109	295.433669735616	290.593375110989	315.073483808741	233.326666879387	219.987154112033	378	330.965250549237	313.200325880515	328.15928789768	307.829918672755	345.006870675802	269.538073936944	298.407100887598	366.356278883904	324.637347701217	243.132625723924	286.747189202136	219.571332867603	347.547905888315	241.841171811365	273.071913008465	231.551273038509	478	361	283	295	301	306	219	225	378	350	337	352	308	400	254	329
ENST00000214893.9	ENSG00000099219.13	ERMP1	processed_transcript	Long noncoding	48271	-0.372906299772942	0.542803932345371	1	247.71879282824	508.358492365557	124.778023125417	673.989355023965	200.808711040152	6.17791144723021	170.466971236082	188.700092193877	151	91.7246551522172	385.691795965619	333.752912123209	292.838201854276	6.90013741351603	122.034954735231	244.893365470065	322.475164700038	7.07931910874928	154.209119093415	332.218426324805	469.128178153249	205.529599167455	6.09683626415206	6.13644748333629	529.804558886465	243	605	120	673	208	6	160	193	151	97	415	358	293	8	115	270
ENST00000215057.6	ENSG00000099326.8	MZF1	protein_coding	Protein coding	11643	0.126230443332235	0.438152132764703	1	182.475983194465	232.752565926049	343.139563594897	240.352816056095	183.431034123216	331.547914334688	224.803318317583	125.148247672623	217	140.896635233818	237.920722330599	217.219074091362	236.869125731957	181.991124281485	139.013731046219	255.777515046513	211.241642699075	283.172764349971	352.317184498094	225.500216751195	225.374980432386	198.472788895611	238.792753679289	289.435772964029	334.462949944513	179	277	330	240	190	322	211	128	217	149	256	233	237	211	131	282
ENST00000215061.8	ENSG00000099330.8	OCEL1	protein_coding	Protein coding	3016	0.0990027078848905	0.593149776806586	1	58.106877330081	93.2690787645898	112.300220812875	133.195518897752	54.0638837415794	64.8680701959172	71.3830442051092	59.6409617814846	67	48.2263650800317	59.4801805826497	64.3266785935794	55.969076122319	50.0259962479912	50.9363289329659	72.5609971763156	71.4343719272236	60.6798780749938	79.9185945666603	85.3745676588885	76.4146929363025	95.2669386698934	104.662355867944	126.819914655617	57.1731538366689	57	111	108	133	56	63	67	61	67	51	64	69	56	58	48	80
ENST00000215071.8	ENSG00000099341.11	PSMD8	protein_coding	Protein coding	9289	0.0980826289241381	0.788552492103104	1	1372.13784011033	556.25342470413	37.4334069376252	753.105490309096	498.160071618839	571.456808868795	646.709072126885	794.886916858147	493	619.377826027858	881.979552702102	862.350401435666	187.896184124928	803.003491497928	558.177271223751	961.433212586182	124.499905358875	946.606097969903	807.065243722471	900.144898142629	924.714511988673	139.372002868918	586.312420735957	680.122929403106	744.203885773973	1346	662	36	752	516	555	607	813	493	655	949	925	188	931	526	1060
ENST00000215095.10	ENSG00000099365.10	STX1B	protein_coding	Protein coding	21406	-0.0398417828164553	0.876384988374731	1	84.6117687438022	112.59510409419	84.2251656096566	138.202869232254	88.8192375754519	79.2831969061211	131.046484137738	99.7275098641217	126	278.956425462929	82.7146261227472	95.0916118339869	51.9712849707248	81.0766146088134	162.359548473829	56.2347728116446	87.7622283677319	130.461737861237	72.0392965107924	90.9424742453378	162.502131813909	101.441647657757	110.759192132096	41.9323911361313	207.729125606564	83	134	81	138	92	77	123	102	126	295	89	102	52	94	153	62
ENST00000215115.4	ENSG00000099385.11	BCL7C	protein_coding	Protein coding	7166	-0.0554081122068239	0.596069581387667	1	1323.205732885	720.104509020302	819.37568519024	649.954073418356	744.343827942102	735.171462220395	889.624506138301	785.109710008723	731	785.806066304046	789.971148363316	790.565557208048	923.489756018264	788.340699494207	930.649176546064	770.960594998353	984.773841568154	634.104725883685	802.562787690546	726.611809531627	660.648547791071	906.800119931949	608.667487037848	862.170871408749	816.623213967087	1298	857	788	649	771	714	835	803	731	831	850	848	924	914	877	850
ENST00000215368.3	ENSG00000099617.3	EFNA2	protein_coding	Protein coding	14084	NA	NA	NA	0	0	0	0	0	0	0	0	0	0	0	0	0	0	0	0	0	0	0	0	0	0	0	0	0	0	0	0	0	0	0	0	0	0	0	0	0	0	0	0	0
ENST00000215375.6	ENSG00000099624.7	ATP5D	protein_coding	Protein coding	3077	0.101198066204215	0.841205673725313	1	19.368959110027	17.6455013878954	19.7565203281911	5.00735033450197	16.4122504215509	13.3854748023321	85.2334856180408	38.1311067127524	27	11.347380018831	70.6327144418965	15.8486019723312	44.9751504554349	13.8002748270321	9.5505616749311	181.402492940789	22.4508026056988	15.1699695187485	56.2807003990565	15.7757353282729	16.443668100217	10.5852154077659	13.2098119056628	16.3638599555634	9.52885897277814	19	21	19	5	17	13	80	39	27	12	76	17	45	16	9	200
ENST00000215376.7	ENSG00000099625.12	CBARP	nonsense_mediated_decay	Protein coding	3174	NA	NA	NA	0	0	0	0	0	0	0	0	0	0	0	0	0	0	0	0	0	0	0	0	0	0	0	0	0	0	0	0	0	0	0	0	0	0	0	0	0	0	0	0	0
ENST00000215473.7	ENSG00000099715.14	PCDH11Y	protein_coding	Protein coding	45350	NA	NA	NA	0	0	0	0	0	0	0	0	0	0	0	0	0	0	0	0	0	0	0	0	0	0	0	0	0	0	0	0	0	0	0	0	0	0	0	0	0	0	0	0	0
ENST00000215479.9	ENSG00000099721.13	AMELY	protein_coding	Protein coding	8110	NA	NA	NA	0	0	0	0	0	0	0	0	0	0	0	0	0	0	0	0	0	0	0	0	0	0	0	0	0	0	0	0	0	0	0	0	0	0	0	0	0	0	0	0	0
ENST00000215530.6	ENSG00000070388.11	FGF22	protein_coding	Protein coding	4477	-1.03625529526652	0.11564339633638	1	0	3.36104788340864	9.35835173440629	16.0235210704063	9.65426495385347	8.23721526297362	11.7196042724806	8.79948616448133	20	15.129840025108	13.0112895024546	6.52589492978342	21.9878513337682	0	7.42821463605752	0	0	6.06798780749938	0	18.5596886214975	5.80364756478247	11.4673166917464	12.1936725283041	3.06822374166815	0	0	4	9	16	10	8	11	9	20	16	14	7	22	0	7	0
ENST00000215531.5	ENSG00000095932.6	SMIM24	protein_coding	Protein coding	6557	-0.48242034454025	0.682794898235526	1	0	15.1247154753389	16.6370697500556	0	0	8.23721526297362	14.9158599831571	4.88860342471185	0	16.0754550266772	12.0819116808507	0	17.990060182174	0	0	21.7682991528947	8.16392822025412	11.1246443137489	0	5.56790658644925	0	0	23.3712056792496	0	0	0	18	16	0	0	8	14	5	0	17	13	0	18	0	0	24
ENST00000215539.3	ENSG00000099769.5	IGFALS	protein_coding	Protein coding	3351	-0.440140642598513	0.682293923620987	1	0	0	50.9510261095454	0	0	27.800601512536	9.58876713202959	16.6212516440203	26	14.1842250235387	14.8700451456624	15.8486019723312	0	10.3502061202741	3.18352055831037	27.2103739411184	0	0	33.7684202394339	0	0	14.9957218276684	0	8.18192997778172	21.9163756373897	0	0	49	0	0	27	9	17	26	15	16	17	0	12	3	30
ENST00000215555.6	ENSG00000099785.10	MARCH2	protein_coding	Protein coding	25709	0.642665040892229	0.0559450043274976	1	392.476276703179	391.562078417107	244.356961953942	354.52040368274	412.237113529543	410.831111240809	301.513455373819	474.194532197049	620	651.528736081213	526.027847027808	581.736919454979	244.864708035146	600.311954975895	265.293379859197	536.044366640032	230.630972222179	162.824339501233	443.491919144566	1437.44788373498	468.160903559119	576.894239723244	532.457033735947	2456.62447582896	368.766842246514	385	466	235	354	427	399	283	485	620	689	566	624	245	696	250	591
ENST00000215565.2	ENSG00000099795.6	NDUFB7	protein_coding	Protein coding	5985	-0.0962418591701912	0.489638084580769	1	1515.87590508475	917.566072170559	776.743193955722	838.23044599563	762.686931354424	730.023202681037	552.95223794704	688.315362199428	722	756.492001255399	1008.37493644023	1101.01170172489	1103.39035784	779.715527727312	1010.23719050382	926.966738927432	977.630404375431	905.141514618658	828.451909874112	656.084992769937	720.619572627156	1039.11531252902	630.00641396238	798.760914080941	635.574893484302	1487	1092	747	837	790	709	519	704	722	800	1085	1181	1104	904	952	1022
ENST00000215567.9	ENSG00000099797.13	TECR	protein_coding	Protein coding	36419	-0.575059178377322	0.154385171232028	1	599.418313510309	204.183658917075	334.82102871987	301.442490137019	262.596006744814	158.566393812242	192.840761210817	114.393320138257	124	436.874130724993	237.920722330599	191.115494372229	147.918272608986	403.658038690688	123.096128254667	214.961954134835	151.032672074701	211.368241961228	189.10315334083	0	160.567582625648	170.245547808235	135.146537188704	186.138906994534	102.911676906004	588	243	322	301	272	154	181	117	124	462	256	205	148	468	116	237
ENST00000215570.7	ENSG00000099800.7	TIMM13	protein_coding	Protein coding	2271	-0.0305313374270348	0.753544134825976	1	1292.62316586917	871.351663773691	848.490557252837	1090.60090285453	916.189744120694	826.810482020977	712.765023480866	844.750671790208	786	762.165691264815	819.711238654641	978.884239467513	952.473741867322	1048.82088685444	731.148554891947	994.085661315524	1086.82294432133	776.702439359921	662.986650700886	765.587155636772	918.91086442389	852.109840325158	949.074178453004	894.898591319876	892.854085749312	1268	1037	816	1089	949	803	669	864	786	806	882	1050	953	1216	689	1096
ENST00000215574.8	ENSG00000099804.8	CDC34	protein_coding	Protein coding	10381	0.0140546887670303	0.945849188593771	1	299.709156755155	205.023920887927	139.335459156716	191.280782777975	188.258166600143	314.043831900869	202.429528342847	166.212516440203	314	231.675675384466	285.318991232398	549.107444806062	371.794577098262	267.380324773746	139.013731046219	259.405564905328	303.085835176934	243.730843601225	131.696838933792	286.747189202136	412.058977099555	275.215600601914	317.035485735907	315.004304144596	272.525366621455	294	244	134	191	195	305	190	170	314	245	307	589	372	310	131	286
ENST00000215582.7	ENSG00000099812.8	MISP	protein_coding	Protein coding	13193	NA	NA	NA	0	0	0	0	0	0	0	0	0	0	0	0	0	0	0	0	0	0	0	0	0	0	0	0	0	0	0	0	0	0	0	0	0	0	0	0	0	0	0	0	0
ENST00000215587.11	ENSG00000099817.11	POLR2E	nonsense_mediated_decay	Protein coding	7212	-0.186883068375382	0.94883986686765	1	0	0	0	0	0	32.9488610518945	0	15.6435309590779	0	0	0	15.8486019723312	0	0	0	0	0	0	0	0	29.0182378239123	0	0	25.5685311805679	0	0	0	0	0	0	32	0	16	0	0	0	17	0	0	0	0
ENST00000215631.8	ENSG00000099860.8	GADD45B	protein_coding	Protein coding	2133	-0.382631677789791	0.0985989624171382	1	596.360056808726	819.255421580857	393.050772845064	497.730623249496	517.468601526546	726.934246957422	308.971385365398	371.533860278101	291	427.417980709301	284.389613410794	419.521816914648	892.506874593409	372.607420329866	318.352055831037	271.19672694648	342.884985250673	280.138770446221	327.553676322509	912.208695746602	329.84063659847	335.198487912588	198.147178584942	407.051016394641	539.333417859243	585	975	378	497	536	706	290	380	291	452	306	450	893	432	300	299
ENST00000215637.7	ENSG00000099866.14	MADCAM1	protein_coding	Protein coding	8889	2.07701467616701	0.485863557128239	1	0	0	0	0	0	0	0	0	0	0	0	0	0	2.58755153006851	0	0	0	0	0	6.49589101752413	0	0	0	0	0	0	0	0	0	0	0	0	0	0	0	0	0	0	3	0	0
ENST00000215659.12	ENSG00000188130.13	MAPK12	protein_coding	Protein coding	8923	-0.718036976847474	0.693768806270155	1	0	0	0	0	0	0	5.32709285112755	7.82176547953896	9	0	3.7175112864156	0	0	0	0	0	0	7.07931910874928	0	0	0	2.64630385194148	0	0	4.76442948638907	0	0	0	0	0	0	5	8	9	0	4	0	0	0	0	0
ENST00000215727.9	ENSG00000099937.10	SERPIND1	protein_coding	Protein coding	13842	-0.890418016888935	0.766686648142207	1	0	0	0	0	0	0	0	0	0	0	0	0	3.99779115159422	0	0	0	0	0	0	0	0	0	0	0	0	0	0	0	0	0	0	0	0	0	0	0	0	4	0	0	0
ENST00000215730.11	ENSG00000099940.11	SNAP29	protein_coding	Protein coding	32236	0.117880129944599	0.27843906943274	1	2752.43103142489	2302.31780013492	2052.59848041311	1442.11689633657	2292.8879265402	2209.63299429267	1944.38889066156	2321.10890605319	1738	1866.6440130977	1959.12844794102	1963.36210316055	2251.75586613544	3149.91272927007	1830.52432102846	2211.29638894822	2821.65769112533	2137.95437084228	1556.7241730379	2262.42604296055	2055.45851252712	2094.10844816969	2566.76806720802	2538.44377560678	1914.34776763113	2700	2740	1974	1440	2375	2146	1825	2374	1738	1974	2108	2106	2253	3652	1725	2438
ENST00000215739.12	ENSG00000099949.18	LZTR1	protein_coding	Protein coding	17026	0.0124875380364714	0.908299838663972	1	907.282821469686	1175.52649722217	948.312975753171	1337.96400937893	913.293464634538	924.627413268789	1163.43707868626	912.213399051231	949	1089.34848180778	1164.51041046969	1051.60135439939	1536.15125000008	1146.28532782035	1185.33082121089	1195.4424284798	738.835503932998	1402.71651483361	1119.98593794123	1314.9539388331	890.859901194108	975.604020082427	1204.12516217003	880.580213858758	1049.12737290287	890	1399	912	1336	946	898	1092	933	949	1152	1253	1128	1537	1329	1117	1318
ENST00000215742.8	ENSG00000184436.11	THAP7	protein_coding	Protein coding	2315	-0.358774141555999	0.410502765729694	1	6.11651340316642	5.04157182511296	4.15926743751391	6.00882040140236	10.6196914492388	5.14825953935851	18.1121156938337	1.95544136988474	9	2.83684500470775	7.43502257283121	38.2230988744457	14.9917168184783	18.9753778871691	4.24469407774716	8.16311218233551	13.266383357913	5.05665650624948	5.62807003990565	3.7119377242995	4.83637297065205	4.41050641990247	3.04841813207603	11.2501537194499	10.481744870056	6	6	4	6	11	5	17	2	9	3	8	41	15	22	4	9
ENST00000215743.7	ENSG00000099953.9	MMP11	protein_coding	Protein coding	11498	0.651978956458869	0.542684965627093	1	0	0	0	0	0	30.8895572361511	8.52334856180408	44.975151507349	30	81.3228901349554	52.9745358314223	0	20.9884035458696	59.5136851915758	85.9550550743799	58.9558102057564	11.2254013028494	51.5778963637447	28.1403501995283	0	0	0	47.7585507358578	34.7732024055723	13.3404025618894	0	0	0	0	0	30	8	46	30	86	57	0	21	69	81	65
ENST00000215754.7	ENSG00000240972.1	MIF	protein_coding	Protein coding	1223	0.132062589519888	0.364218846435111	1	3726.99550032941	1493.14552220429	1403.75276016094	1372.01399165354	1816.93266431522	1373.55564510085	1822.93117365585	1316.01204193243	1323	1896.90369314791	1549.2728286137	1855.218701467	1560.13799690964	2227.0193502123	2066.10484234343	1976.3801605899	1537.87997849037	1662.62865925483	2334.52345255287	1472.71129211583	1910.36732340756	2152.32713291241	1736.58219590598	1893.09404860925	1800.00145995779	3656	1777	1350	1370	1882	1334	1711	1346	1323	2006	1667	1990	1561	2582	1947	2179
ENST00000215770.5	ENSG00000099974.7	DDTL	protein_coding	Protein coding	5632	0.080737146131014	0.560703968139156	1	450.58315403326	278.126712352065	220.441174188237	214.314594316684	221.082667443244	198.722818219239	266.354642556378	194.566416303532	218	262.880970436251	234.203211044183	246.11946592326	248.86249918674	347.59442220587	325.780270467094	232.19519096421	226.549008112052	217.436229768728	280.277887987302	275.611376029238	294.051476615645	299.914436553368	236.760474924572	294.549479200142	145.791542283506	442	331	212	214	229	193	250	199	218	278	252	264	249	403	307	256
ENST00000215781.2	ENSG00000099985.3	OSM	protein_coding	Protein coding	4012	0.0147616776922954	0.967643510956087	1	391.456857802651	260.48121096417	1380.87678925462	363.533634284843	108.127767483159	420.097978411654	597.699817896511	458.551001237972	457	415.1249856889	178.440541747949	379.434176631693	191.893975276522	191.47881322507	721.597993217016	326.52448729342	343.905476278205	142.597713476235	579.691214110282	504.823530504732	345.317030104557	164.070838820372	254.034844339669	324.208975369601	1326.41716901072	384	310	1328	363	112	408	561	469	457	439	192	407	192	222	680	360
ENST00000215790.11	ENSG00000099992.15	TBC1D10A	protein_coding	Protein coding	35057	0.0684501121177275	0.599452659130726	1	746.214635186304	585.662593683956	638.447551658385	641.942312883153	589.875588680447	683.68886682681	475.176682320578	514.281080279687	683	570.205845946257	619.895007009802	518.342511565654	508.718924040364	582.199094265415	642.009979259257	554.184615934111	558.208592059876	959.753404886152	356.819640530018	437.080667036266	730.29231856846	561.898517895575	590.376978245391	920.467122500444	632.716235792469	732	697	614	641	611	664	446	526	683	603	667	556	509	675	605	611
ENST00000215793.12	ENSG00000099995.18	SF3A1	protein_coding	Protein coding	24960	0.0665092137212384	0.0959267064849438	1	7293.94223327596	7506.9004475932	7567.78710255655	7739.36067700625	7896.22330575675	7935.52725396721	7515.46259437075	7419.92227802765	7704	8180.51537857557	7828.14939136966	8214.23717518881	7637.77999512075	9381.59933085174	7748.68903892743	7848.37885708324	7781.24408492971	7856.0215481092	8478.12470811388	9078.4716892055	8101.89200043632	7771.31231186816	8238.85807162415	7831.12972998433	6970.36033858721	7155	8934	7278	7728	8179	7707	7054	7589	7704	8651	8423	8811	7642	10877	7302	8653
ENST00000215794.7	ENSG00000184979.9	USP18	protein_coding	Protein coding	27499	-0.290307712173702	0.328680548861112	1	188.592496597631	152.927678695093	123.738206266039	161.236680770963	204.670417021694	191.515254864137	165.139878384954	189.67781287882	122	113.47380018831	144.053562348605	734.629314952762	103.94256994145	218.216845702445	137.952557526783	413.597683904999	171.442492625337	133.495731764986	133.948066949755	97.4383652628619	119.942049672171	134.961496449016	185.953506056638	105.34234846394	106.723220495115	185	182	119	161	212	186	155	194	122	120	155	788	104	253	130	456
ENST00000215798.10	ENSG00000099999.14	RNF215	protein_coding	Protein coding	8143	0.206682450668024	0.696306627157658	1	24.4660536126657	75.6235773766945	55.1102935470593	53.0779135457209	30.8936478523311	25.7412976967926	111.868949873679	68.4404479459659	0	0	159.852985315871	155.689207610547	80.9552708197829	89.7017863757084	56.2421965301498	117.911620411513	68.3728988446283	129.450406559987	106.933330758207	46.3992215537438	66.7419469949984	38.8124564951418	13.2098119056628	100.228642227826	62.8904692203358	24	90	53	53	32	25	105	70	0	0	172	167	81	104	53	130
ENST00000215812.8	ENSG00000100012.11	SEC14L3	protein_coding	Protein coding	12821	NA	NA	NA	0	0	0	0	0	0	0	0	0	0	0	0	0	0	0	0	0	0	0	0	0	0	0	0	0	0	0	0	0	0	0	0	0	0	0	0	0	0	0	0	0
ENST00000215829.7	ENSG00000100028.11	SNRPD3	protein_coding	Protein coding	17270	-0.00652606118308124	0.955240640391593	1	2730.00381561328	1173.84597328047	1237.38206266039	1402.05809366055	1780.24645749058	1564.04124805712	1552.31485681857	1794.11745686925	1237	1632.13149270852	1518.60336050077	1411.45784624173	1414.21861987645	2042.44067440075	1372.09736063177	1546.45625232023	1505.22426560935	1284.39075258737	1581.48768121349	1713.98724419529	1802.03256886496	1484.57646093917	1576.03217428331	1587.29441568965	1291.16039081144	2678	1397	1190	1400	1844	1519	1457	1835	1237	1726	1634	1514	1415	2368	1293	1705
ENST00000215832.10	ENSG00000100030.14	MAPK1	protein_coding	Protein coding	113130	0.000513158862469644	0.994401133263888	1	15914.1484561385	12498.8968164259	11440.065086882	12226.9480467869	13251.4440756593	12045.897670191	11786.7256424048	12443.4511572615	12840	13475.0137723618	14211.1162701452	13574.7937246538	15222.5892574829	14739.5560324469	11650.6240698965	13744.8668901236	14687.9273592647	12424.205035855	10333.1365932668	15663.4492121128	13965.5105900549	13740.4917005642	11866.4756487946	14230.4217138569	10788.5741289794	15611	14875	11002	12209	13726	11699	11063	12727	12840	14250	15291	14561	15231	17089	10979	15154
ENST00000215838.7	ENSG00000185339.8	TCN2	protein_coding	Protein coding	20441	-0.121778139583187	0.765918032270581	1	116.213754660162	252.078591255648	86.3047993284136	62.0911441478244	160.260798233968	150.329178549269	219.476225466455	191.633254248705	292	43.4982900721855	289.965880340417	641.402244527285	348.807277976595	120.752404736531	134.769036968472	310.198262928749	626.581490904504	310.478709483718	148.581049053509	128.061851488333	113.171127513258	283.154512157739	49.7908294905752	36.8186849000178	159.131944845395	114	300	83	62	166	146	206	196	292	46	312	688	349	140	127	342
ENST00000215855.6	ENSG00000100053.9	CRYBB3	protein_coding	Protein coding	7514	-1.24518918874684	0.0994678366520304	1	5.09709450263869	23.5273351838605	0	2.00294013380079	0	17.5040824338189	4.26167428090204	5.86632410965422	13	1.8912300031385	33.4576015777404	1.86454140850955	18.9895079700725	2.58755153006851	4.24469407774716	5.44207478822367	0	3.03399390374969	0	9.27984431074875	0	0	6.09683626415206	13.2956362138953	5.71731538366689	5	28	0	2	0	17	4	6	13	2	36	2	19	3	4	6
ENST00000215862.8	ENSG00000133422.12	MORC2	protein_coding	Protein coding	41591	-0.109802652162261	0.519914023721056	1	199.806104503436	422.651771338637	682.119859752281	445.654179770675	290.593375110989	262.561236507284	256.765875424348	336.335915620175	455	368.789850612007	389.409307252034	311.378415221094	288.840410702682	392.445315393724	342.759046778083	261.219589834736	387.786590462071	499.597662817449	235.253327668056	297.883002375035	419.797173852598	224.935827415026	312.970928226472	334.436387841828	320.169661485346	196	503	656	445	301	255	241	344	455	390	419	334	289	455	323	288
ENST00000215882.9	ENSG00000100075.9	SLC25A1	protein_coding	Protein coding	3256	-0.272286698281041	0.162552151494328	1	215.097388011353	263.001996876726	109.18077023474	338.496882612333	230.736932397098	275.946711309616	208.8220397642	142.747220001586	219	382.974075635546	367.104239533541	275.019857755158	183.898392973334	242.367326649751	180.399498304254	193.19365498194	140.827761799384	171.926321212482	233.002099652094	188.3808395082	365.629796581295	139.372002868918	213.389269245322	258.753535547347	128.639596132505	211	313	105	338	239	268	196	146	219	405	395	295	184	281	170	213
ENST00000215885.3	ENSG00000100078.3	PLA2G3	protein_coding	Protein coding	5799	NA	NA	NA	0	0	0	0	0	0	0	0	0	0	0	0	0	0	0	0	0	0	0	0	0	0	0	0	0	0	0	0	0	0	0	0	0	0	0	0	0	0	0	0	0
ENST00000215886.5	ENSG00000100079.6	LGALS2	protein_coding	Protein coding	9835	0.0216358435027389	0.928061737585461	1	1706.50723948343	1237.70588306523	1951.7362450534	1105.62295385804	998.250996228449	1396.20798707403	938.633760368675	634.540724527598	1622	547.511085908595	651.493852944334	1631.47373244585	850.530067501669	2858.38192354902	1145.00622747229	1177.30217918572	749.040414208316	985.0366874174	764.291911419188	1357.64122266254	1281.63883722279	1174.95891026202	1314.88435430213	916.376157511553	584.1190550313	1674	1473	1877	1104	1034	1356	881	649	1622	579	701	1750	851	3314	1079	1298
ENST00000215904.6	ENSG00000241360.1	PDXP	protein_coding	Protein coding	8208	-0.154173496396273	0.518960724618289	1	202.86436120502	369.715267174951	366.015534501224	362.532164217943	452.785026335728	415.979370780168	356.915221025546	420.419894525219	343	310.161720514714	344.799171815047	427.912253252941	316.824948763842	405.383073044067	216.479397965105	369.154073134506	340.84400319561	349.920630232464	24.7635081755849	389.753461051448	295.018751209775	352.840513592198	432.875374754796	355.913954033505	356.379325581903	199	440	352	362	469	404	335	430	343	328	371	459	317	470	204	407
ENST00000215906.5	ENSG00000128203.6	ASPHD2	protein_coding	Protein coding	15743	-0.0540115595153214	0.628776575090045	1	539.272598379173	499.115610686183	486.634290189127	440.646829436173	479.816968206517	445.839276108447	459.195403767195	530.902331923707	422	281.793270467636	384.762418144015	533.258842833731	390.784085068335	583.924128618794	409.6129785026	332.873574546348	425.544758480746	350.931961533714	454.748059224377	496.471670625058	414.960800881946	571.601632019361	395.278217792525	471.483714969672	331.604292252679	529	594	468	440	497	433	431	543	422	298	414	572	391	677	386	367
ENST00000215909.9	ENSG00000100097.11	LGALS1	protein_coding	Protein coding	4199	0.0541437303596437	0.751423834368548	1	4728.06486064765	2358.61535218202	2732.63870644664	3600.28489050692	2405.84282650028	1774.09023726294	2405.7151315692	3069.0652300341	2331	1732.36668287486	4706.36928860215	2683.07508684524	2537.59793347443	4434.20080536074	3136.82892345515	2479.77207850059	2287.94088372622	3027.92591594219	3598.58798351568	2974.19010159497	2505.24119879776	3853.90050971078	3061.62794398169	2302.19054749833	1859.08038558902	4638	2807	2628	3595	2492	1723	2258	3139	2331	1832	5064	2878	2539	5141	2956	2734
ENST00000215912.9	ENSG00000100100.12	PIK3IP1	protein_coding	Protein coding	10936	-0.0686471792145092	0.752105554164475	1	3260.1016438877	698.257697778145	1128.20129242565	1193.75231974527	1073.55426286851	1197.48516885479	1218.83884433798	1633.7712645387	1369	1643.47887272736	719.338433921419	637.673161710265	1050.41962508138	776.265459020554	1787.01620673155	1502.91965401444	1161.31878933115	890.982876401159	1205.53260254779	1284.33045260763	1414.15545661866	919.149537907675	1519.12836915122	905.126003792103	1441.71636258133	3198	831	1085	1192	1112	1163	1144	1671	1369	1738	774	684	1051	900	1684	1657
ENST00000215917.11	ENSG00000100104.13	SRRD	protein_coding	Protein coding	10782	0.0170078203681512	0.844777648226493	1	1500.58462157683	937.732359471011	1046.05576053475	792.162822918212	1032.04092356694	1100.69788951485	1291.28730711332	1198.68555973935	982	1171.6169869443	994.434269116174	967.696991016455	1158.35998617442	1292.05073068088	1188.5143417692	985.015536668485	1062.33115966057	902.107520714908	1215.66312861962	1148.8447256707	1225.53691076323	1145.84956789066	1018.17165611339	1063.65089711162	988.142675477094	1472	1116	1006	791	1069	1069	1212	1226	982	1239	1070	1038	1159	1498	1120	1086
ENST00000215919.3	ENSG00000100105.17	PATZ1	protein_coding	Protein coding	5100	0.268635685820193	0.00579692880049616	0.805262432406957	607.573664714531	568.857354266913	732.031069002448	540.793836126213	491.402086151142	797.980228600569	704.241674919062	721.557865487469	591	666.658576106321	547.403536924698	520.207052974164	708.608481620075	771.952873137106	709.925084503212	643.978849939801	557.188101032344	791.872408878669	810.442085746414	654.229023907787	935.354532524107	709.209432320318	699.10389162277	892.853108825431	938.592608818647	596	677	704	540	509	775	661	738	591	705	589	558	709	895	669	710
ENST00000215939.2	ENSG00000100122.5	CRYBB1	protein_coding	Protein coding	18811	0.840065082212456	0.414863660988874	1	8.1553512042219	3.36104788340864	4.15926743751391	0	0	4.11860763148681	10.6541857022551	0	0	0	0	10.2549777468025	3.99779115159422	0	0	11.7911620411513	16.3278564405082	4.04532520499959	0	3.7119377242995	21.280041070869	7.93891155582445	0	0	8.57597307550033	8	4	4	0	0	4	10	0	0	0	0	11	4	0	0	13
ENST00000215941.8	ENSG00000100124.14	ANKRD54	protein_coding	Protein coding	13577	-0.172560454576746	0.691379604485069	1	140.679808272828	353.75028972876	9.35835173440629	150.220510035059	137.090562344719	84.4314564454796	68.1867884944326	32.2647826030982	39	185.340540307573	284.389613410794	63.3944078893246	82.95416639558	200.103984991965	71.0986258022648	149.657056676151	181.647402900654	36.4079268449963	21.3866661516415	77.0227077792146	45.4619059241293	238.167346674734	67.0651989056727	126.819914655617	121.016508954282	138	421	9	150	142	82	64	33	39	196	306	68	83	232	67	165
ENST00000215956.9	ENSG00000100138.13	SNU13	protein_coding	Protein coding	8669	-0.00976439631423644	0.986065722319813	1	19.368959110027	18.4857633587475	262.033848563376	1255.84346389309	1503.16905331499	619.850448538765	272.747153977731	1238.77210782198	718	1045.85019173559	906.143376063803	247.051736627515	50.9718371828262	193.203847578449	322.596749908784	456.227269746084	915.380451695994	1408.78450264111	375.955078665698	242.203936510542	265.033238791733	1656.58621131537	1084.22071564171	74.6601110472582	485.018921714408	19	22	252	1254	1557	602	256	1267	718	1106	975	265	51	224	304	503
ENST00000215957.10	ENSG00000100139.13	MICALL1	protein_coding	Protein coding	36526	0.0506992435020232	0.740597998587285	1	533.156084976007	991.50912560555	1185.39121969146	1573.30947510052	1393.11043284106	1546.5371656233	1358.40867703753	1104.82437398488	1107	920.083396526879	1461.91131338294	1087.95991186532	1023.43453480812	1218.73677066227	1021.91009921763	946.014000686215	1410.3186000489	1050.77322199864	1123.36277996517	1684.2917424009	1355.15170637671	1529.56362642218	777.346623679388	1539.22557707019	957.650326764204	523	1180	1140	1571	1443	1502	1275	1130	1107	973	1573	1167	1024	1413	963	1043
ENST00000215980.9	ENSG00000100162.14	CENPM	protein_coding	Protein coding	8444	-0.0754942515688765	0.87755398344812	1	4.07767560211095	37.8117886883472	79.0260813127642	6.00882040140236	13.5159709353949	62.8087663801738	85.2334856180408	57.6855204115998	69	73.7579701224014	29.7400902913248	55.0039715510317	16.9906123942754	8.62517176689504	66.8539317245177	13.6051869705592	13.266383357913	10.113313012499	90.0491206384905	51.0391437091181	29.0182378239123	125.25838232523	69.09747766039	7.15918873055901	33.3510064047235	4	45	76	6	14	61	80	59	69	78	32	59	17	10	63	15
ENST00000216014.8	ENSG00000100196.10	KDELR3	protein_coding	Protein coding	15386	0.671226076107029	0.718599497599826	1	0	0	0	0	7.72341196308277	0	0	3.91088273976948	0	0	3.7175112864156	3.7290828170191	0	0	4.24469407774716	0	0	0	0	0	11.6072951295649	0	0	12.2728949666726	0	0	0	0	0	8	0	0	4	0	0	4	4	0	0	4	0
ENST00000216019.11	ENSG00000100201.20	DDX17	retained_intron	others	20614	-0.0671536907707011	0.30578637897969	1	51510.217624766	31722.4101855816	39162.6223747716	32646.9227108859	33424.9961232315	34288.4381840356	36744.1556499374	39888.0707835939	37558	37871.8808128484	35245.7245065063	31715.8493587474	34777.784675506	38272.4746812434	34793.7573552934	33831.5649334572	31543.3776610069	35895.1818752626	33850.5900620165	37301.2621914857	36240.8772182841	33765.9550494894	33300.9196747986	35151.6166670447	35939.9973876273	50529	37753	37663	32599	34622	33301	34488	40797	37558	40050	37924	34020	34797	44373	32788	37300
ENST00000216024.6	ENSG00000100206.9	DMC1	protein_coding	Protein coding	51338	0.237929893638871	0.733486096212301	1	0	4.2013098542608	6.23890115627086	0	4.82713247692673	9.26686717084532	14.9158599831571	40.0865480826372	3	0	13.9406673240585	13.0517898595668	9.99447787898554	2.58755153006851	0	3.62804985881578	14.2868743854447	13.1473069162487	5.62807003990565	16.7037197593478	0	24.6988359514539	17.2743694150975	23.5230486861225	8.57597307550033	0	5	6	0	5	9	14	41	3	0	15	14	10	3	0	4
ENST00000216027.7	ENSG00000100209.9	HSCB	protein_coding	Protein coding	15480	-0.035194693534987	0.924892262973341	1	86.6506065448577	48.7351943094253	53.0306598283023	0	77.2341196308277	57.6605068408153	83.1026484775898	65.5072858911388	64	55.7912850925857	96.6552934468057	35.4262867616814	78.9563752439858	36.2257214209592	49.8751554135291	82.538134288059	59.1884795968424	39.441920748746	86.6722786145471	41.7592993983694	100.596557789563	84.6817232621275	73.1620351698247	62.3872160805857	6.6702012809447	85	58	51	0	80	56	78	67	64	59	104	38	79	42	47	91
ENST00000216029.7	ENSG00000100211.10	CBY1	protein_coding	Protein coding	17200	0.00162761153884729	0.998168092640252	1	21.4077969110825	19.3260253295997	1.03981685937848	4.00588026760158	13.5159709353949	124.587880852476	0	0.97772068494237	74	17.0210700282465	28.8107124697209	17.7131433808407	36.9795681522465	18.1128607104796	5.30586759718394	16.326224364671	66.3319167895648	1.0113313012499	0	39.9033305362196	21.280041070869	15.8778231116489	43.6939932264231	17.3866012027862	86.7126166522811	21	23	1	4	14	121	0	1	74	18	31	19	37	21	5	18
ENST00000216034.5	ENSG00000100216.5	TOMM22	protein_coding	Protein coding	3474	-0.0136735407806201	0.907251720238039	1	3209.13069886132	1645.23293892853	1547.24748675517	1566.29918463222	1609.36596780737	1330.31026497024	1520.3522997118	1593.68471645606	1396	1488.39801247	1868.04942142384	2100.40589668601	1711.05461288232	2239.09459068595	1836.89136214508	1804.04779229615	1655.23644665652	1650.49268363983	1859.51434118483	1681.50778910767	1490.57014955496	1635.41578049984	1736.58219590598	1508.54333965351	1553.20401256284	3148	1958	1488	1564	1667	1292	1427	1630	1396	1574	2010	2253	1712	2596	1731	1989
ENST00000216036.8	ENSG00000100218.11	RSPH14	protein_coding	Protein coding	82679	-0.36328675125656	0.586869467222258	1	0	3.36104788340864	0	0	0.965426495385347	9.26686717084532	5.32709285112755	4.88860342471185	11	26.477220043939	15.7994229672663	1.86454140850955	7.99558230318843	3.45006870675802	2.12234703887358	1.81402492940789	5.10245513765883	18.2039634224981	12.3817540877924	1.85596886214975	3.86909837652164	0	4.06455750943471	6.13644748333629	3.81154358911126	0	4	0	0	1	9	5	5	11	28	17	2	8	4	2	2
ENST00000216037.10	ENSG00000100219.16	XBP1	protein_coding	Protein coding	6043	-0.232785730840923	0.697665988043789	1	210.000293508714	305.855357390186	1.03981685937848	247.363106524397	8.68883845846812	39.1267724991247	163.009041244503	53.7746376718304	127	72.8123551208322	351.304816566274	212.557720570088	4.99723893949277	43.9883760111647	8.48938815549431	83.445146752763	137.766288716788	49.5552337612449	61.9087704389622	342.426255066629	59.0037502419551	212.586409439299	213.389269245322	172.843270780639	26.6808051237788	206	364	1	247	9	38	153	55	127	77	378	228	5	51	8	92
ENST00000216038.5	ENSG00000100220.11	RTCB	protein_coding	Protein coding	24674	0.0221538378159832	0.851210011617851	1	2750.39219362383	1355.34255898454	1256.0987661292	1310.92431757262	1577.50689345966	1438.42371529677	1306.20316709648	1569.2416993325	1198	1374.92421228169	1487.00451456624	1706.05538878624	1411.22027651276	1928.58840707773	1238.38949718273	1572.75961379664	1555.22832595841	1352.14994977111	1252.808390883	1818.84948490676	1522.49021116127	1661.87881901925	1689.83978454748	1651.72711426469	1257.80938440672	2698	1613	1208	1309	1634	1397	1226	1605	1198	1454	1600	1830	1412	2236	1167	1734
ENST00000216039.9	ENSG00000100221.10	JOSD1	protein_coding	Protein coding	15125	0.0502115299191611	0.580732863595035	1	2484.3238605861	1867.0620992335	2501.79936366462	2013.95630453669	2016.77594885999	2561.7739467848	2009.37942344531	2106.98807605081	2678	2550.32365923227	2779.76906441727	2600.10299416656	2485.6266485037	2040.71564004737	3326.77898343433	2082.50061896026	2262.42860803792	2116.71641351603	2898.45607055141	2595.57245371643	2253.74980432386	2618.07661085411	2526.12249211367	2595.71728545125	1985.81420992697	2437	2222	2406	2011	2089	2488	1886	2155	2678	2697	2991	2789	2487	2366	3135	2296
ENST00000216044.9	ENSG00000100226.15	GTPBP1	protein_coding	Protein coding	27865	0.0387195436042307	0.715351635319773	1	1997.04162613384	2555.23665336142	3162.08306936995	2835.16175939502	2674.23139221741	2721.36999250491	2351.3787844877	2428.65818139685	3698	2751.73965456652	2708.20697215377	3150.14270967688	4186.68678350704	2794.55565247399	4085.51804983164	2928.74324852904	3028.81736971428	2749.80980809847	3364.4602698556	3191.3384584665	2495.56845285646	2729.22137263565	2535.2677465099	2806.40198237913	2583.27366752015	1959	3041	3041	2831	2770	2643	2207	2484	3698	2910	2914	3379	4189	3240	3850	3229
ENST00000216061.9	ENSG00000100239.15	PPP6R2	protein_coding	Protein coding	72320	-0.167506769446983	0.196619232461749	1	908.302240370214	1398.195919498	1063.73264714418	1196.75672994597	1333.25399012716	1168.65491543438	1023.86724598672	1096.0248878204	904	1250.10303207455	1090.16018474138	1437.56142596086	728.597437378046	731.4145658327	1254.30709997428	1072.08873328006	1054.16723144031	1128.64573219488	963.525590831848	506.679499366882	1104.62758649693	1184.6620243858	850.508658849213	1072.85556833663	1077.71394982121	891	1664	1023	1195	1381	1135	961	1121	904	1322	1173	1542	729	848	1182	1182
ENST00000216068.8	ENSG00000100246.12	DNAL4	protein_coding	Protein coding	15666	-0.0590602755508397	0.656780147529917	1	369.029641991041	178.97579979151	163.251246922421	276.405738464509	227.840652910942	204.900729666469	232.261248309161	178.922885344454	195	268.554660445667	270.448946086735	228.40632254242	180.900049609638	213.041742642308	131.585516410162	223.125066317171	212.262133726607	254.855487914974	265.644905883547	159.613322144879	245.687746909124	239.931549242695	214.405408622681	239.321451850115	236.315702524898	362	213	157	276	236	199	218	183	195	284	291	245	181	247	124	246
ENST00000216071.4	ENSG00000100249.4	C22orf31	protein_coding	Protein coding	3173	NA	NA	NA	0	0	0	0	0	0	0	0	0	0	0	0	0	0	0	0	0	0	0	0	0	0	0	0	0	0	0	0	0	0	0	0	0	0	0	0	0	0	0	0	0
ENST00000216075.10	ENSG00000100253.12	MIOX	protein_coding	Protein coding	3231	1.35675826616292	0.565591873578144	1	0	6.72209576681729	0	0	0	0	0	0	0	0	0	0	3.99779115159422	0	8.48938815549431	0	0	0	0	0	4.83637297065205	0	12.1936725283041	0	0	0	8	0	0	0	0	0	0	0	0	0	0	4	0	8	0
ENST00000216080.5	ENSG00000100258.17	LMF2	protein_coding	Protein coding	4734	-0.0742198263677048	0.951116858194105	1	1009.22471152246	0	2538.19295374286	2763.05591457819	0	2637.9681879673	2542.08870855807	2091.34454509173	0	30.259680050216	92.0084043387862	2594.50936994104	2552.58965029291	56.9261336615073	2561.67287592041	0	3022.69442354909	28.3172764349971	2366.04064477634	0	0	2797.14317150215	51.8231082452925	2524.12539814566	3119.74842768756	990	0	2441	2759	0	2562	2386	2139	0	32	99	2783	2554	66	2414	0
ENST00000216083.6	ENSG00000183741.11	CBX6	protein_coding	Protein coding	7988	0.247430320092123	0.342260066545465	1	149.854578377577	255.439639139057	577.098356955055	376.552745154548	111.9894734647	482.906744791828	240.784596870965	176.967443974569	305	206.144070342096	226.768188471352	292.733001135999	347.807830188697	446.783897525163	374.594252361186	222.218053852467	124.499905358875	490.4956811062	441.240691128603	348.922146084153	421.731723040859	336.962690480549	288.583583169864	489.893057419681	122.922280748838	147	304	555	376	116	469	226	181	305	218	244	314	348	518	353	245
ENST00000216085.11	ENSG00000100263.13	RHBDD3	protein_coding	Protein coding	8127	-0.00603871116659101	0.987190087300788	1	63.2039718327197	89.9080308811812	44.7121249532745	135.198459031553	127.436297390866	126.647184668219	115.065205584355	33.2425032880406	92	17.0210700282465	83.6440039443511	138.908334933961	89.9503009108699	79.3515802554344	143.258425123966	77.0960594998353	1.02049102753177	114.280437041238	73.1649105187735	40.8313149672945	77.3819675304329	75.8607104223225	93.4848227169983	155.456669577853	132.451139721616	62	107	43	135	132	123	108	34	92	18	90	149	90	92	135	85
ENST00000216099.12	ENSG00000243811.8	APOBEC3D	protein_coding	Protein coding	12164	-0.24139743815464	0.199725531263849	1	605.534826913476	1043.60536779838	546.943668033079	368.540984619345	630.423501486631	356.259560123609	690.391233506131	516.236521649571	797	461.460120765794	692.386477094906	488.509849029502	375.792368249856	426.946002461305	496.629207096417	644.885862404505	735.774030850403	390.37388228246	263.393677867585	286.747189202136	542.641047307161	514.265048560628	407.471890320829	676.031964414215	528.851672989187	594	1242	526	368	653	346	648	528	797	488	745	524	376	495	468	711
ENST00000216101.6	ENSG00000100276.9	RASL10A	protein_coding	Protein coding	2824	1.82026244534693	0.542350240845132	1	0	0	0	13.0191108697051	0	0	0	0	0	0	0	0	0	0	0	0	0	0	0	0	0	3.52840513592198	0	4.09096498889086	0	0	0	0	13	0	0	0	0	0	0	0	0	0	0	0	0
ENST00000216106.5	ENSG00000100281.13	HMGXB4	protein_coding	Protein coding	38267	0.0855897210492274	0.82995654276566	1	503.592936860702	692.37586398218	682.119859752281	638.937902682451	694.141650182064	808.276747679286	800.129346239358	315.803781236386	666	685.570876137706	629.188785225841	399.011861421043	796.559886955147	1186.82363512476	723.72034025589	585.023039734045	612.294616519059	865.699593869912	675.368404788679	986.447450232592	0	888.275992968358	426.778538490644	591.14444089473	599.365229387745	494	824	656	638	719	785	751	323	666	725	677	428	797	1376	682	645
ENST00000216115.2	ENSG00000100290.2	BIK	protein_coding	Protein coding	18965	-0.0471300138733022	0.840553014462202	1	57.0874584295533	36.9715267174951	48.8713923907884	39.0573326091154	53.0984572461941	26.7709496046643	46.8784170899225	20.5321343837898	57	56.736900094155	52.9745358314223	39.1553695787005	36.9795681522465	29.3255840074431	45.6304613357819	49.885685558717	37.7581680186753	28.3172764349971	24.7635081755849	23.1996107768719	32.887336200434	98.7953438058154	25.4034844339669	68.5236635639219	45.7385230693351	56	44	47	39	55	26	44	21	57	60	57	42	37	34	43	55
ENST00000216117.8	ENSG00000100292.16	HMOX1	protein_coding	Protein coding	13380	0.0205040645978559	0.901098173042174	1	2560.78027812568	2224.17343684567	1890.38705035007	1866.74020470233	1545.64781911194	1822.48387693291	1520.3522997118	1367.83123823438	1549	1441.11726239154	2761.18150798519	3284.38969108957	3041.3196185753	3181.82586480758	1813.54554471747	1742.37094469628	2641.03077925221	1912.42749066355	2021.60275833411	2365.43231480986	2305.9826324069	2275.82131266968	1908.3097506796	1795.93363012309	1198.73045877549	2512	2647	1818	1864	1601	1770	1427	1399	1549	1524	2971	3523	3043	3689	1709	1921
ENST00000216121.11	ENSG00000184117.11	NIPSNAP1	protein_coding	Protein coding	26530	-0.24939750995009	0.280212665872942	1	647.331001835113	436.936224843124	301.546889219758	605.889390474738	404.51370156646	332.57756624256	1182.61461295032	398.910039456487	280	401.886375666931	440.525087440249	297.394354657273	321.822187703334	412.283210457583	352.309608453014	355.548886163947	324.516146755101	333.739329412466	264.519291875566	404.601211948646	335.644284163253	359.897323864042	254.034844339669	411.141981383532	889.995428057479	635	520	290	605	419	323	1110	408	280	425	474	319	322	478	332	392
ENST00000216122.8	ENSG00000100297.15	MCM5	protein_coding	Protein coding	25368	0.182485119283545	0.404751018793754	1	1661.65280786021	628.515954197416	1509.81407981755	1603.35357710753	1751.28366262902	1298.39105582622	849.138600469732	1178.15342535556	1313	1163.10645193018	634.765052155464	618.095476920915	2043.87072625254	685.701155468156	1296.75404075176	2033.52194586625	566.37252028013	1634.31138281983	1400.26382592853	1782.65809209484	1447.04279281909	1553.38036108965	1487.6280484531	1593.43086317299	1543.67515359006	1630	748	1452	1601	1814	1261	797	1205	1313	1230	683	663	2045	795	1222	2242
ENST00000216124.9	ENSG00000100299.17	ARSA	protein_coding	Protein coding	3155	-0.12480297910896	0.497348809088465	1	98.8836333511905	83.1859351143639	134.136374859823	171.251381439967	77.2341196308277	112.232057958016	88.4297413287173	152.52442685101	116	122.929950204002	167.288007888702	165.94418535735	124.930973487319	163.015746394316	117.790260657484	119.725645340921	123.479414331344	92.0311484137406	95.6771906783961	38.9753461051448	114.138402107388	106.73425536164	109.743052754737	181.025200758421	104.81744870056	97	99	129	171	80	109	83	156	116	130	180	178	125	189	111	132
ENST00000216127.4	ENSG00000100302.6	RASD2	protein_coding	Protein coding	13134	1.52736394297266	0.606856228974792	1	0	0	0	0	0	0	0	0	5	0	0	0	0	0	0	87.9802090762827	0	0	13.5073680957736	0	0	0	0	0	0	0	0	0	0	0	0	0	0	5	0	0	0	0	0	0	97
ENST00000216129.6	ENSG00000100304.12	TTLL12	protein_coding	Protein coding	20512	-0.101353876305612	0.381659504388938	1	1247.76873424595	1145.27706627149	730.991252143069	1265.8581645621	1279.19010638558	1026.56295214809	1389.30581557407	998.25281932616	1119	1056.25195675285	1110.60649681666	930.406162846264	969.464354261597	1218.73677066227	647.315846856441	1122.88143130348	781.696127089333	1077.06783583114	913.998574480678	1341.86548733427	1221.66781238671	1009.12386887369	1059.8333705851	1105.58328824776	775.649120384141	1224	1363	703	1264	1325	997	1304	1021	1119	1117	1195	998	970	1413	610	1238
ENST00000216133.9	ENSG00000100307.12	CBX7	protein_coding	Protein coding	21879	-0.0471504532496076	0.614894339785685	1	3156.12091603387	3852.60113635716	3778.69446698138	3731.47746927087	4477.64808559724	3831.3347491906	4098.66523965754	3727.07125100031	3898	5624.51802933389	3981.45458775111	3082.08694826628	3546.04075146407	3356.91685167555	4147.06611395897	3067.51615562874	2708.38318706931	3749.00513373337	4490.07427783673	3660.89858059038	3809.12735168556	4299.36165812093	3632.69827405727	4179.94347739924	4272.74036339372	3096	4585	3634	3726	4638	3721	3847	3812	3898	5948	4284	3306	3548	3892	3908	3382
ENST00000216139.9	ENSG00000100312.10	ACR	protein_coding	Protein coding	7139	-2.15697554694378	0.469201752264756	1	0	0	0	0	0	0	0	0	0	10.4017650172617	0	0	0	0	0	0	0	0	0	0	0	0	0	0	0	0	0	0	0	0	0	0	0	0	11	0	0	0	0	0	0
ENST00000216144.3	ENSG00000100314.3	CABP7	protein_coding	Protein coding	11756	0.09661204517573	0.818475499305971	1	3.05825670158321	5.88183379596512	38.4732237970036	33.048512207713	21.2393828984776	23.6819938810492	5.32709285112755	7.82176547953896	14	29.3140650486467	24.1638233617014	13.9840605638216	15.9911646063769	4.31258588344752	30.7740320636669	12.6981745058552	4.08196411012706	43.4872459537456	25.889122183566	39.9033305362196	22.2473156649995	5.29260770388297	9.14525439622809	15.3411187083407	20.0106038428341	3	7	37	33	22	23	5	8	14	31	26	15	16	5	29	14
ENST00000216146.8	ENSG00000100316.15	RPL3	protein_coding	Protein coding	6888	-0.0308330159669516	0.855459907563403	1	113079.041541039	34770.8806158333	31662.4233680746	41452.8490091411	41920.7492826225	42416.5103447748	47024.3794340433	61287.4434149275	36875	42587.6628256743	51728.2401726515	30479.6584049056	34244.0795567682	53098.2824313593	55707.3650763537	43324.3573890487	43467.8153177156	41344.234926397	45196.7792624663	37629.7686800862	48504.9517972636	43001.5554927651	44405.2907905742	44295.946158463	50767.8548351674	110925	41381	30450	41392	43422	41195	44137	62684	36875	45037	55659	32694	34263	61562	52496	47766
ENST00000216155.11	ENSG00000100321.14	SYNGR1	protein_coding	Protein coding	26085	-0.132739466117128	0.880390869947971	1	3.05825670158321	17.6455013878954	0	25.0367516725099	16.4122504215509	15.4447786180755	0	16.6212516440203	4	11.347380018831	0	7.45816563403819	10.9939256668841	0	5.30586759718394	0	0	0	13.5073680957736	27.8395329322463	10.6400205354345	29.1093423713563	6.09683626415206	0	15.246174356445	3	21	0	25	17	15	0	17	4	12	0	8	11	0	5	0
ENST00000216160.10	ENSG00000100324.13	TAB1	protein_coding	Protein coding	32142	-0.0620231594180923	0.320878610183681	1	1971.55615362064	2356.93482824031	1871.67034688126	2221.26060838507	2122.97286335238	1735.99311667169	2041.34198055208	1976.95122495347	1894	1709.6719228372	1934.03524675772	2031.41786457115	2019.88397934298	2175.26831961093	1622.53431121885	1860.28256510779	1838.92483161224	1966.0280496298	1483.55926251913	1957.11916513691	1989.68384012626	2006.78042105563	2086.13414171736	1852.18439872034	2048.7046791473	1934	2805	1800	2218	2199	1686	1916	2022	1894	1808	2081	2179	2021	2522	1529	2051
ENST00000216177.8	ENSG00000100341.11	PNPLA5	protein_coding	Protein coding	12335	NA	NA	NA	0	0	0	0	0	0	0	0	0	0	0	0	0	0	0	0	0	0	0	0	0	0	0	0	0	0	0	0	0	0	0	0	0	0	0	0	0	0	0	0	0
ENST00000216180.7	ENSG00000100344.10	PNPLA3	protein_coding	Protein coding	23830	-1.70041072793252	0.383153929917673	1	0	0	0	0	0	1.0296519078717	0	4.88860342471185	7	0.945615001569249	0	0.932270704254774	0	3.45006870675802	0	0	0	0	0	0	0	0	0	0	0	0	0	0	0	0	1	0	5	7	1	0	1	0	4	0	0
ENST00000216181.9	ENSG00000100345.20	MYH9	protein_coding	Protein coding	106738	0.108240023011684	0.0270969550952616	1	96938.5820889836	98285.4427305772	103082.244354485	102963.140518163	105339.615764486	102366.963028697	95331.5228266382	105857.81855871	97275	92476.4190784647	95622.7546870037	96446.2011672691	92440.924798313	121300.965660905	93224.0936825219	114864.965542572	99261.1212659598	91910.7999888919	99426.6109389813	114912.312100002	114109.383869565	107606.653531497	114065.709666021	113309.502779805	94000.2879946618	95092	116970	99135	102812	109112	99419	89478	108270	97275	97795	102889	103453	92492	140636	87850	126641
ENST00000216185.6	ENSG00000100348.9	TXN2	protein_coding	Protein coding	14995	-0.189245651270271	0.592489420609712	1	1467.96321675994	998.231221372367	683.159676611659	238.349875922294	873.710978323739	777.387190443135	754.316347719661	613.030869458866	784	218.437065362497	535.321625243847	737.426127065526	357.802308067682	931.518550824664	838.327080355063	418.132746228519	388.807081489603	370.147256257462	805.93962971449	762.803202343547	238.916824750212	30.8735449393173	868.799167641669	786.488019114268	877.607911392867	1440	1188	657	238	905	755	708	627	784	231	576	791	358	1080	790	461
ENST00000216187.10	ENSG00000100350.14	FOXRED2	protein_coding	Protein coding	18781	1.74839371837486	0.373176173653578	1	0	47.8949323385732	3.11945057813543	0	0	0	0	0	0	0	0	0	3.99779115159422	0	0	0	0	0	0	2.78395329322463	0	7.93891155582445	7.11297564151074	4.09096498889086	0	0	57	3	0	0	0	0	0	0	0	0	0	4	0	0	0
ENST00000216190.12	ENSG00000100353.17	EIF3D	protein_coding	Protein coding	18587	-0.140176383102031	0.495160082515008	1	5172.53150127774	2974.52737681665	3283.74164191723	1430.09925553376	1162.37350044396	1876.02577614224	1441.51132551512	2537.18517742545	2235	1350.33822224089	3164.53148256128	2644.85198797079	2739.48638662994	2967.05908781189	1787.01620673155	2332.83605921855	1771.57242379515	3052.19786717219	2595.66590240449	2535.25346569656	1736.25789646409	1830.36016425953	2471.2509657363	2188.66626905661	1545.58092538462	5074	3540	3158	1428	1204	1822	1353	2595	2235	1428	3405	2837	2741	3440	1684	2572
ENST00000216194.11	ENSG00000239900.12	ADSL	protein_coding	Protein coding	20087	0.279929332600178	0.471185413215093	1	6.11651340316642	9.24288167937377	10.3981685937848	11.0161707359043	11.5851179446242	7.20756335510192	6.39251142135306	6.84404479459659	13	0.945615001569249	13.0112895024546	8.39043633829297	9.99447787898554	6.90013741351603	15.9176027915518	44.4436107704933	4.08196411012706	7.07931910874928	6.75368404788679	8.35185987967388	5.80364756478247	4.41050641990247	6.09683626415206	8.18192997778172	9.52885897277814	6	11	10	11	12	7	6	7	13	1	14	9	10	8	15	49
ENST00000216200.9	ENSG00000100362.12	PVALB	protein_coding	Protein coding	18796	3.63154003004528	0.178633405409062	1	0	0	0	0	0	8.23721526297362	0	0	0	40.6614450674777	0	0	0	0	0	34.4664736587499	0	0	0	0	23.2145902591299	0	0	0	36.2096640965569	0	0	0	0	0	8	0	0	0	43	0	0	0	0	0	38
ENST00000216211.8	ENSG00000100373.9	UPK3A	protein_coding	Protein coding	10893	0.203471550908317	0.563109435948744	1	129.466200367023	48.7351943094253	21.836154046948	19.0279312711075	33.7899273384871	30.8895572361511	26.6354642556378	15.6435309590779	43	26.477220043939	36.2457350425521	31.6972039446623	44.9751504554349	53.4760649547493	37.1410731802876	37.1875110528618	45.9220962389295	5.05665650624948	19.1354381356792	81.662629934589	85.1201642834762	29.1093423713563	52.8392476226512	25.5685311805679	67.6548987067248	127	58	21	19	35	30	25	16	43	28	39	34	45	62	35	41
ENST00000216214.7	ENSG00000100376.11	FAM118A	protein_coding	Protein coding	32974	0.395832283173554	0.588578896308529	1	4533.35585064685	1041.92484385668	1374.63788809835	861.264257534339	2628.8563469343	734.141810312524	983.381340318146	129.059130412393	37	748.927081242845	0	677.760801993221	2738.48693884204	2893.74512779329	1112.10984836975	2972.27984683483	204.098205506353	0	2566.39993819698	2273.56185613344	1517.65383819061	1013.53437529359	2832.99658407599	758.874005439255	1880.04387532913	4447	1240	1322	860	2723	713	923	132	37	792	0	727	2740	3355	1048	3277
ENST00000216218.7	ENSG00000100380.13	ST13	protein_coding	Protein coding	32488	-0.0464793852107783	0.763434627818365	1	10989.335747689	3707.23581539973	3516.66061841801	4610.76818800941	4526.88483686189	4024.90930787048	4372.47781220549	5450.79281855371	3930	4040.6129017054	4145.954462175	3889.43337815092	3897.84637280436	6646.55736356932	4394.31954398774	3937.34110927983	4070.73870882421	4450.8690568008	4394.39708715833	4458.96519131477	4747.38370799206	4613.38971521799	4679.32183273671	3891.53044568243	4328.00774543583	10780	4412	3382	4604	4689	3909	4104	5575	3930	4273	4461	4172	3900	7706	4141	4341
ENST00000216223.9	ENSG00000100385.13	IL2RB	protein_coding	Protein coding	24153	-0.0744156504339155	0.667034962156652	1	6159.32899698859	12553.5138445313	8522.338979466	12596.4905014732	13685.8859985827	13361.7928084511	13726.8528587855	10496.8092735413	10580	15804.0635212269	18742.7625282859	17033.518037439	19401.2804586867	7285.68259149624	12429.5254331631	16902.177279758	10620.2501235231	11840.6668750338	11149.2067490531	16557.0982192379	15347.7459850672	14180.6602412704	10484.5260955868	16405.7923466996	8167.18502556815	6042	14940	8196	12578	14176	12977	12884	10736	10580	16713	20167	18271	19412	8447	11713	18635
ENST00000216225.8	ENSG00000100387.8	RBX1	protein_coding	Protein coding	21951	-0.00285758527792279	0.984533924473339	1	2196.84773063727	878.91402151136	1046.05576053475	791.161352851311	1249.26188502864	880.352381230305	821.437717643868	1313.0788798776	936	1285.09078713261	942.389111106355	1148.55750764188	841.535037410582	1410.21558388734	826.654171641258	1377.75193388529	1002.12218903619	921.322815438656	902.742434400867	1061.61418914966	1174.27135727432	1056.75733820863	1089.3014125285	1258.99447533116	1118.68804340415	2155	1046	1006	790	1294	855	771	1343	936	1359	1014	1232	842	1635	779	1519
ENST00000216237.9	ENSG00000100395.14	L3MBTL2	protein_coding	Protein coding	26067	-0.36813876138508	0.033222231560113	1	770.680688798969	383.999720679437	585.416891830082	297.436609869417	501.056351104995	220.345508284544	295.120943952466	719.602424117584	509	511.577715848964	507.44029059573	444.693125929527	591.673090435944	483.009618946122	356.554302530761	486.158681081315	470.446363692144	327.671341604967	271.272975923453	337.786332911255	341.447931728035	466.631579225682	303.825673830244	358.982177775173	327.792748663568	756	457	563	297	519	214	277	736	509	541	546	477	592	560	336	536
ENST00000216241.13	ENSG00000100399.15	CHADL	protein_coding	Protein coding	11422	0.221275774883349	0.683260668951574	1	13.2524457068606	0	0	26.0382217394102	40.5479128061846	40.1564244069964	8.52334856180408	27.3761791783864	21	30.259680050216	20.4463120752858	25.1713090148789	9.99447787898554	6.90013741351603	23.3458174276094	0	56.1270065142471	18.2039634224981	11.2561400798113	17.6317041904226	45.4619059241293	26.4630385194148	20.3227875471735	27.6140136750133	29.5394628156122	13	0	0	26	42	39	8	28	21	32	22	27	10	8	22	0
ENST00000216252.3	ENSG00000100410.7	PHF5A	protein_coding	Protein coding	9009	-0.0543164429147672	0.721240393283214	1	1404.75924492722	545.330019083052	558.381653486242	569.836468066324	502.987204095766	559.100985974334	517.793425129598	598.365059184731	517	449.167125745393	533.462869600639	509.019804523107	436.758683311668	753.840012426627	576.217221054176	592.279139451676	556.167610004812	514.767632336197	543.671565854886	534.519032299128	488.473670035858	612.178291082463	628.990274585021	570.689615950275	473.584290947074	1378	649	537	569	521	543	486	612	517	475	574	546	437	874	543	653
ENST00000216254.8	ENSG00000100412.15	ACO2	protein_coding	Protein coding	59865	-0.078957846922259	0.834628883320961	1	1754.41992780824	857.067210269204	546.943668033079	857.258377266737	3468.77739791955	594.109150841972	1160.24082297558	1074.51503275166	814	1239.70126705729	1683.10323492466	3778.4931643446	1109.38704456739	767.640287253659	733.270901930821	784.565781968913	3224.75164700038	609.832774653688	2833.17045808851	1163.69247656789	3327.42460380861	1139.6748589028	492.827598018958	418.301170114091	1055.79757418382	1721	1020	526	856	3593	577	1089	1099	814	1311	1811	4053	1110	890	691	865
ENST00000216259.7	ENSG00000100417.11	PMM1	protein_coding	Protein coding	12997	-0.143558834757125	0.595172563138104	1	106.019565654885	58.8183379596512	106.061319656605	73.1073148837288	57.9255897231208	83.4018045376079	86.2989041882663	16.6212516440203	35	60.519360100432	58.5508027610458	35.4262867616814	49.9723893949277	75.9015115486764	78.5268404383224	49.885685558717	46.9425872664612	29.328607736247	19.1354381356792	72.3827856238403	89.9565372541282	83.799621978147	29.4680419434016	64.4326985750311	50.5029525557242	104	70	102	73	60	81	81	17	35	64	63	38	50	88	74	55
ENST00000216264.12	ENSG00000100422.13	CERK	protein_coding	Protein coding	53851	0.00545018531907278	0.936071233049819	1	9003.50772946097	6890.98842295857	6214.98536850516	6263.19379839506	6954.93247275604	7250.80873523253	6967.83744927484	6277.94451801496	7391	5986.68857493492	5959.17059212421	6843.7992399343	6759.26538955792	6776.79745724943	5969.10104683194	6340.92414074528	6116.8232190254	6166.08694372062	6576.96264863375	6739.95092289682	7336.77779647917	8333.21082976373	7573.28677945422	6933.16291492279	7379.14838851939	8832	8201	5977	6254	7204	7042	6540	6421	7391	6331	6412	7341	6763	7857	5625	6991
ENST00000216267.12	ENSG00000100425.18	BRD1	protein_coding	Protein coding	51522	0.142354730822844	0.724831747309619	1	641.214488431947	858.747734210908	1330.96558000445	800.174583453415	726.000724529781	1151.15083300056	104.4110198821	814.441330556994	1567	1277.52586712006	114.31347205728	1468.32635920127	1618.10596860776	900.467932463842	1792.32207432874	1042.15732194483	1745.03965707932	122.371087451238	1283.19996909849	896.432960418329	976.947340071715	831.821510793607	138.19495532078	1401.15550869512	1577.02615999478	629	1022	1280	799	752	1118	98	833	1567	1351	123	1575	1619	1044	1689	1149
ENST00000216268.5	ENSG00000100426.6	ZBED4	protein_coding	Protein coding	36237	0.110493812609652	0.170172642047891	1	3358.98527723889	3739.16577029212	3311.81669712045	3435.04232946835	3413.74808768259	3569.80316459119	3023.6579023	3324.25032880406	3702	3350.31395055985	3365.27709202772	4305.22611224855	3755.92478692277	3617.39703903578	4811.3607371264	3840.2907755565	5099.39366457623	2955.1100622522	3931.76972987809	4050.65204164183	3240.36989033688	3601.61954249236	3621.52074090632	3569.36695280728	3162.62829306507	3295	4450	3185	3430	3536	3467	2838	3400	3702	3543	3621	4618	3758	4194	4534	4234
ENST00000216271.9	ENSG00000100429.17	HDAC10	protein_coding	Protein coding	6203	0.178096072004253	0.808247810463309	1	2.03883780105547	0.840261970852161	2.07963371875695	36.0529224084142	0.965426495385347	21.6226900653057	55.4017656517265	0.97772068494237	55	0.945615001569249	21.3756898968897	32.6294746489171	4.99723893949277	13.8002748270321	33.9575526219772	9.07012464703945	25.5122756882941	6.06798780749938	2.25122801596226	55.6790658644925	10.6400205354345	0.882101283980495	79.2588714339768	7.15918873055901	0.952885897277814	2	1	2	36	1	21	52	1	55	1	23	35	5	16	32	10
ENST00000216274.9	ENSG00000129465.15	RIPK3	protein_coding	Protein coding	4025	-0.0935248880683617	0.350760936645942	1	717.670905971527	637.75883587679	755.946856768153	866.271607868841	629.458074991246	767.090671364418	610.484840739217	501.570711375436	595	690.298951145552	854.098218053985	899.641229605857	757.581423227104	797.828388437791	590.012476806855	759.169432957202	638.827383234885	742.317175117424	485.139637439867	597.62197361222	726.423220191939	710.091533604298	790.556435585051	636.145055772529	554.579592215688	704	759	727	865	652	745	573	513	595	730	919	965	758	925	556	837
ENST00000216277.12	ENSG00000090060.17	PAPOLA	protein_coding	Protein coding	64739	-0.0623572388613836	0.616924617196073	1	11436.8606450207	5161.72928694482	5175.16850912668	6211.11735491624	6619.92947885732	6156.28875716491	5842.7554391167	7756.25819364782	5234	5488.34946910792	5526.08052725679	6459.70370978133	5229.11082628523	8849.42623283431	5128.651619438	6127.77621153985	5377.9877150924	5420.73577469945	5211.59285695264	6172.95243551007	6650.98010924071	6734.84330319108	6303.11255775587	5744.73758564999	5027.42599403775	11219	6143	4977	6202	6857	5979	5484	7933	5234	5804	5946	6929	5232	10260	4833	6756
ENST00000216281.12	ENSG00000080824.18	HSP90AA1	protein_coding	Protein coding	6454	-0.0347230896116078	0.704612502243358	1	15834.6337818973	10358.7495766654	10495.9113785663	9544.00973756076	9181.20597111465	10626.007689236	8118.48950511839	12846.2720794578	9626	11445.7239789942	10521.4863183778	12645.3198325118	11214.8036280097	11526.6795492785	10359.1758967419	12173.9213012564	11917.294219516	9389.19980080404	11085.0467505982	9185.18989877911	11543.4550063523	11054.4932908436	9097.49584549223	11864.8212090307	9176.29119078535	15533	12328	10094	9530	9510	10320	7620	13139	9626	12104	11321	13564	11221	13364	9762	13422
ENST00000216286.9	ENSG00000087303.17	NID2	protein_coding	Protein coding	64192	-0.230932989200355	0.627481348503302	1	24.4660536126657	44.5338844551645	82.1455318908997	113.166117559745	74.3378401446717	39.1267724991247	17.0466971236082	79.195375480332	20	42.5526750706162	53.9039136530262	13.0517898595668	11.9933734547826	26.7380324773746	0	101.585396046842	61.2294616519059	18.2039634224981	4.50245603192452	24.1275952079468	76.4146929363025	36.1661526432003	30.4841813207603	48.0688386194676	56.2202679393911	24	53	79	113	77	38	16	81	20	45	58	14	12	31	0	112
ENST00000216288.11	ENSG00000075413.17	MARK3	protein_coding	Protein coding	117967	-0.105760083504256	0.769058088863585	1	969.467374401878	742.79158223331	1569.08364080212	1038.52445937571	279.973683661751	1490.93596259822	604.092329317864	893.636706037326	428	1547.02614256729	1309.4933506399	1137.37025919082	398.779667371523	1462.8291316654	389.450681633301	1610.85413731421	874.560810594723	717.033892586177	479.511567399962	1660.16414719295	1462.51918632518	92.6206348179519	367.842454603841	1122.96988945054	404.023620445793	951	884	1509	1037	290	1448	567	914	428	1636	1409	1220	399	1696	367	1776
ENST00000216294.4	ENSG00000023608.4	SNAPC1	protein_coding	Protein coding	34072	-0.0146386473650543	0.931903894908073	1	370.049060891569	225.190208188379	234.998610219536	308.452780605321	251.01088880019	149.299526641397	240.784596870965	205.321343837898	226	171.156315284034	262.0845456923	211.625449865834	214.881274398189	302.743529018016	168.726589590449	362.804985881578	331.659583947824	208.334248057479	103.556488734264	191.164792801424	235.04772637369	209.058004303377	171.727554773616	234.207745614002	284.912883286067	363	268	226	308	260	145	226	210	226	181	282	227	215	351	159	400
ENST00000216297.6	ENSG00000092201.9	SUPT16H	protein_coding	Protein coding	32795	-0.0606931940849525	0.641525000026328	1	9294.04211611138	4122.3252290007	3853.56128085663	4180.13605924225	4387.8634215264	4774.49589680108	4536.55227202022	5563.23069732209	3559	4484.10633744138	4568.82137100478	3736.54098265313	4126.71991623313	6079.88357848431	3886.01742817752	4469.75742606104	3796.22662241817	4191.96824368082	4062.3409548039	5218.05645593402	4457.20132975293	5014.74579942911	4528.93320488762	4628.92688493001	3817.26090449492	9117	4906	3706	4174	4545	4637	4258	5690	3559	4742	4916	4008	4129	7049	3662	4928
ENST00000216327.10	ENSG00000100439.10	ABHD4	protein_coding	Protein coding	11583	-1.34967024519309	0.00471797319615308	0.740688341863262	11.2136079058051	4.2013098542608	11.4379854531632	15.0220510035059	2.89627948615604	23.6819938810492	2.13083714045102	4.88860342471185	6	1.8912300031385	14.8700451456624	7.45816563403819	3.99779115159422	3.45006870675802	1.06117351943679	5.44207478822367	6.12294616519059	4.04532520499959	4.50245603192452	6.49589101752413	0	4.41050641990247	1.01613937735868	1.02274124722272	1.90577179455563	11	5	11	15	3	23	2	5	6	2	16	8	4	4	1	6
ENST00000216330.7	ENSG00000100442.10	FKBP3	protein_coding	Protein coding	19720	-1.6431048395722	0.359773288284741	1	2.03883780105547	0	0	2.00294013380079	0	0	1.06541857022551	0	1	0	0	5.59362422552864	10.9939256668841	0	0	0	0	0	0	0	0	0	0	0	6.6702012809447	2	0	0	2	0	0	1	0	1	0	0	6	11	0	0	0
ENST00000216336.2	ENSG00000100448.3	CTSG	protein_coding	Protein coding	2705	-0.437804658303173	0.727287472717839	1	325.194629268348	0	177.80868295372	0	6.75798546769743	33.9785129597662	118.261461295032	0.97772068494237	0	0	5.57626692962341	68.0557614105985	0	90.5643035523979	43.5081142969083	77.0960594998353	71.4343719272236	0	0	74.23875448599	68.6764961832592	0	1.01613937735868	0	75.2779858849473	319	0	171	0	7	33	111	1	0	0	6	73	0	105	41	85
ENST00000216338.8	ENSG00000100450.12	GZMH	protein_coding	Protein coding	3179	-0.334375342524343	0.133104668174585	1	3899.27729451859	3943.34942920919	2367.66298880479	4019.90084853818	3778.67930293825	3753.08120419235	3076.92883081127	3112.08494017156	4282	4827.36458301102	6113.44731051046	2466.78828345813	4611.45209336393	1918.23820095746	3759.73777936454	3156.40337716973	3529.87846423238	3532.58023526589	1059.20278151024	4626.00238890825	3276.1590503197	4364.63715313549	1229.528646604	4605.40383624389	1732.34656125107	3825	4693	2277	4014	3914	3645	2888	3183	4282	5105	6578	2646	4614	2224	3543	3480
ENST00000216341.8	ENSG00000100453.12	GZMB	protein_coding	Protein coding	3314	0.0804419314434358	0.742089226889004	1	2108.15828629136	1462.05582928276	1123.00220812876	1522.2345016886	1146.92667651779	2478.37214224719	1919.88426354637	1239.74982850693	1621	2637.32023937664	2639.43301335508	2342.79627979225	2462.63934938204	869.41731410302	1815.66789175635	2923.30117374082	2659.39961774778	2574.84949298224	995.04278305532	2744.04996268841	1660.81047812192	3269.06735843171	1277.28719733986	2689.80948019574	631.763349895191	2068	1740	1080	1520	1188	2407	1802	1268	1621	2789	2840	2513	2464	1008	1711	3223
ENST00000216350.12	ENSG00000100462.15	PRMT5	protein_coding	Protein coding	8862	0.00916801866569341	0.995565960740646	1	594.321219007671	59.6585999305034	0	74.1087849506292	0	213.137944929442	0	0	0	0	246.285122725034	0	79.9558230318843	352.769525266007	0	0	0	0	219.49473155632	209.724481422922	41.5928075476077	82.035419410186	64.0167807735967	0	207.729125606564	583	71	0	74	0	207	0	0	0	0	265	0	80	409	0	0
ENST00000216361.8	ENSG00000100473.15	COCH	protein_coding	Protein coding	15597	0.637372185123474	0.299307218589687	1	39.7573371205818	43.6936224843124	159.091979484907	101.14847675694	39.5824863107992	65.8977221037889	27.7008828258633	81.1508168502167	112	4.72807500784625	137.547917597377	0	147.918272608986	164.740780747695	26.5293379859197	214.961954134835	114.294995083558	128.439075258737	320.799992274622	0	15.4763935060866	139.372002868918	67.0651989056727	128.865397150062	58.1260397339467	39	52	153	101	41	64	26	83	112	5	148	0	148	191	25	237
ENST00000216366.8	ENSG00000100478.14	AP4S1	protein_coding	Protein coding	60800	-0.292242430615887	0.430791733187064	1	273.204265341434	161.330298403615	170.52996493807	129.189638630151	186.327313609372	305.806616637896	291.92468824179	169.14567849503	146	250.587975415851	0	209.760908457324	130.927660214711	168.190849454453	124.157301774104	241.265315611249	127.561378441471	235.640193191226	103.556488734264	113.214100591135	167.338504784561	166.717142672313	192.05034232079	124.774432161171	62.8904692203358	268	192	164	129	193	297	274	173	146	265	0	225	131	195	117	266
ENST00000216367.9	ENSG00000100479.12	POLE2	protein_coding	Protein coding	44744	0.330616648845463	0.65700886383333	1	24.4660536126657	0	14.5574360312987	27.0396918063106	0	5.14825953935851	10.6541857022551	4.88860342471185	15	14.1842250235387	0.929377821603901	7.45816563403819	0	1.72503435337901	16.9787763109886	11.7911620411513	0	11.1246443137489	4.50245603192452	1.85596886214975	20.3127664767386	20.2883295315514	34.548738830195	0	20.9634897401119	24	0	14	27	0	5	10	5	15	15	1	8	0	2	16	13
ENST00000216373.9	ENSG00000100485.11	SOS2	protein_coding	Protein coding	114439	0.000512130170568461	0.994844727279212	1	5182.72569028302	3918.14157008363	3921.14937671624	4238.22132312247	3869.42939350447	3582.15898748565	4405.50578788248	3959.7687740166	3751	4035.88482669756	3653.38421672493	3883.83975392539	3901.84416395595	5369.16942489216	3345.8801067842	3534.62757495127	4411.58271201982	3356.60858884841	4208.67077584145	4529.49200807647	4452.36495678228	4022.38185495106	4065.57364881207	3711.52798617124	3285.5505738139	5084	4663	3771	4232	4008	3479	4135	4050	3751	4268	3931	4166	3904	6225	3153	3897
ENST00000216378.2	ENSG00000100490.9	CDKL1	protein_coding	Protein coding	65478	-0.395779950775415	0.318007354200878	1	33.6408237174153	32.7702168632343	2.07963371875695	44.0646829436173	5.79255897231208	42.2157282227398	56.467184221952	49.8637549320609	23	89.8334251490787	6.50564475122731	13.0517898595668	8.99503009108698	20.7004122405481	23.3458174276094	27.2103739411184	30.614730825953	15.1699695187485	19.1354381356792	26.9115485011714	33.8546107945644	27.3451398033953	20.3227875471735	24.5457899333452	17.1519461510007	33	39	2	44	6	41	53	51	23	95	7	14	9	24	22	30
ENST00000216392.7	ENSG00000100504.16	PYGL	protein_coding	Protein coding	39516	0.217631660839848	0.400524270599624	1	2482.28502278504	1363.74517869306	577.098356955055	1382.02869232254	2159.65907017702	1118.20197194867	1409.54876840835	588.587852335307	1642	532.381245883487	1107.81836335185	1733.09123920962	2351.7006449253	1965.67664567538	2413.10858319926	902.477402380426	2761.44872050096	1174.15564075113	1547.71926097405	1947.83932082616	1812.67258940039	1267.57954507997	1570.95147739651	1772.41058143697	666.067242197192	2435	1623	555	1380	2237	1086	1323	602	1642	563	1192	1859	2353	2279	2274	995
ENST00000216407.4	ENSG00000256075.1	AC008033.1	processed_pseudogene	Pseudogene	1162	NA	NA	NA	0	0	0	0	0	0	0	0	0	0	0	0	0	0	0	0	0	0	0	0	0	0	0	0	0	0	0	0	0	0	0	0	0	0	0	0	0	0	0	0	0
ENST00000216410.7	ENSG00000100522.8	GNPNAT1	protein_coding	Protein coding	16408	-0.0509377121101048	0.757675320978182	1	777.816621102663	448.699892435054	268.272749719647	448.658589971377	317.625316981779	358.318863939352	509.270076567794	432.152542744528	334	384.865305638684	404.279352397697	241.458112401986	352.80506912819	567.536302261694	354.431955491887	435.365983057894	346.9669493608	305.422052977469	242.007011715943	503.895546073657	403.353505752381	410.17709705093	408.488029698188	434.665030069654	288.724426875178	763	534	258	448	329	348	478	442	334	407	435	259	353	658	334	480
ENST00000216414.12	ENSG00000100526.19	CDKN3	processed_transcript	Long noncoding	20228	-0.224567642225685	0.940348310558875	1	0	0	0	0	0	1.0296519078717	0	0	0	0	0	0	0	0	0	0	0	0	0	0	0	0	0	0	0	0	0	0	0	0	1	0	0	0	0	0	0	0	0	0	0
ENST00000216416.8	ENSG00000100528.11	CNIH1	protein_coding	Protein coding	17872	4.15152182112825e-05	0.999775666553509	1	1744.22573880296	760.437083621205	729.951435283691	777.140771914706	839.921050985252	825.780830113105	780.951811975299	836.928906310669	609	655.31119608749	777.889236682465	727.171149318724	650.640509921959	1234.26207984268	651.560540934188	741.029183663123	806.187911750095	599.719461641189	883.606996265188	978.095590352918	827.019777981501	843.288827485353	701.136170377487	777.283347889264	846.162676782699	1711	905	702	776	870	802	733	856	609	693	837	780	651	1431	614	817
ENST00000216420.11	ENSG00000100532.11	CGRRF1	protein_coding	Protein coding	29482	-0.259418435243892	0.236831001737758	1	121.310849162801	64.7001717556164	88.3844330471705	96.1411264224378	210.462975994006	177.100128153933	120.392298435483	136.880895891932	275	120.093105199295	95.7259156252018	114.669296623337	123.931525699421	154.390574627421	83.8327080355063	174.146393223158	142.868743854447	133.495731764986	58.5319284150188	127.133867057258	101.563832383693	74.0965078543615	74.1781745471834	137.047327127844	82.9010730631699	119	77	85	96	218	172	113	140	275	127	103	123	124	179	79	192
ENST00000216442.11	ENSG00000100554.11	ATP6V1D	protein_coding	Protein coding	22179	-0.536059633206056	0.0156615003353003	1	504.61235576123	196.621301179406	201.724470719424	203.29842358078	620.769236532778	287.272882296205	271.681735407505	614.986310828751	378	203.307225337389	154.276718386248	338.414265644483	213.881826610291	327.756527142012	178.277151265381	281.173864058223	189.811331120908	169.903658609983	240.881397707962	216.220372440446	183.782172884778	164.070838820372	271.309213754767	219.889368152884	222.975299963009	495	234	194	203	643	279	255	629	378	215	166	363	214	380	168	310
ENST00000216445.7	ENSG00000100557.9	C14orf105	protein_coding	Protein coding	24552	NA	NA	NA	0	0	0	0	0	0	0	0	0	0	0	0	0	0	0	0	0	0	0	0	0	0	0	0	0	0	0	0	0	0	0	0	0	0	0	0	0	0	0	0	0
ENST00000216446.8	ENSG00000100558.8	PLEK2	protein_coding	Protein coding	25218	-0.181891578076729	0.862961777738897	1	34.6602426179431	0	16.6370697500556	4.00588026760158	14.4813974307802	2.0593038157434	15.9812785533827	0	0	13.2386100219695	3.7175112864156	0	0	10.3502061202741	5.30586759718394	0	12.2458923303812	4.04532520499959	13.5073680957736	0	0	12.3494179757269	27.4357631886843	0	0	34	0	16	4	15	2	15	0	0	14	4	0	0	12	5	0
ENST00000216450.7	ENSG00000100565.15	LRRC74A	nonsense_mediated_decay	Protein coding	43931	NA	NA	NA	0	0	0	0	0	0	0	0	0	0	0	0	0	0	0	0	0	0	0	0	0	0	0	0	0	0	0	0	0	0	0	0	0	0	0	0	0	0	0	0	0
ENST00000216452.8	ENSG00000100564.8	PIGH	protein_coding	Protein coding	10977	0.103609221195291	0.758374310434747	1	345.583007278903	178.135537820658	177.80868295372	0	167.018783701665	269.768799862386	216.279969755779	154.479868220894	172	149.407170247941	161.711740959079	216.286803387108	242.865812459349	240.642292296372	189.950059979185	195.914692376052	137.766288716788	145.631707379985	220.620345564302	171.677119748852	255.360492850428	230.228435118909	227.615220528344	225.003074388997	190.577179455563	339	212	171	0	173	262	203	158	172	158	174	232	243	279	179	216
ENST00000216455.8	ENSG00000100567.12	PSMA3	protein_coding	Protein coding	27177	-0.163603461225483	0.609818103632232	1	612.67075921717	198.30182512111	213.162456172588	239.351345989194	233.633211883254	363.467123478711	207.756621193974	327.536429455694	98	115.365030191448	291.824635983625	159.418290427566	32.9817770006523	399.34545280724	154.931333837771	311.105275393453	109.192539945899	227.549542781227	190.228767348811	229.212154475494	74.4801437480416	172.891851660177	208.308572358529	147.274739600071	323.981205074457	601	236	205	239	242	353	195	335	98	122	314	171	33	463	146	343
ENST00000216456.6	ENSG00000100568.10	VTI1B	nonsense_mediated_decay	Protein coding	23347	0.185985981687668	0.751052089035642	1	756.408824191581	72.2625294932858	55.1102935470593	12.0176408028047	46.3404717784966	577.634720316025	617.942770730796	52.796916986888	623	712.993711183214	45.5395132585911	634.876349597501	664.632778952538	621.874884393132	554.993750665441	102.492408511546	1006.20415314632	512.744969733698	523.410513711226	321.082613151907	46.4291805182597	62.6291911626151	58.9360838868033	869.330060139308	435.468855055961	742	86	53	12	48	561	580	54	623	754	49	681	665	721	523	113
ENST00000216463.8	ENSG00000100575.13	TIMM9	processed_transcript	Long noncoding	18925	-0.736630434380095	0.393609675031063	1	34.6602426179431	48.7351943094253	0	36.0529224084142	40.5479128061846	26.7709496046643	53.2709285112755	13.6880895891932	0	18.912300031385	12.0819116808507	0	14.9917168184783	24.1504809473061	12.7340822332415	0	4.08196411012706	0	0	14.847750897198	59.0037502419551	0	15.2420906603802	9.20467122500444	26.6808051237788	34	58	0	36	42	26	50	14	0	20	13	0	15	28	12	0
ENST00000216465.9	ENSG00000100577.18	GSTZ1	protein_coding	Protein coding	10714	0.277343576726993	0.494705606013658	1	43.8350127226927	18.4857633587475	38.4732237970036	38.055862542215	0	40.1564244069964	38.3550685281184	2.93316205482711	30	31.2052950517852	48.3276467234028	39.1553695787005	36.9795681522465	75.0389943719869	9.5505616749311	36.2804985881578	18.3688384955718	50.5665650624948	41.6477182953018	37.119377242995	57.0692010536942	37.9303552111613	13.2098119056628	20.4548249444543	56.2202679393911	43	22	37	38	0	39	36	3	30	33	52	42	37	87	9	40
ENST00000216468.7	ENSG00000100580.7	TMED8	protein_coding	Protein coding	42089	-0.00933083497328394	0.945994206978246	1	4292.7729901223	2361.97640006542	2576.66617753987	2434.57373263486	3043.98973995	2311.56853317197	2949.07860238421	3223.54509825499	2106	4553.13623255593	2371.77220073315	2090.1509189392	2471.63437947312	4187.52089282754	2050.18723955188	2869.78743832328	2631.84636000442	3221.09019448092	2561.89748216505	2597.42842257858	3249.07536168405	2788.32215866234	2823.85132967976	2475.03381827897	2280.25595218581	4211	2811	2478	2431	3153	2245	2768	3297	2106	4815	2552	2242	2473	4855	1932	3164
ENST00000216471.4	ENSG00000100583.4	SAMD15	protein_coding	Protein coding	14365	-0.187439341814934	0.721891874234773	1	21.4077969110825	0	8.31853487502781	16.0235210704063	7.72341196308277	20.593038157434	25.5700456854122	27.3761791783864	8	39.7158300659085	7.43502257283121	13.0517898595668	10.9939256668841	37.0882385976487	12.7340822332415	10.8841495764473	22.4508026056988	5.05665650624948	0	0	13.5418443178258	16.7599243956294	14.2259512830215	22.5003074388997	11.4346307673338	21	0	8	16	8	20	24	28	8	42	8	14	11	43	12	12
ENST00000216479.7	ENSG00000100591.7	AHSA1	protein_coding	Protein coding	11445	-0.0916104220731356	0.649604393761917	1	1073.44810225571	641.960145731051	882.804513612327	791.161352851311	651.662884385109	480.847440976085	976.988828896793	1202.59644247912	599	485.100495805025	613.389362258575	588.262814384762	502.722237312973	677.93850087795	543.320841951636	1024.92408511546	332.680074975356	688.71661615118	428.858937040811	1020.78287418236	473.964551123901	829.175206941665	1091.33369128322	561.484944725271	546.003619140188	1053	764	849	790	675	467	917	1230	599	513	660	631	503	786	512	1130
ENST00000216481.10	ENSG00000100593.17	ISM2	nonsense_mediated_decay	Protein coding	24423	-1.64726328326118	0.349236768479765	1	4.07767560211095	0	0	0	0	0	0	4.88860342471185	0	8.51053501412324	7.43502257283121	3.7290828170191	0	0	0	0	0	0	4.50245603192452	0	0	0	4.06455750943471	0	0	4	0	0	0	0	0	0	5	0	9	8	4	0	0	0	0
ENST00000216484.6	ENSG00000100596.6	SPTLC2	protein_coding	Protein coding	110777	0.0827184083938111	0.544401755960477	1	10376.6649884718	5974.26261275886	5028.55433195431	6746.90384070796	5700.84345525047	5401.55390869495	5149.16794989989	5968.98478157317	5272	4581.50468260301	5529.79803854321	7661.40064756573	6328.50339297364	9229.79630775438	4801.81017545147	7015.74141448502	8104.73974065728	5841.4495960194	4834.51216427896	7844.25239587592	7240.05033706613	6925.37718053086	6290.91888522757	5090.18318742746	4709.16210434696	10179	7110	4836	6737	5905	5246	4833	6105	5272	4845	5950	8218	6332	10701	4525	7735
ENST00000216487.11	ENSG00000100599.15	RIN3	protein_coding	Protein coding	175221	0.101488500940151	0.510409918020304	1	1042.86553523988	1686.40577550029	1941.33807645962	2533.719269258	1859.41143011218	1640.23548923962	1948.65056494246	2166.62903783229	1728	2063.3319334241	2474.93313893119	2992.58896065782	2333.71058474312	3022.26018712002	1677.71533422956	2230.343650707	2692.0553306288	2359.43592581601	2682.33818101903	2829.42453034729	1488.6356003667	1441.35349802413	2275.13606590608	1881.8438948898	1577.02615999478	1023	2007	1867	2530	1926	1593	1829	2216	1728	2182	2663	3210	2335	3504	1581	2459
ENST00000216489.7	ENSG00000100601.9	ALKBH1	protein_coding	Protein coding	35617	-0.0906744156944463	0.5404192374595	1	569.855165395005	468.025917764654	326.502493844842	494.726213048795	381.343465677212	375.822946373171	392.074033842988	325.580988085809	257	357.442470593176	333.6466379558	369.179198884891	277.846485035798	544.248338491077	272.721594495255	307.477225534637	277.57355948864	521.846951444947	361.322096561943	270.043469442789	298.887849586297	448.107452262091	260.131680603821	368.186849000178	341.133151225458	559	557	314	494	395	365	368	333	257	378	359	396	278	631	257	339
ENST00000216492.9	ENSG00000100604.12	CHGA	protein_coding	Protein coding	12214	0	1	1	0	0	0	0	0	0	0	0	0	0	0	0	0	11.2127232969636	0	0	0	0	0	0	0	0	0	0	0	0	0	0	0	0	0	0	0	0	0	0	0	0	13	0	0
ENST00000216500.9	ENSG00000100612.13	DHRS7	protein_coding	Protein coding	25737	-0.0761188793678678	0.655220071937311	1	1842.08995325362	873.872449686247	1100.12623722243	1364.00223111834	963.495642394576	1531.09238700522	552.95223794704	847.683833845035	1314	962.636071597496	992.575513472966	814.804595518672	929.486442745655	1103.15946898588	1020.84892569819	692.957523033814	1330.72029990142	1176.17830335363	1134.61892004498	902.000867004779	886.023528223456	1053.22893307271	1243.75459788702	1257.97173408394	535.521874270132	1807	1040	1058	1362	998	1487	519	867	1314	1018	1068	874	930	1279	962	764
ENST00000216513.4	ENSG00000100625.8	SIX4	protein_coding	Protein coding	14607	0.209441583033153	0.939244591038264	1	0	0	0	0	0	0	0	0	3	4.72807500784625	0	0	0	0	0	0	0	0	0	0	0	4.41050641990247	0	0	3.81154358911126	0	0	0	0	0	0	0	0	3	5	0	0	0	0	0	0
ENST00000216517.10	ENSG00000100629.16	CEP128	protein_coding	Protein coding	111523	-0.756052593005075	0.694281664772369	1	107.038984555412	0	100.862235359712	0	0	0	0	273.761791783864	385	244.914285406436	0	170.605538878624	61.9657628497103	374.332454683245	25.4681644664829	0	0	0	263.393677867585	0	0	71.4502040024201	0	0	0	105	0	97	0	0	0	0	280	385	259	0	183	62	434	24	0
ENST00000216520.6	ENSG00000100632.10	ERH	processed_transcript	Long noncoding	18137	-0.140483413170976	0.744962318991684	1	83.5923498432744	21.006549271304	12.4778023125417	22.0323414718087	38.6170598154139	28.8302534204077	33.0279756769908	11.7326482193084	18	33.0965250549237	28.8107124697209	30.7649332404075	44.9751504554349	96.6019237892245	0	28.1173864058223	13.266383357913	51.5778963637447	14.6329821037547	25.9835640700965	13.5418443178258	11.4673166917464	32.5164600754777	12.2728949666726	40.0212076856682	82	25	12	22	40	28	31	12	18	35	31	33	45	112	0	31
ENST00000216540.4	ENSG00000100652.4	SLC10A1	protein_coding	Protein coding	21873	NA	NA	NA	0	0	0	0	0	0	0	0	0	0	0	0	0	0	0	0	0	0	0	0	0	0	0	0	0	0	0	0	0	0	0	0	0	0	0	0	0	0	0	0	0
ENST00000216554.7	ENSG00000100664.10	EIF5	protein_coding	Protein coding	11024	0.0570550702947271	0.680740617918756	1	2643.35320906842	1237.70588306523	2829.34167436884	1296.90373663601	1288.84437133944	2000.61365699472	1705.73513093104	2021.92637646082	2145	1801.39657798942	1865.26128795903	1415.18692905875	1581.12640045551	2220.98172997547	2016.2296869299	1652.57671069059	2155.27705014709	1278.32276477987	2032.85889841392	2470.29455552132	1939.38556123147	1581.60760217703	1583.14514992482	1947.29933471205	2006.77769966708	2593	1473	2721	1295	1335	1943	1601	2068	2145	1905	2007	1518	1582	2575	1900	1822
ENST00000216568.11	ENSG00000100678.18	SLC8A3	protein_coding	Protein coding	35952	NA	NA	NA	0	0	0	0	0	0	0	0	0	0	0	0	0	0	0	0	0	0	0	0	0	0	0	0	0	0	0	0	0	0	0	0	0	0	0	0	0	0	0	0	0
ENST00000216602.10	ENSG00000100711.13	ZFYVE21	protein_coding	Protein coding	17939	1.08199356992935	0.0545372017855584	1	8.1553512042219	3.36104788340864	27.0352383438404	19.0279312711075	9.65426495385347	28.8302534204077	3.19625571067653	0	4	8.51053501412324	13.0112895024546	8.39043633829297	9.99447787898554	26.7380324773746	28.6516850247933	0	24.4917846607624	11.1246443137489	14.6329821037547	25.0555796390216	94.7929102247803	12.3494179757269	30.4841813207603	8.18192997778172	2.85865769183344	8	4	26	19	10	28	3	0	4	9	14	9	10	31	27	0
ENST00000216605.12	ENSG00000100714.15	MTHFD1	protein_coding	Protein coding	71655	-0.0543297616353336	0.745309901226229	1	1257.96292325123	773.041013183988	851.610007830972	725.064328435885	822.543374068316	892.708204124766	634.989467854404	1121.4456256289	803	1005.18874666811	972.12920139768	1032.95594031429	842.534485198481	1236.84963137275	735.393248969695	1119.25338144467	811.290366887754	479.371036792451	560.555775974603	1039.34256280386	993.391008171932	1368.13909145375	960.25171160395	649.440691986424	476.442948638907	1234	920	819	724	852	867	596	1147	803	1063	1046	1108	843	1434	693	1234
ENST00000216629.10	ENSG00000100739.10	BDKRB1	protein_coding	Protein coding	8940	NA	NA	NA	0	0	0	0	0	0	0	0	0	0	0	0	0	0	0	0	0	0	0	0	0	0	0	0	0	0	0	0	0	0	0	0	0	0	0	0	0	0	0	0	0
ENST00000216639.7	ENSG00000100749.7	VRK1	protein_coding	Protein coding	84310	-0.150956505456048	0.17006435668026	1	1454.71077105308	754.55524982524	792.340446846399	897.317179942753	874.676404819124	716.637727878705	899.213273270331	1017.80723302501	683	767.83938127423	964.694178824849	875.402191295233	752.584184287611	758.152598310074	811.797742369143	848.963666962893	546.983190757026	752.430488129923	846.46173400181	700.628245461531	876.350782282152	922.677943043597	719.426679169943	933.762758714339	801.377039610642	1427	898	762	896	906	696	844	1041	683	812	1038	939	753	879	765	936
ENST00000216658.9	ENSG00000100767.15	PAPLN	nonsense_mediated_decay	Protein coding	35786	3.80930349940078	0.000248571990041845	0.143858912670263	0	3.36104788340864	0	2.00294013380079	0	70.0163297352757	4.26167428090204	0	5	0	0	0.932270704254774	0	10.3502061202741	2.12234703887358	0	14.2868743854447	0	68.662454486849	99.2943341250116	1.93454918826082	0	21.3389269245322	5.11370623611358	4.76442948638907	0	4	0	2	0	68	4	0	5	0	0	1	0	12	2	0
ENST00000216714.7	ENSG00000100823.11	APEX1	protein_coding	Protein coding	2573	-0.205006313446182	0.49122601390192	1	218.155644712936	42.013098542608	58.2297441251947	55.0808536795217	102.335208510847	96.78727933994	104.4110198821	72.3513306857354	111	89.8334251490787	95.7259156252018	101.61750676377	90.9497486987684	94.0143722591559	32.8963791025405	9.9771371117434	75.5163360373507	105.178455329989	75.4161385347358	38.9753461051448	94.7929102247803	119.965774621347	135.146537188704	125.797173408394	83.8539589604477	214	50	56	55	106	94	98	74	111	95	103	109	91	109	31	11
ENST00000216727.8	ENSG00000100836.10	PABPN1	protein_coding	Protein coding	4897	-0.0440730874827657	0.877722057890128	1	1230.43861293698	1625.06665162808	596.854877283246	1171.71997827346	1303.32576877022	589.990543210485	676.540792093199	1273.97005247991	1075	611.812906015304	1647.78687770372	1258.56545074394	1697.06234385174	1254.96249208323	1599.18849379124	2000.8694971369	1878.72398168598	666.467327523682	1011.92699317504	699.700261030456	570.692010536942	226.700029982987	1342.32011749081	1499.3386684285	463.102546077018	1207	1934	574	1170	1350	573	635	1303	1075	647	1773	1350	1698	1455	1507	2206
ENST00000216733.7	ENSG00000100842.12	EFS	protein_coding	Protein coding	9232	-1.63351596365506	0.546409767437139	1	0	6.72209576681729	5.19908429689238	0	0	0	0	0	0	4.72807500784625	0	0	0	0	0	0	0	0	0	0	0	0	5.08069688679339	0	0	0	8	5	0	0	0	0	0	0	5	0	0	0	0	0	0
ENST00000216743.6	ENSG00000100852.12	ARHGAP5	retained_intron	others	3207	-0.0454887289112125	0.933834157328807	1	48.9321072253314	57.9780759887991	386.811871688793	51.0749734119201	475.955262224976	79.2831969061211	533.774703682981	63.5518445212541	387	91.7246551522172	73.4208479067082	177.131433808407	46.974046031232	92.2893379057769	79.5880139577592	96.1433212586182	50.0040603490565	365.090599751213	67.5368404788678	27.8395329322463	59.0037502419551	80.271216842225	584.280141981239	46.0233561250222	664.161470402637	48	69	372	51	493	77	501	65	387	97	79	190	47	107	75	106
ENST00000216756.10	ENSG00000100865.14	CINP	protein_coding	Protein coding	14611	-0.949235902806062	0.250609483026651	1	121.310849162801	0.840261970852161	98.7826016409553	1.00147006690039	30.8936478523311	2.0593038157434	3.19625571067653	4.88860342471185	39	75.6492001255399	5.57626692962341	196.709118597757	22.9872991216667	12.0752404736531	112.4843930603	3.62804985881578	5.10245513765883	1.0113313012499	1.12561400798113	0.927984431074875	91.891086442389	39.6945577791223	3.04841813207603	2.04548249444543	15.246174356445	119	1	95	1	32	2	3	5	39	80	6	211	23	14	106	4
ENST00000216774.10	ENSG00000100883.11	SRP54	protein_coding	Protein coding	46668	-0.834951540086351	0.112326423262112	1	33.6408237174153	250.398067313944	122.69838940666	408.599787295361	45.3750452831113	612.642885183663	222.672481177132	265.940026304325	266	425.526750706162	1276.96512688376	316.972039446623	310.82826203645	125.927507796668	9.5505616749311	285.708926381743	185.729367010781	136.529725668736	60.7831564309811	42.6872838294443	725.455945597808	90.856432249991	460.311137943481	39.8869086416859	195.341608941952	33	298	118	408	47	595	209	272	266	450	1374	340	311	146	9	315
ENST00000216780.8	ENSG00000100889.11	PCK2	protein_coding	Protein coding	9993	-0.554685050172241	0.0278918339204585	1	230.388671519269	186.53815752918	115.419671391011	217.319004517386	111.024046969315	167.833260983087	77.7755556264622	152.52442685101	107	127.658025211849	137.547917597377	303.920249587056	276.847037247899	115.577301676394	89.1385756326903	121.539670270329	125.520396386407	127.427743957487	85.5466646065659	38.9753461051448	199.258566390865	110.262660497562	89.4202652075636	60.3417335861402	226.78684355212	226	222	111	217	115	163	73	156	107	135	148	326	277	134	84	134
ENST00000216797.9	ENSG00000100906.10	NFKBIA	protein_coding	Protein coding	3236	0.821812983825773	0.0168142486635077	1	107.038984555412	56.2975520470948	125.817839984796	103.151416890741	34.7553538338725	132.82509611545	127.850228427061	109.504716713545	195	334.747710555514	66.9152031554809	70.8525735233628	88.9508531229713	169.053366631143	475.405736707681	165.983281040822	390.848063544666	90.0084858112408	75.4161385347358	425.016869432293	123.811148048693	246.106258230558	106.694634622661	104.319607216717	161.990602537228	105	67	121	103	36	129	120	112	195	354	72	76	89	196	448	183
ENST00000216799.8	ENSG00000100908.13	EMC9	protein_coding	Protein coding	2624	-0.608330259491595	0.408900835604593	1	153.932253979688	14.2844535044867	2.07963371875695	108.158767225243	49.2367512646527	54.5715511172002	77.7755556264622	73.3290513706778	34	0	41.8220019721755	54.0717008467769	75.9580318802901	63.8262710750233	3.18352055831037	0	0	0	68.662454486849	45.4712371226689	40.6255329534773	50.2797731868882	67.0651989056727	37.8414261472405	70.5135563985583	151	17	2	108	51	53	73	75	34	0	45	58	76	74	3	0
ENST00000216802.9	ENSG00000100911.15	PSME2	protein_coding	Protein coding	3857	0.132869060447036	0.531083368043053	1	2569.95504823043	1048.6469396235	1101.16605408181	1213.78172108328	1714.59745580438	1072.89728800231	1073.94191878731	435.085704799355	1370	1097.8590168219	1024.1743594075	2290.58912035398	1204.33458441776	2693.64114280132	1538.70160318334	1633.52944893181	1558.28979904101	1311.69669772112	855.466646065659	1495.9109028927	1335.8062144941	1190.83673337367	1241.7223191323	1172.06146931723	1396.93072540928	2521	1248	1059	1212	1776	1042	1008	445	1370	1161	1102	2457	1205	3123	1450	1801
ENST00000216807.11	ENSG00000100916.13	BRMS1L	protein_coding	Protein coding	45646	0.106179454555443	0.827964491909246	1	188.592496597631	120.997723802711	0	30.0441020070118	107.162340987774	14.4151267102038	100.149345601198	72.3513306857354	41	17.9666850298157	35.3163572209482	88.5657169042035	149.917168184783	176.816021221348	88.0774021132535	40.8155609116775	48.9835693215248	20.2266260249979	82.1698225826225	144.765571247681	72.5455945597808	116.437369485425	96.5332408490743	17.3866012027862	55.2673820421132	185	144	0	30	111	14	94	74	41	19	38	95	150	205	83	45
ENST00000216832.8	ENSG00000100941.8	PNN	protein_coding	Protein coding	8006	-0.0261910597044784	0.746295193038606	1	12267.6870489508	6946.44571303481	7478.36285265001	7683.27835325982	7661.62466737811	9332.76489294911	8787.57236722001	9236.52731065057	9104	9226.36557031117	8102.31584874281	7719.20143122953	8236.44922007198	9850.80867497083	9660.92372095253	7052.02191307317	8136.37496251077	7840.85157859045	9304.32538997203	8909.57852274988	7899.73161026307	8610.19063293361	8367.9077725487	8320.00004615679	7373.43107313573	12034	8267	7192	7672	7936	9064	8248	9447	9104	9757	8718	8280	8241	11421	9104	7775
ENST00000216840.10	ENSG00000100949.14	RABGGTA	protein_coding	Protein coding	6202	-0.175124606163138	0.701767184963629	1	185.534239896048	130.240605482085	13.5176191719202	123.180818228748	69.510707667745	101.935538879299	33.0279756769908	30.3093412332135	91	35.9333700596315	145.912317991812	179.928245921171	14.9917168184783	276.005496540641	16.9787763109886	41.7225733763815	61.2294616519059	103.155792727489	140.701750997641	85.3745676588885	49.331004300651	16.7599243956294	20.3227875471735	59.3189923389175	73.3722140903917	182	155	13	123	72	99	31	31	91	38	157	193	15	320	16	46
ENST00000216862.7	ENSG00000019186.9	CYP24A1	protein_coding	Protein coding	20525	-0.653067087040315	0.708705403190174	1	22.4272158116102	0	11.4379854531632	0	0	0	8.52334856180408	0	4	0	0	0	0	3.45006870675802	6.36704111662073	0	0	0	0	0	0	13.2315192597074	0	4.09096498889086	0	22	0	11	0	0	0	8	0	4	0	0	0	0	4	6	0
ENST00000216877.10	ENSG00000132670.20	PTPRA	protein_coding	Protein coding	165588	-0.693864613857308	0.118170043369673	1	1686.11886147288	941.933669325272	422.165644907662	429.630658700269	379.412612686441	466.432314265881	1043.04478025077	348.068563839484	783	384.865305638684	1951.69342536819	447.489938042291	3679.96675504248	243.22984382644	315.168535272726	368.247060669802	787.819073254523	317.558028592468	766.54313943515	363.769896981351	390.778936028686	256.691473638324	263.180098735897	2784.92441618745	540.286303756521	1654	1121	406	429	393	453	979	356	783	407	2100	480	3682	282	297	406
ENST00000216879.8	ENSG00000088833.17	NSFL1C	protein_coding	Protein coding	25531	-0.164231484320262	0.512733779486308	1	595.340637908198	599.106785217591	217.321723610102	711.04374749928	402.58284857569	818.573266758003	740.46590630673	280.60583657846	408	213.70899035465	638.48256344188	475.458059169935	446.753161190654	1016.04523414024	306.679147117232	697.492585357334	555.147118977281	463.189735972453	254.388765803736	327.578504169431	492.342768412379	324.613272504822	310.938649471755	355.913954033505	287.7715409779	584	713	209	710	417	795	695	287	408	226	687	510	447	1178	289	769
ENST00000216923.4	ENSG00000020256.19	ZFP64	protein_coding	Protein coding	40709	-0.209023854120627	0.51706117469449	1	826.748728327995	164.691346287023	111.260403953497	261.383687461003	276.111977680209	196.663514403495	243.980852581642	153.502147535952	154	246.805515409574	289.965880340417	178.995975216917	440.756474463262	332.069113025459	283.333329689623	190.472617587828	137.766288716788	99.1104675224899	104.682102742245	244.987889803767	667.419469949984	136.725699016977	178.840530415127	297.61770294181	157.226173050839	811	196	107	261	286	191	229	157	154	261	312	192	441	385	267	210
ENST00000216927.4	ENSG00000089012.14	SIRPG	protein_coding	Protein coding	27491	2.78319329942655	0.348022998836862	1	0	0	0	0	0	0	0	0	0	0	0	30.7649332404075	0	0	66.8539317245177	0	0	0	0	14.847750897198	0	0	0	0	0	0	0	0	0	0	0	0	0	0	0	0	33	0	0	63	0
ENST00000216951.6	ENSG00000100983.9	GSS	protein_coding	Protein coding	27388	-0.197357950169396	0.0267112231582547	1	1668.78874016391	1045.28589174009	964.950045503226	1107.62589399184	1115.06760217008	998.762350635551	864.054460452889	954.255388503753	1030	927.648316539433	1276.03574906216	1062.78860285044	1049.42017729348	1010.00761390341	1044.1947431258	915.175576886281	957.220583824796	743.328506418674	811.567699754395	954.895979576046	916.009040641499	963.2546021067	971.429244754895	1042.17333091995	992.907104963483	1637	1244	928	1106	1155	970	811	976	1030	981	1373	1140	1050	1171	984	1009
ENST00000216962.8	ENSG00000100994.11	PYGB	protein_coding	Protein coding	49946	0.0335119420770535	0.755166636355632	1	3704.5682845178	3506.41320436607	4210.21846362345	4385.43742295683	4474.75180611108	3215.60290828333	3380.57312332554	5199.51860252352	2911	3116.74704517225	3605.98594782314	4288.44523957196	3575.02473731313	3887.36491533959	3198.37698758248	4788.11880117213	3408.4400319561	3619.55472717338	2882.69747443968	4079.41955900515	5307.43569799356	3805.38493909185	4388.70597081213	4300.62694457152	3168.34560844873	3634	4173	4049	4379	4635	3123	3173	5318	2911	3296	3880	4600	3577	4507	3014	5279
ENST00000216968.4	ENSG00000101000.5	PROCR	protein_coding	Protein coding	5290	0.0706738716661569	0.802688348835407	1	91.7477010474963	50.4157182511296	28.0750552032189	31.0455720739122	18.3431034123216	81.3425007218645	46.8784170899225	114.393320138257	72	92.6702701537864	61.3389362258575	69.920302819108	92.9486442745655	25.8755153006851	79.5880139577592	65.3048974586841	35.7171859636118	71.8045223887427	94.551576670415	77.9506922102895	86.0874388776066	60.8649885946541	48.7746901132165	142.161033363957	37.1625499938348	90	60	27	31	19	79	44	117	72	98	66	75	93	30	75	72
ENST00000217026.4	ENSG00000101057.15	MYBL2	protein_coding	Protein coding	49340	0.837475884814503	0.069274090768663	1	164.126442984966	142.004273074015	197.565203281911	61.089674080924	296.385934083301	279.035667033231	163.009041244503	0	133	109.691340182033	92.0084043387862	414.860463393374	71.9602407286959	154.390574627421	193.133580537496	604.070301492828	206.139187561417	445.997103851205	137.324908973698	78.8786766413644	321.135165251296	571.601632019361	220.502244886833	454.097113766886	117.204965365171	161	169	190	61	307	271	153	0	133	116	99	445	72	179	182	666
ENST00000217043.2	ENSG00000101074.3	R3HDML	protein_coding	Protein coding	14250	NA	NA	NA	0	0	0	0	0	0	0	0	0	0	0	0	0	0	0	0	0	0	0	0	0	0	0	0	0	0	0	0	0	0	0	0	0	0	0	0	0	0	0	0	0
ENST00000217073.6	ENSG00000101104.12	PABPC1L	protein_coding	Protein coding	28605	21.8216557835259	1.25124677244979e-13	2.24060023515071e-10	0	0	0	0	0	296.53974946705	0	0	0	0	0	0	0	0	0	63.4908725292762	289.819451819021	0	0	0	0	127.904686177172	0	0	0	0	0	0	0	0	288	0	0	0	0	0	0	0	0	0	70
ENST00000217074.8	ENSG00000101104.12	PABPC1L	protein_coding	Protein coding	20665	-0.168322582704605	0.729419302036337	1	84.6117687438022	630.19647813912	117.499305109768	607.892330608539	602.426133120456	147.240222825653	630.727793573502	125.148247672623	78	955.071151584942	669.152031554809	195.776847893503	86.9519575471742	593.411817562379	29.7128585442301	151.471081605559	264.307176130727	168.892327308733	133.948066949755	130.845804781557	172.174877755213	188.769674771826	741.781745471834	654.554398222538	820.434757556198	83	750	113	607	624	143	592	128	78	1010	720	210	87	688	28	167
ENST00000217075.6	ENSG00000101104.12	PABPC1L	protein_coding	Protein coding	6636	0.522481032153374	0.471623112851897	1	5.09709450263869	1.68052394170432	13.5176191719202	10.0147006690039	1.93085299077069	0	1.06541857022551	6.84404479459659	0	6.61930501098474	6.50564475122731	10.2549777468025	0	4.31258588344752	10.6117351943679	9.9771371117434	0	18.2039634224981	11.2561400798113	0	11.6072951295649	0.882101283980495	6.09683626415206	0	11.4346307673338	5	2	13	10	2	0	1	7	0	7	7	11	0	5	10	11
ENST00000217086.8	ENSG00000101115.12	SALL4	protein_coding	Protein coding	20190	0.733509967085718	0.332667598928801	1	5.09709450263869	26.048121096417	7.27871801564934	0	6.75798546769743	0	8.52334856180408	11.7326482193084	6	20.8035300345235	13.9406673240585	4.66135352127387	11.9933734547826	0	21.2234703887358	17.233236829375	0	20.2266260249979	38.2708762713584	54.7510814334176	14.5091189119562	10.5852154077659	12.1936725283041	0	0	5	31	7	0	7	0	8	12	6	22	15	5	12	0	20	19
ENST00000217109.8	ENSG00000101138.11	CSTF1	protein_coding	Protein coding	13976	-0.120708970183855	0.422896286971639	1	1425.14762293778	657.925123177242	570.859455798784	876.286308537845	892.054081736061	871.08551405946	771.363044843269	700.048010418737	727	544.674240903888	648.705719479523	948.119306227105	610.662598406016	896.155346580395	540.137321393325	810.869143445327	775.573180924142	786.81575237242	373.703850649735	657.940961632086	720.619572627156	884.747587832436	704.184588509563	751.714816708696	791.848180637864	1398	783	549	875	924	846	724	716	727	576	698	1017	611	1039	509	894
ENST00000217121.9	ENSG00000101150.17	TPD52L2	protein_coding	Protein coding	26252	-0.645645565090931	0.421411447034335	1	34.6602426179431	294.091689798256	1085.56880119113	7.01029046830276	273.215698194053	5.14825953935851	3.19625571067653	400.865480826372	7	3.782460006277	40.8926241505716	264.764880008356	14.9917168184783	39.6757901277172	7.42821463605752	36.2804985881578	244.917846607624	6.06798780749938	6.75368404788679	23.1996107768719	264.065964197602	306.971246825212	310.938649471755	138.070068375067	52.4087243502798	34	350	1044	7	283	5	3	410	7	4	44	284	15	46	7	40
ENST00000217131.5	ENSG00000101160.13	CTSZ	protein_coding	Protein coding	12063	0.0545495848646604	0.653500731853691	1	10935.306545961	7785.02715994527	6658.98716745977	8135.9428234988	7567.97829732573	5877.25309013168	7187.31367474129	6788.31471555487	7239	5344.6159888694	6567.91306527477	9980.89015975161	7726.73084824372	11840.6358015935	7256.30452590876	8361.74791210567	8591.51396078993	6725.35315331181	6387.85949529292	9131.36680177677	8058.36464370045	7402.59397516431	8115.90520696375	6160.99327326964	5716.36249776961	10727	9265	6404	8124	7839	5708	6746	6943	7239	5652	7067	10706	7731	13728	6838	9219
ENST00000217133.1	ENSG00000101162.3	TUBB1	protein_coding	Protein coding	7401	0.181343600327977	0.576727859782429	1	14868.224664197	13407.2200069171	24211.0957537685	12105.770168692	19228.39950859	6032.7305282203	8563.83446747265	37546.4297431569	9828	17996.944709866	9140.43087547437	12104.602824044	6229.55806197169	7816.13065516029	7706.24209814996	32294.178805784	15379.8202759312	7680.04990169172	5486.24267490003	10041.7195286612	35586.0323180578	12658.1534251201	24915.7375328348	21486.770862902	19146.3363340031	14585	15956	23284	12088	19917	5859	8038	38402	9828	19032	9835	12984	6233	9062	7262	35605
ENST00000217159.5	ENSG00000101187.15	SLCO4A1	protein_coding	Protein coding	29851	-0.482465349931123	0.583950242909021	1	4.07767560211095	19.3260253295997	0	3.00441020070118	3.86170598154139	0	0	4.88860342471185	0	13.2386100219695	11.1525338592468	13.9840605638216	9.99447787898554	15.5253091804111	0	3.62804985881578	6.12294616519059	8.09065040999917	0	0	0	10.5852154077659	5.08069688679339	6.13644748333629	0	4	23	0	3	4	0	0	5	0	14	12	15	10	18	0	4
ENST00000217162.5	ENSG00000101190.12	TCFL5	protein_coding	Protein coding	16626	0.182498153129612	0.529941256539214	1	214.077969110825	47.8949323385732	117.499305109768	40.0588026760158	129.367150381636	53.5418992093285	82.0372299073643	149.591264796183	122	162.645780269911	34.3869793993443	26.1035797191337	63.9646584255075	145.765402860526	87.0162285938167	141.493944493815	55.1065154867153	132.484400463736	68.662454486849	122.493944901884	119.942049672171	109.380559213581	86.3718470754875	124.774432161171	107.676106392393	210	57	113	40	134	52	77	153	122	172	37	28	64	169	82	156
ENST00000217169.7	ENSG00000101197.12	BIRC7	protein_coding	Protein coding	4625	-0.512400583692089	0.64012748533214	1	32.6214048168876	6.72209576681729	0	0	15.4468239261655	3.08895572361511	8.52334856180408	0	0	0	18.587556432078	0	3.99779115159422	9.48768894358455	8.48938815549431	15.4192118999671	0	0	0	0	9.67274594130411	1.76420256796099	4.06455750943471	0	8.57597307550033	32	8	0	0	16	3	8	0	0	0	20	0	4	11	8	17
ENST00000217173.6	ENSG00000185019.16	UBOX5	protein_coding	Protein coding	52624	-0.14815217353173	0.392846955466842	1	541.311436180228	717.583723107745	530.306598283023	812.19222425622	380.378039181827	511.736998212236	505.008402286892	712.758379322988	820	790.534141311892	881.050174880498	830.653197491004	651.639957709857	845.266833155714	645.193499817568	692.957523033814	477.589800884866	438.917784742455	262.268063859603	609.685771216193	367.564345769556	757.725002939245	778.362763056747	672.963740672547	685.124960142749	531	854	510	811	394	497	474	729	820	836	948	891	652	980	608	764
ENST00000217182.4	ENSG00000101210.10	EEF1A2	protein_coding	Protein coding	11303	0.115251672770674	0.843980494297638	1	11.2136079058051	10.0831436502259	23.915787765705	1.00147006690039	10.6196914492388	6.17791144723021	41.5513242387949	0	28	31.2052950517852	32.5282237561365	7.45816563403819	0	17.2503435337901	22.2846439081726	18.1402492940789	9.18441924778589	9.10198171124907	27.0147361915471	12.9917820350483	0	14.1136205436879	40.6455750943471	9.20467122500444	23.8221474319454	11	12	23	1	11	6	39	0	28	33	35	8	0	20	21	20
ENST00000217185.3	ENSG00000101213.6	PTK6	protein_coding	Protein coding	8946	0.478276498739331	0.873373570232238	1	0	0	0	0	0	0	0	0	0	0	0	11.1872484510573	0	0	0	0	0	0	0	0	0.967274594130411	0.882101283980495	0	0	0	0	0	0	0	0	0	0	0	0	0	0	12	0	0	0	0
ENST00000217188.1	ENSG00000125508.3	SRMS	protein_coding	Protein coding	6695	-1.07053125515463	0.696143515169439	1	0	0	0	0	3.86170598154139	0	7.45792999157857	0	0	54.8456700910165	0	0	0	0	0	1.81402492940789	0	0	0	0	0	0	0	0	2.85865769183344	0	0	0	0	4	0	7	0	0	58	0	0	0	0	0	2
ENST00000217195.12	ENSG00000101220.17	C20orf27	protein_coding	Protein coding	14221	-0.127564299154709	0.803815913096761	1	13.2524457068606	49.5754562802775	240.197694516428	256.376337126501	12.5505444400095	181.21873578542	7.45792999157857	379.35562575764	350	164.537010273049	515.804690990165	306.717061699821	203.887348731305	167.328332277764	202.684142212427	167.79730597023	327.577619837697	96.0764736187402	200.359293420641	64.9589101752413	239.884099344342	299.914436553368	329.229158264211	13.2956362138953	156.273287153562	13	59	231	256	13	176	7	388	350	174	555	329	204	194	191	185
ENST00000217233.7	ENSG00000101255.10	TRIB3	protein_coding	Protein coding	16943	-0.150706054316313	0.320289092757661	1	286.456711048294	242.835709576274	179.888316672476	380.55862542215	382.308892172597	288.302534204077	357.980639595771	375.44474301787	315	290.30380548176	323.423481918158	430.709065365706	321.822187703334	264.792773243678	357.615476050198	295.686063493486	388.807081489603	215.413567166228	274.649817947396	342.426255066629	206.029488549778	336.080589196568	266.228516867973	380.45974396685	143.88577048895	281	289	173	380	396	280	336	384	315	307	348	462	322	307	337	326
ENST00000217244.7	ENSG00000101266.17	CSNK2A1	protein_coding	Protein coding	62725	-0.0152536218341646	0.92874630922908	1	3047.04309367741	1625.06665162808	1215.54590861344	1755.57702727639	1550.47495158887	1810.12805403845	2382.27592302424	2094.27770714656	827	1419.36811735544	1706.33768046476	1143.89615412061	1763.02589785305	2328.79637706166	1247.94005885766	1525.59496563204	1694.01510570273	1523.06493968234	1376.62593176092	1993.31055794883	1871.67633964235	2205.25320995124	1829.05087924562	1773.43332268419	1033.88119854643	2989	1934	1169	1753	1606	1758	2236	2142	827	1501	1836	1227	1764	2700	1176	1682
ENST00000217246.8	ENSG00000172264.16	MACROD2	protein_coding	Protein coding	2057829	-1.58480318322047	0.11357347664615	1	108.05840345594	32.7702168632343	88.3844330471705	0	1.93085299077069	0	105.476438452326	39.1088273976948	104	23.6403750392312	1.8587556432078	27.0358504233884	15.9911646063769	0	18.0399498304254	0.907012464703945	0	24.2719512299975	19.1354381356792	0	0	2.64630385194148	44.7101326037818	0	59.0789256312245	106	39	85	0	2	0	99	40	104	25	2	29	16	0	17	1
ENST00000217254.11	ENSG00000101276.14	SLC52A3	protein_coding	Protein coding	15936	NA	NA	NA	0	0	0	0	0	0	0	0	0	0	0	0	0	0	0	0	0	0	0	0	0	0	0	0	0	0	0	0	0	0	0	0	0	0	0	0	0	0	0	0	0
ENST00000217260.8	ENSG00000101282.8	RSPO4	protein_coding	Protein coding	43810	-0.237667113767958	0.82240896378598	1	0	0	7.27871801564934	0	16.4122504215509	0	12.7850228427061	6.84404479459659	19	7.56492001255399	0	11.1872484510573	0	7.76265459020554	3.18352055831037	0	0	10.113313012499	9.00491206384905	4.63992215537438	0	10.5852154077659	0	0	18.1048320482785	0	0	7	0	17	0	12	7	19	8	0	12	0	9	3	0
ENST00000217270.3	ENSG00000101292.7	PROKR2	protein_coding	Protein coding	12330	-0.556328855393242	0.787013483658824	1	4.07767560211095	3.36104788340864	0	9.01323060210355	0	0	4.26167428090204	0	0	0	0	0	0	0	0	0	0	0	0	0	0	0	0	9.20467122500444	3.81154358911126	4	4	0	9	0	0	4	0	0	0	0	0	0	0	0	0
ENST00000217289.8	ENSG00000101311.15	FERMT1	protein_coding	Protein coding	48700	0.723083984172417	0.79403932729902	1	0	0	0	0	0	0	4.26167428090204	0	0	3.782460006277	0	0	0	0	0	0	8.16392822025412	0	0	0	0	0	0	4.09096498889086	0	0	0	0	0	0	0	4	0	0	4	0	0	0	0	0	0
ENST00000217305.2	ENSG00000101327.8	PDYN	protein_coding	Protein coding	15299	NA	NA	NA	0	0	0	0	0	0	0	0	0	0	0	0	0	0	0	0	0	0	0	0	0	0	0	0	0	0	0	0	0	0	0	0	0	0	0	0	0	0	0	0	0
ENST00000217315.9	ENSG00000101337.15	TM9SF4	protein_coding	Protein coding	57523	-0.0152661141388409	0.94416545154593	1	461.796761939065	1345.25941533431	649.885537111548	1114.63618446014	1078.38139534543	1394.14868325828	1424.46462839151	1130.24511179338	1868	1130.00992687525	1490.72202585266	1745.21075836494	1779.01706245943	872.867382809778	1870.84891476706	468.018431787236	1300.10556907547	1411.81849654486	737.277175227641	1333.5136274546	1736.25789646409	1005.59546373776	1443.93405522668	1341.8365163562	1651.35125998245	453	1601	625	1113	1117	1354	1337	1156	1868	1195	1604	1872	1780	1012	1763	516
ENST00000217320.7	ENSG00000101342.9	TLDC2	protein_coding	Protein coding	18105	0.472498035846042	0.378127746509263	1	17.3301213089715	0	28.0750552032189	20.0294013380079	30.8936478523311	6.17791144723021	11.7196042724806	0	8	7.56492001255399	16.7288007888702	0	7.99558230318843	10.3502061202741	14.856429272115	18.1402492940789	7.14343719272236	24.2719512299975	18.0098241276981	15.7757353282729	12.5745697236953	5.29260770388297	19.3066481698149	6.13644748333629	45.7385230693351	17	0	27	20	32	6	11	0	8	8	18	0	8	12	14	20
ENST00000217381.2	ENSG00000101400.5	SNTA1	protein_coding	Protein coding	35938	0.100962928444698	0.325582392344913	1	211.019712409242	194.100515266849	179.888316672476	184.270492309673	205.635843517079	155.477438088627	254.635038283897	142.747220001586	197	173.047545287173	256.508278762677	156.621478314802	161.910541639566	187.166227341622	184.644192382001	176.867430617269	210.221151671544	213.390904563728	217.243503540358	196.732699387874	250.524119879776	258.455676206285	163.598439754747	193.298095725093	195.341608941952	207	231	173	184	213	151	239	146	197	183	276	168	162	217	174	195
ENST00000217386.2	ENSG00000101405.3	OXT	protein_coding	Protein coding	898	-1.66466261787094	0.147868865817212	1	6.11651340316642	5.04157182511296	17.6768866094341	0	0	0	15.9812785533827	0	7	11.347380018831	6.50564475122731	3.7290828170191	8.99503009108698	0	0	6.34908725292762	0	0	0	0	7.73819675304329	9.70311412378544	0	0	0	6	6	17	0	0	0	15	0	7	12	7	4	9	0	0	7
ENST00000217398.3	ENSG00000101417.11	PXMP4	protein_coding	Protein coding	12822	-0.450171832591575	0.588582321365058	1	69.3204852358861	8.40261970852161	0	9.01323060210355	7.72341196308277	0	8.52334856180408	15.6435309590779	0	9.45615001569249	5.57626692962341	11.1872484510573	4.99723893949277	16.3878263571006	10.6117351943679	31.7454362646381	0	19.215294723748	0	10.2078287418236	5.80364756478247	0	5.08069688679339	1.02274124722272	0.952885897277814	68	10	0	9	8	0	8	16	0	10	6	12	5	19	10	35
ENST00000217402.2	ENSG00000101421.3	CHMP4B	protein_coding	Protein coding	43063	0.0216073166708877	0.804851384640392	1	5591.51266939464	3459.35853399835	3809.88897276274	3836.63182629541	3501.60189876265	3791.17832478361	3328.36761338449	3404.42342496933	3422	3263.31737041548	3277.91557679696	4082.41341393166	3293.18046112574	4592.90396587161	3906.17972504682	3988.13380730325	3976.85353429129	3485.04766410714	3363.33465584762	4262.2324919269	3713.36716686665	3739.22734279332	3725.16695739691	3460.95638060167	2817.6835982505	5485	4117	3664	3831	3627	3682	3124	3482	3422	3451	3527	4379	3295	5325	3681	4397
ENST00000217407.2	ENSG00000129988.5	LBP	protein_coding	Protein coding	30668	1.64857539012599	0.534875948358927	1	0	0	3.11945057813543	0	0	0	0	0	0	0	0	0	0	0	0	2.72103739411184	0	0	4.50245603192452	0	0	3.52840513592198	0	0	0	0	0	3	0	0	0	0	0	0	0	0	0	0	0	0	3
ENST00000217420.1	ENSG00000101438.3	SLC32A1	protein_coding	Protein coding	4911	2.36753135119869	0.425909874602762	1	0	0	0	0	0	0	0	0	0	0	0	0	0	0	0	7.25609971763156	0	0	0	0	3.86909837652164	0	0	0	0	0	0	0	0	0	0	0	0	0	0	0	0	0	0	0	8
ENST00000217423.3	ENSG00000101441.4	CST4	protein_coding	Protein coding	3401	NA	NA	NA	0	0	0	0	0	0	0	0	0	0	0	0	0	0	0	0	0	0	0	0	0	0	0	0	0	0	0	0	0	0	0	0	0	0	0	0	0	0	0	0	0
ENST00000217425.9	ENSG00000101443.17	WFDC2	protein_coding	Protein coding	9993	NA	NA	NA	0	0	0	0	0	0	0	0	0	0	0	0	0	0	0	0	0	0	0	0	0	0	0	0	0	0	0	0	0	0	0	0	0	0	0	0	0	0	0	0	0
ENST00000217426.6	ENSG00000101444.12	AHCY	protein_coding	Protein coding	23081	-0.399996206959297	0.372497232122643	1	1692.23537487604	298.292999652517	895.282315924868	234.343995654692	969.288201366888	508.648042488621	980.185084607469	688.315362199428	404	758.383231258538	102.231560376429	1167.20292172698	863.522888744351	501.984996833291	3.18352055831037	257.59153997592	599.028233161146	268.002794831223	612.334020341735	949.328072989597	954.700024406716	342.255298184432	751.943139245421	490.915798666904	957.650326764204	1660	355	861	234	1004	494	920	704	404	802	110	1252	864	582	3	284
ENST00000217428.6	ENSG00000101446.7	SPINT3	protein_coding	Protein coding	3164	NA	NA	NA	0	0	0	0	0	0	0	0	0	0	0	0	0	0	0	0	0	0	0	0	0	0	0	0	0	0	0	0	0	0	0	0	0	0	0	0	0	0	0	0	0
ENST00000217446.7	ENSG00000101464.10	PIGU	protein_coding	Protein coding	116544	-0.00791558597044781	0.93076890094021	1	756.408824191581	570.537878208617	451.280516970259	621.912911545145	547.396822883492	760.912759917188	584.914795053805	599.342779869673	499	505.904025839548	592.013672361685	486.645307620992	483.7327293429	580.474059912036	454.182266318946	572.324865228189	510.245513765883	661.410671017432	507.65191759949	548.438798765251	517.49190785977	624.52770905819	583.264002603881	591.14444089473	694.653819115527	742	679	434	621	567	739	549	613	499	535	637	522	484	673	428	631
ENST00000217455.8	ENSG00000101473.16	ACOT8	protein_coding	Protein coding	15686	-0.0247931540971116	0.916148774073663	1	206.942036807131	230.231780013492	160.131796344285	183.269022242772	135.159709353949	52.5122473014568	140.635251269767	92.8834650695252	85	63.3562051051397	134.759784132566	130.517898595668	149.917168184783	81.9391317855029	145.38077216284	175.960418152565	107.151557890835	77.8725101962421	112.561400798113	93.7264275385624	287.280554456732	112.026863065523	137.178815943421	117.615243430612	153.414629461728	203	274	154	183	140	51	132	95	85	67	145	140	150	95	137	194
ENST00000217456.2	ENSG00000101474.11	APMAP	protein_coding	Protein coding	30055	-0.053578647334587	0.649278210364101	1	5865.7363536366	3911.41947431681	3160.00343565119	4314.3330482069	4289.3899189971	4029.02791550197	3385.90021617667	3092.53052647272	3566	4403.72906230799	4945.21938875436	4652.96308493558	4608.45375000023	3168.88810715724	3783.08359679215	4304.68115748492	4704.46363692144	4229.38750182707	3537.80482708469	5101.13041761859	4215.38268122033	4469.60720592917	2602.33294541557	4941.88570658016	3170.25138024329	5754	4655	3039	4308	4443	3913	3178	3163	3566	4657	5321	4991	4611	3674	3565	4746
ENST00000217515.10	ENSG00000091164.12	TXNL1	protein_coding	Protein coding	41438	-0.0423640174277671	0.855619278392732	1	601.457151311365	743.631844204162	414.886926892012	629.924672080348	475.955262224976	437.602060845473	308.971385365398	522.102845759226	738	862.400881431155	651.493852944334	344.007889870012	571.684134677973	514.060237306944	269.538073936944	240.358303146545	312.27025442472	1107.40777486864	488.516479463811	385.113538896073	1046.5911108491	620.999303922268	451.165883547253	483.756609936344	626.046034511524	590	885	399	629	493	425	290	534	738	912	701	369	572	596	254	265
ENST00000217652.7	ENSG00000101608.12	MYL12A	protein_coding	Protein coding	8707	0.0982890448898278	0.529524594638467	1	15228.0795360833	8192.55421580857	5938.39408391048	8310.19861513947	9413.87375650252	7026.3446193165	5405.93382532424	8004.59924762318	5896	5514.82668915186	7747.29352089012	6903.4645650066	7309.96112069002	8529.43236028251	5391.82265225832	10158.5396046842	9084.41112708778	7189.55422058552	5825.05249130235	9017.22471675456	10917.6283439499	8928.62919645057	9724.45384132254	8815.00680981259	6113.71591693446	14938	9750	5711	8298	9751	6824	5074	8187	5896	5832	8336	7405	7314	9889	5081	11200
ENST00000217740.3	ENSG00000101695.8	RNF125	protein_coding	Protein coding	54842	0.0306536874400919	0.858829534335785	1	5023.69634180069	4202.15011623166	3572.81072882445	4315.3345182738	3924.45870374143	5065.88738672877	4525.89808631797	4413.43117182986	820	4275.12542209458	4968.45383429445	4051.64848069125	3893.84858165277	4645.51751364967	5225.21840970675	4116.0225648265	3560.49319505833	4092.85777615833	4160.26937349826	4031.16436858926	4101.24427911294	4653.96637428109	3814.58722260447	4086.87402390197	3535.20667890069	4928	5001	3436	4309	4065	4920	4248	4514	820	4521	5346	4346	3896	5386	4924	4538
ENST00000217800.9	ENSG00000101751.10	POLI	protein_coding	Protein coding	23358	-1.70357676563475	0.161773412228445	1	506.651193562285	0	0	35.0514523415138	188.258166600143	0	0	69.4181686309083	351	347.040705575914	33.4576015777404	306.717061699821	374.792920461958	30.1881011841326	0	34.4664736587499	0	0	0	138.269680230156	25.1491394473907	267.27668904609	60.9683626415206	0	70.5135563985583	497	0	0	35	195	0	0	71	351	367	36	329	375	35	0	38
ENST00000217885.5	ENSG00000007952.17	NOX1	protein_coding	Protein coding	30374	NA	NA	NA	0	0	0	0	0	0	0	0	0	0	0	0	0	0	0	0	0	0	0	0	0	0	0	0	0	0	0	0	0	0	0	0	0	0	0	0	0	0	0	0	0
ENST00000217890.10	ENSG00000006756.15	ARSD	processed_transcript	Long noncoding	15662	-0.781030089031518	0.0181254693068598	1	196.747847801853	77.3041013183988	116.459488250389	136.199929098454	53.0984572461941	44.2750320384832	124.653972716385	81.1508168502167	64	47.2807500784625	61.3389362258575	34.4940160574266	120.933182335725	79.3515802554344	16.9787763109886	60.7698351351643	39.7991500737389	87.985823208741	4.50245603192452	42.6872838294443	35.7891599828252	68.8039001504786	52.8392476226512	54.2052861028039	77.183757679503	193	92	112	136	55	43	117	83	64	50	66	37	121	92	16	67
ENST00000217893.9	ENSG00000273841.4	TAF9	protein_coding	Protein coding	4898	0.0432368686985992	0.850521849191851	1	816.554539322717	352.069765787055	129.97710742231	321.471891475026	571.532485268125	437.602060845473	579.587702202678	343.179960414772	232	295.977495491175	730.490967780666	259.171255782827	403.776906311016	447.646414701853	557.116097704314	351.920836305131	301.044853121871	693.773272657429	365.824552593868	382.329585602849	469.128178153249	319.320664800939	529.408615603871	429.551323833541	359.237983273736	801	419	125	321	592	425	544	351	232	313	786	278	404	519	525	388
ENST00000217901.9	ENSG00000067829.18	IDH3G	protein_coding	Protein coding	8758	0.00951190828299455	0.921715816765118	1	1902.23566838476	1403.23749132311	882.804513612327	1136.66852593195	1126.6527201147	1344.72539168044	1094.1848716216	1080.38135686132	1068	1058.14318675599	1195.17987858262	1295.85627891414	1202.33568884196	1546.49329780428	1265.98000868809	1268.91043812082	1215.40481379033	1221.68821190988	1043.44418539851	1046.76643825246	1259.39152155779	1188.19042952173	1177.70553835871	1311.15427893952	1126.31113058238	1866	1670	849	1135	1167	1306	1027	1105	1068	1119	1286	1390	1203	1793	1193	1399
ENST00000217909.7	ENSG00000077713.18	SLC25A43	protein_coding	Protein coding	55419	0.278022229581233	0.448287796022072	1	166.165280786021	68.061219639025	107.101136515983	482.70857224599	137.090562344719	385.089813544017	362.242313876673	147.635823426298	394	94.5615001569249	591.084294540081	101.61750676377	148.917720396885	201.829019345344	320.47440286991	140.586932029112	389.827572517134	124.393750053737	288.157186043169	176.317041904226	284.378730674341	523.086061400433	586.312420735957	80.7965585305945	449.762143515128	163	81	103	482	142	374	340	151	394	100	636	109	149	234	302	155
ENST00000217926.5	ENSG00000123569.8	H2BFWT	protein_coding	Protein coding	2541	NA	NA	NA	0	0	0	0	0	0	0	0	0	0	0	0	0	0	0	0	0	0	0	0	0	0	0	0	0	0	0	0	0	0	0	0	0	0	0	0	0	0	0	0	0
ENST00000217939.6	ENSG00000101825.7	MXRA5	protein_coding	Protein coding	38077	NA	NA	NA	0	0	0	0	0	0	0	0	0	0	0	0	0	0	0	0	0	0	0	0	0	0	0	0	0	0	0	0	0	0	0	0	0	0	0	0	0	0	0	0	0
ENST00000217957.9	ENSG00000101842.13	VSIG1	protein_coding	Protein coding	34084	-0.163421121049071	0.42339169165875	1	856.311876443299	343.667146078534	460.638868704665	730.071678770387	633.319780972787	360.378167755096	589.176469334707	603.253662609442	565	311.107335516283	500.005268022899	339.346536348738	348.807277976595	617.562298509685	528.464412679521	328.338512222828	274.512086406045	385.317225776211	514.405601647377	201.372621543248	478.800924094553	478.098895917428	717.394400415226	332.390905347383	616.517175538746	840	409	443	729	656	350	553	617	565	329	538	364	349	716	498	362
ENST00000217958.7	ENSG00000101843.18	PSMD10	protein_coding	Protein coding	7412	0.0711373603228795	0.685847446452911	1	755.389405291053	315.09823906956	234.998610219536	203.29842358078	270.319418707897	412.890415056553	288.728432531113	246.385612605477	212	343.258245569637	263.943301335508	248.916278036025	256.858081489928	360.532179856213	314.107361753289	322.896437434605	341.864494223141	311.490040784968	262.268063859603	394.393383206822	322.102439845427	271.687195465992	273.341492509484	435.687771316877	318.26388969079	741	375	226	203	280	401	271	252	212	363	284	267	257	418	296	356
ENST00000217961.4	ENSG00000101846.6	STS	protein_coding	Protein coding	135355	-0.154979403953201	0.208364516980226	1	875.680835553326	675.570624565137	691.478211486687	935.373042484968	631.388927982017	447.89857992419	555.083075087491	817.374492611821	739	582.498840966658	618.965629188198	569.617400299667	516.714506343552	864.242211042883	436.14231648852	596.814201775196	673.524078170965	580.504166917441	585.319284150188	749.811420308499	544.575596495421	572.483733303341	501.972852415186	549.212049758598	520.275699913687	859	804	665	934	654	435	521	836	739	616	666	611	517	1002	411	658
ENST00000217964.11	ENSG00000101849.15	TBL1X	protein_coding	Protein coding	254736	-0.0655926398829477	0.905571170356783	1	354.757777383653	3906.37790249169	4121.83403057628	535.786485791711	486.574953674215	3433.88911275213	221.607062606906	4089.80562511393	3796	4736.58554286037	534.392247422243	592.924167906036	508.718924040364	1342.07672692887	635.642938142636	4294.70402037318	280.635032571236	420.713821319957	432.235779064754	342.426255066629	4442.69221084098	2749.5097021672	4397.85122520835	1345.92748134509	3412.28439815185	348	4649	3964	535	504	3335	208	4183	3796	5009	575	636	509	1556	599	4735
ENST00000217971.7	ENSG00000101856.9	PGRMC1	protein_coding	Protein coding	8214	0.0504231077381122	0.867476584327394	1	2168.3040014225	1753.62673316846	2168.01815180412	1602.35210704063	251.01088880019	948.309407149838	1088.85777877047	3646.89815483504	1111	1687.92277780111	1387.56108765462	1720.97172005431	1119.38152244638	1221.32432219234	1125.90510412243	350.106811375723	1903.21576634674	1301.58338470862	1090.71997373372	1576.64554839621	3279.06087410209	1698.92707294643	2206.03858824569	2085.36940308712	1904.81890865835	2127	2087	2085	1600	260	921	1022	3730	1111	1785	1493	1846	1120	1416	1061	386
ENST00000217999.2	ENSG00000101883.4	RHOXF1	protein_coding	Protein coding	6885	-0.710209443717223	0.419935213617934	1	0	26.8883830672691	0	22.0323414718087	35.7207803292578	39.1267724991247	39.4204870983439	44.975151507349	21	53.9000550894472	40.8926241505716	38.2230988744457	26.985090273261	0	0	49.885685558717	0	32.3626016399967	36.0196482553962	54.7510814334176	38.6909837652164	0	4.06455750943471	0	3.81154358911126	0	32	0	22	37	38	37	46	21	57	44	41	27	0	0	55
ENST00000218004.5	ENSG00000101888.11	NXT2	protein_coding	Protein coding	8904	0	1	1	0	0	223.560624766373	0	0	0	0	0	0	0	0	0	0	0	0	0	0	0	0	0	0	0	0	0	0	0	0	215	0	0	0	0	0	0	0	0	0	0	0	0	0
ENST00000218006.2	ENSG00000101890.4	GUCY2F	protein_coding	Protein coding	109167	1.06703014685331	0.720624578508622	1	0	0	0	4.00588026760158	0	0	0	0	0	0	0	0	0	0	0	0	0	0	0	8.35185987967388	0	0	0	0	0	0	0	0	4	0	0	0	0	0	0	0	0	0	0	0	0
ENST00000218008.7	ENSG00000101892.11	ATP1B4	protein_coding	Protein coding	20260	NA	NA	NA	0	0	0	0	0	0	0	0	0	0	0	0	0	0	0	0	0	0	0	0	0	0	0	0	0	0	0	0	0	0	0	0	0	0	0	0	0	0	0	0	0
ENST00000218032.6	ENSG00000101916.11	TLR8	protein_coding	Protein coding	16550	0.0718855299497428	0.721930489476942	1	5138.89067756032	2619.93682511704	2491.40119507083	3305.8526908382	2114.28402489391	1908.97463719414	2192.6314175241	2272.22287180607	2131	1537.5699925516	2324.37393183136	3383.21038574058	2587.57032286936	5183.72823190392	1894.19473219467	2491.56324054174	2824.71916420793	2317.97134246476	1337.22944148158	3392.71108000974	3589.55601881795	3039.72102459678	3152.06434856662	2144.68839542603	1625.62334075595	5041	3118	2396	3301	2190	1854	2058	2324	2131	1626	2501	3629	2589	6010	1785	2747
ENST00000218056.9	ENSG00000101940.17	WDR13	protein_coding	Protein coding	7702	-0.108986076171447	0.486911978640426	1	285.437292147766	211.746016654744	296.347804922866	309.454250672222	121.643738418554	234.760634994748	245.046271151867	245.407891920535	227	187.231770310711	265.802056978716	274.087587050904	162.909989427464	173.36595251459	175.09363070707	198.635729770164	144.909725909511	276.093445241222	338.80981640232	277.467344891388	285.346005268471	209.058004303377	166.646857886823	176.93423576953	202.964696120174	280	252	285	309	126	228	230	251	227	198	286	294	163	201	165	219
ENST00000218068.6	ENSG00000101951.16	PAGE4	protein_coding	Protein coding	4671	NA	NA	NA	0	0	0	0	0	0	0	0	0	0	0	0	0	0	0	0	0	0	0	0	0	0	0	0	0	0	0	0	0	0	0	0	0	0	0	0	0	0	0	0	0
ENST00000218075.8	ENSG00000101958.13	GLRA2	protein_coding	Protein coding	202285	-1.72643049646618	0.56387172613722	1	0	0	0	0	7.72341196308277	0	0	0	0	0	0	0	0	0	0	0	0	0	0	0	0	0	0	0	0	0	0	0	0	8	0	0	0	0	0	0	0	0	0	0	0
ENST00000218089.13	ENSG00000101972.18	STAG2	protein_coding	Protein coding	140980	-0.020479953897654	0.909882946466783	1	534.175503876534	366.354219291542	293.22835434473	443.651239636875	273.215698194053	436.572408937602	560.410167938618	273.761791783864	668	782.969221299338	393.12681853845	434.438148182725	508.718924040364	294.118357251121	371.410731802876	445.343120169637	400.032482792452	341.829979822465	413.100340929075	493.687717331834	571.659285131073	500.15142801694	302.809534452886	574.780580939166	722.287510136583	524	436	282	443	283	424	526	280	668	828	423	466	509	341	350	491
ENST00000218099.6	ENSG00000101981.10	F9	protein_coding	Protein coding	32701	NA	NA	NA	0	0	0	0	0	0	0	0	0	0	0	0	0	0	0	0	0	0	0	0	0	0	0	0	0	0	0	0	0	0	0	0	0	0	0	0	0	0	0	0	0
ENST00000218104.5	ENSG00000101986.11	ABCD1	protein_coding	Protein coding	19895	0.127900115375374	0.265754396427113	1	888.933281260187	1373.82832234328	1378.79715553586	1537.2565526921	1405.66097728107	1126.43918721164	1397.82916413587	1429.42764138574	1347	1326.69784720166	1486.07513674464	2085.48956541793	1951.92152976588	2016.56515910006	1295.69286723232	1775.93040589032	1700.13805186792	1547.33689091234	1471.17750843134	1935.77552322219	1493.47197333735	1505.7468917547	1622.77458564181	1313.19976143397	1218.74106261832	872	1635	1326	1535	1456	1094	1312	1462	1347	1403	1599	2237	1953	2338	1221	1958
ENST00000218147.11	ENSG00000085185.15	BCORL1	protein_coding	Protein coding	75054	-0.253080996160754	0.177549187024676	1	272.184846440906	428.533605134602	195.485569563154	263.386627594804	353.346097311037	483.9363966997	307.905966795172	546.545862882785	341	177.775620295019	556.697315140737	470.796705648661	256.858081489928	219.941880055824	355.493129011324	306.570213069934	174.503965707932	277.104776542472	351.191570490113	296.027033512885	274.705984733037	238.167346674734	357.681060830254	442.846960047436	312.546574307123	267	510	188	263	366	470	289	559	341	188	599	505	257	255	335	338
ENST00000218176.3	ENSG00000102057.9	KCND1	protein_coding	Protein coding	10184	0.204726365633361	0.17358297160947	1	90.7282821469686	255.439639139057	209.003188735074	208.305773915282	257.768874267888	177.100128153933	265.289223986152	164.257075070318	278	180.612465299727	210.039387682482	223.744969021146	280.844828399494	194.928881931828	301.373279520048	248.521415328881	321.454673672506	226.538211479977	262.268063859603	236.636029924093	293.084202021514	260.219878774246	216.437687377398	273.071913008465	146.744428180783	89	304	201	208	267	172	249	168	278	191	226	240	281	226	284	274
ENST00000218197.9	ENSG00000102078.15	SLC25A14	protein_coding	Protein coding	33310	0.404700272613546	0.715479362669112	1	0	0	2.07963371875695	25.0367516725099	22.204809393863	24.7116457889209	0	15.6435309590779	0	7.56492001255399	12.0819116808507	37.290828170191	0	46.5759275412332	53.0586759718394	23.5823240823026	0	0	0	15.7757353282729	0	4.41050641990247	8.12911501886942	27.6140136750133	0	0	0	2	25	23	24	0	16	0	8	13	40	0	54	50	26
ENST00000218200.12	ENSG00000102081.13	FMR1	protein_coding	Protein coding	39162	0.0598388043286896	0.91285195892707	1	76.4564175395803	68.061219639025	48.8713923907884	162.238150837864	141.917694821646	51.4825953935851	51.1400913708245	1.95544136988474	49	36.8789850612007	38.1044906857599	6.52589492978342	135.924899154203	60.3762023682653	51.9975024524026	35.3734861234539	4.08196411012706	47.5325711587451	175.595785245056	239.419983217318	98.6620086013019	3.52840513592198	34.548738830195	25.5685311805679	59.0789256312245	75	81	47	162	147	50	48	2	49	39	41	7	136	70	49	39
ENST00000218224.8	ENSG00000102103.15	PQBP1	protein_coding	Protein coding	4890	-0.389713077063563	0.428279229770539	1	122.330268063328	4.2013098542608	18.7167034688126	7.01029046830276	5.79255897231208	9.26686717084532	6.39251142135306	18.576693013905	30	25.5316050423697	78.9971148363316	21.4422261978598	10.9939256668841	18.1128607104796	7.42821463605752	25.3963490117105	6.12294616519059	15.1699695187485	11.2561400798113	21.3436419147221	14.5091189119562	12.3494179757269	42.6778538490644	34.7732024055723	43.8327512747795	120	5	18	7	6	9	6	19	30	27	85	23	11	21	7	28
ENST00000218230.5	ENSG00000102109.8	PCSK1N	protein_coding	Protein coding	4540	0.107034896785661	0.757559038736082	1	55.0486206284978	74.7833154058423	16.6370697500556	55.0808536795217	77.2341196308277	92.6686717084532	116.130624154581	44.975151507349	52	88.8878101475094	39.0338685073638	18.6454140850955	27.9845380611595	25.8755153006851	75.343319880012	46.2576356999012	29.5942397984212	66.7478658824932	29.2659642075094	186.52487064605	35.7891599828252	59.9828873106736	54.8715263773686	28.636754922236	115.299193570616	54	89	16	55	80	90	109	46	52	94	42	20	28	30	71	51
ENST00000218249.7	ENSG00000102128.8	RAB40AL	protein_coding	Protein coding	1029	0.197019671815093	0.425267579086531	1	24.4660536126657	41.1728365717559	34.3139563594897	33.048512207713	12.5505444400095	23.6819938810492	24.5046271151867	13.6880895891932	6	31.2052950517852	19.5169342536819	27.9681211276432	25.9856424853624	21.5629294172376	41.3857672580348	43.5365983057894	30.614730825953	19.215294723748	16.884210119717	24.1275952079468	28.0509632297819	21.1704308155319	35.5648782075537	39.8869086416859	15.246174356445	24	49	33	33	13	23	23	14	6	33	21	30	26	25	39	48
ENST00000218316.3	ENSG00000102195.9	GPR50	protein_coding	Protein coding	4813	NA	NA	NA	0	0	0	0	0	0	0	0	0	0	0	0	0	0	0	0	0	0	0	0	0	0	0	0	0	0	0	0	0	0	0	0	0	0	0	0	0	0	0	0	0
ENST00000218328.12	ENSG00000086758.15	HUWE1	processed_transcript	Long noncoding	102518	0.153949947792311	0.726377430510894	1	447.524897331677	39.4923126300516	47.8315755314099	167.245501172366	168.949636692436	234.760634994748	36.2242313876673	34.220223972983	126	124.821180207141	203.533742931254	75.5139270446367	72.9596885165944	60.3762023682653	63.6704111662073	261.219589834736	163.278564405083	155.745020392484	120.440698853981	135.485726936932	26.1164140415211	142.90040800484	61.9845020188793	548.189308511376	87.6655025495589	439	47	46	167	175	228	34	35	126	132	219	81	73	70	60	288
ENST00000218340.3	ENSG00000102218.5	RP2	protein_coding	Protein coding	45419	-0.0271626448289785	0.840092515489161	1	2883.93606959297	1606.58088826933	1750.01177433398	1794.63435988551	1647.0176011274	1512.55865266353	1608.78204104052	1658.21428166226	1323	1189.58367197412	1397.78424369227	2006.24655555627	1648.08940224472	2507.33743263639	1460.17476274502	1446.68488120279	1891.99036504389	1571.60884214234	1389.00768584872	1997.02249567313	1837.82172884778	1569.2581842013	1807.71195232109	1401.15550869512	1071.04374854026	2829	1912	1683	1792	1706	1469	1510	1696	1323	1258	1504	2152	1649	2907	1376	1595
ENST00000218348.7	ENSG00000102226.9	USP11	protein_coding	Protein coding	15462	0.220821103110668	0.686779199703135	1	437.330708326399	55.4572900762426	87.3446161877921	205.301363714581	601.460706625071	206.960033482212	485.830868022833	151.546706166067	58	1004.24313166654	88.2908930523706	228.40632254242	1310.276049935	333.794147378838	581.52308865136	191.379630052532	166.340037487678	1929.6201227848	120.440698853981	137.341695799082	262.131415009341	1181.13361924988	139.211094698139	145.229257105626	104.81744870056	429	66	84	205	623	201	456	155	58	1062	95	245	1311	387	548	211
ENST00000218364.4	ENSG00000102241.11	HTATSF1	protein_coding	Protein coding	14836	0.751887350766844	0.0669232404942177	1	1852.2841422589	1559.52621790161	1138.59946101943	884.298069073048	116.816605941627	1073.92693991019	391.008615272762	406.731804936026	464	179.666850298157	89.2202708739745	154.756936906292	384.787398340943	587.374197325552	1079.21346926721	653.955987051545	1445.01529498498	542.073577469945	674.242790780697	1991.45458908668	1015.63832383693	896.214904524183	1793.48600103806	1403.20099118957	1435.04616130039	1817	1856	1095	883	121	1043	367	416	464	190	96	166	385	681	1017	721
ENST00000218388.8	ENSG00000102265.11	TIMP1	protein_coding	Protein coding	4477	0.120972121737833	0.517411389351958	1	2735.10091011592	1659.51739243302	1800.96280044352	1288.89197610081	2114.28402489391	1656.70991976557	1517.15604400113	1982.81754906313	1805	1991.46519330484	1192.3917451178	2629.00338599846	1934.9309173716	2616.87711407596	2634.89384876155	2175.92290282476	2328.76052482749	1767.80711458482	1380.00277378487	524.311203557304	2284.70259133603	2189.37538683959	2382.8468399061	2229.57591894552	1885.76119071279	2683	1975	1732	1287	2190	1609	1424	2028	1805	2106	1283	2820	1936	3034	2483	2399
ENST00000218432.9	ENSG00000102309.12	PIN4	protein_coding	Protein coding	16662	-0.395135131454269	0.346061694493439	1	47.9126883248036	63.8599097847642	108.140953375362	47.0690931443185	390.03230413568	228.582723547518	53.2709285112755	75.2844927405625	178	48.2263650800317	99.4434269116174	236.796758880713	41.9768070917393	71.5889256652288	26.5293379859197	69.8399597822038	26.5327667158259	163.835670802483	187.977539332849	232.924092199794	42.5600821417381	37.9303552111613	101.613937735868	51.1370623611358	123.875166646116	47	76	104	47	404	222	50	77	178	51	107	254	42	83	25	77
ENST00000218436.6	ENSG00000102313.8	ITIH6	protein_coding	Protein coding	49342	NA	NA	NA	0	0	0	0	0	0	0	0	0	0	0	0	0	0	0	0	0	0	0	0	0	0	0	0	0	0	0	0	0	0	0	0	0	0	0	0	0	0	0	0	0
ENST00000218439.8	ENSG00000102316.16	MAGED2	protein_coding	Protein coding	7357	-0.464288113902256	0.31751340992749	1	142.718646073883	207.544706800484	253.715313688348	51.0749734119201	334.03756740333	29.8599053282794	119.326879865257	281.583557263403	124	49.171980081601	22.3050677184936	201.370472119031	63.9646584255075	181.991124281485	51.9975024524026	33.559461194046	38.7786590462071	43.4872459537456	42.773332303283	118.782007177584	25.1491394473907	339.60899433249	170.711415396258	31.7049786639042	179.142548688229	140	247	244	51	346	29	112	288	124	52	24	216	64	211	49	37
ENST00000218516.3	ENSG00000102393.9	GLA	protein_coding	Protein coding	10123	-0.140950630125134	0.537383467893949	1	442.427802829038	257.960425051613	236.038427078914	173.254321573768	244.252903332493	134.884399931193	122.523135575934	211.187667947552	291	278.010810461359	189.593075607196	324.430205080661	142.921033669493	261.34270453692	126.279648812978	285.708926381743	262.266194075664	159.790345597484	186.851925324868	113.214100591135	247.622296097385	301.678639121329	280.454468150995	248.52612307512	78.1366435767808	434	307	227	173	253	131	115	216	291	294	204	348	143	303	119	315
ENST00000218548.10	ENSG00000075673.11	ATP12A	protein_coding	Protein coding	31373	NA	NA	NA	0	0	0	0	0	0	0	0	0	0	0	0	0	0	0	0	0	0	0	0	0	0	0	0	0	0	0	0	0	0	0	0	0	0	0	0	0	0	0	0	0
ENST00000218652.11	ENSG00000102471.13	NDFIP2	protein_coding	Protein coding	74924	-1.4598321011396	0.380427999186522	1	110.097241256996	26.048121096417	42.6324912345175	0	0	86.490760261223	1.06541857022551	52.796916986888	0	154.135245255788	98.5140490900135	0.932270704254774	0	0	0	82.538134288059	0	0	0	0	0	0	0	0	109.581878186949	108	31	41	0	0	84	1	54	0	163	106	1	0	0	0	91
ENST00000218721.1	ENSG00000102539.5	MLNR	protein_coding	Protein coding	2040	-1.29861856215465	0.665185696728089	1	0	3.36104788340864	0	0	0	0	2.13083714045102	0	0	0	0	0	0	0	0	0	18.3688384955718	0	0	0	0	0	0	0	0	0	4	0	0	0	0	2	0	0	0	0	0	0	0	0	0
ENST00000218758.9	ENSG00000102575.10	ACP5	protein_coding	Protein coding	4326	0.306378553014294	0.536774273119225	1	12.2330268063328	12.6039295627824	17.6768866094341	18.0264612042071	15.4468239261655	9.26686717084532	20.2429528342847	1.95544136988474	10	19.8579150329542	17.6581786104741	57.800783663796	2.99834336369566	68.1388569584708	32.8963791025405	38.0945235175657	6.12294616519059	9.10198171124907	6.75368404788679	1.85596886214975	13.5418443178258	22.0525320995124	35.5648782075537	6.13644748333629	5.71731538366689	12	15	17	18	16	9	19	2	10	21	19	62	3	79	31	42
ENST00000218789.9	ENSG00000102606.17	ARHGEF7	protein_coding	Protein coding	152018	0.000706719199879757	0.997714058996818	1	114.174916859107	105.873008327372	65.508462140844	84.1234856196331	65.6490016862036	96.78727933994	76.7101370562367	124.170526987681	49	139.00540523068	282.530857767586	40.0876402829553	78.9563752439858	95.739406612535	125.218475293541	72.5609971763156	97.9671386430495	78.883841497492	96.8028046863772	114.14208502221	59.9710248360855	113.791065633484	140.227234075497	144.206515858403	82.9010730631699	112	126	63	84	68	94	72	127	49	147	304	43	79	111	118	80
ENST00000218867.3	ENSG00000102683.7	SGCG	protein_coding	Protein coding	144214	NA	NA	NA	0	0	0	0	0	0	0	0	0	0	0	0	0	0	0	0	0	0	0	0	0	0	0	0	0	0	0	0	0	0	0	0	0	0	0	0	0	0	0	0	0
ENST00000218981.5	ENSG00000102796.10	DHRS12	protein_coding	Protein coding	36163	-0.148800466464462	0.20729352146005	1	291.553805550933	198.30182512111	207.963371875695	232.341055520891	244.252903332493	262.561236507284	180.055738368111	288.427602057999	180	218.437065362497	227.697566292956	176.199163104152	216.880169973986	169.053366631143	256.803991703703	202.26377962898	202.05722345129	217.436229768728	226.248415604207	159.613322144879	223.440431244125	261.984081342207	133.114258433987	153.411187083407	229.645501243953	286	236	200	232	253	255	169	295	180	231	245	189	217	196	242	223
ENST00000219022.2	ENSG00000102837.6	OLFM4	protein_coding	Protein coding	23299	0.064726688181999	0.925655604751225	1	338.447074975209	96.6301266479985	1455.74360312987	266.391037795505	138.055988840105	59.7198106565587	157.681948393376	0	39	15.129840025108	118.030983343695	352.398326208305	27.9845380611595	836.641661388819	94.4444432298742	369.154073134506	338.803021140546	70.7931910874928	49.5270163511698	760.947233481398	57.0692010536942	99.6774450897959	24.3873450566082	138.070068375067	119.110737159727	332	115	1400	266	143	58	148	0	39	16	127	378	28	970	89	407
ENST00000219054.10	ENSG00000183747.11	ACSM2A	protein_coding	Protein coding	35208	NA	NA	NA	0	0	0	0	0	0	0	0	0	0	0	0	0	0	0	0	0	0	0	0	0	0	0	0	0	0	0	0	0	0	0	0	0	0	0	0	0	0	0	0	0
ENST00000219066.5	ENSG00000065057.7	NTHL1	protein_coding	Protein coding	8052	-0.0258594664892464	0.935638363137007	1	117.23317356069	8.40261970852161	66.5482790002225	74.1087849506292	68.5452811723596	89.5797159848381	125.71939128661	94.8389064394099	111	74.7035851239707	83.6440039443511	92.2947997212226	76.9574796681887	87.9767520223294	103.995004904805	137.865894635	60.2089706243742	87.985823208741	5.62807003990565	66.814879037391	71.5783199656504	98.7953438058154	128.033561547193	84.8875235194854	47.6442948638907	115	10	64	74	71	87	118	97	111	79	90	99	77	102	98	152
ENST00000219069.5	ENSG00000006194.9	ZNF263	protein_coding	Protein coding	8518	-0.426743773564504	0.0232823922881793	1	620.826110421392	416.769937542672	562.540920923756	365.536574418644	433.476496428021	332.57756624256	492.223379444186	398.910039456487	428	305.433645506867	545.54478128149	506.222992410342	371.794577098262	746.939875013111	253.620471145393	293.872038564078	285.737487708894	173.948983814982	391.713674777433	281.179282615687	205.062213955647	440.168540706267	293.664280056658	351.822989044614	249.656105086787	609	496	541	365	449	323	462	408	428	323	587	543	372	866	239	324
ENST00000219070.8	ENSG00000087245.12	MMP2	protein_coding	Protein coding	27721	-0.781175498004546	0.558695964490556	1	8.1553512042219	0	37.4334069376252	20.0294013380079	21.2393828984776	12.3558228944604	0	3.91088273976948	0	2.83684500470775	0	7.45816563403819	0	0	0	0	0	33.3739329412466	19.1354381356792	4.63992215537438	3.86909837652164	0	0	0	0	8	0	36	20	22	12	0	4	0	3	0	8	0	0	0	0
ENST00000219084.10	ENSG00000177200.16	CHD9	retained_intron	others	92315	-0.21802778211615	0.621120860292815	1	286.456711048294	173.934227966397	203.804104438181	50.0735033450197	157.364518747812	47.3639877620983	151.289436972022	92.8834650695252	83	161.700165268342	157.994229672663	113.737025919082	210.883483246595	156.1156089808	179.338324784817	134.237844776184	152.053163102233	0	14.6329821037547	256.123702976666	102.531106977824	49.3976719029077	119.904446528324	200.457284455652	135.30979741345	281	207	196	50	163	46	142	95	83	171	170	122	211	181	169	148
ENST00000219091.8	ENSG00000122386.10	ZNF205	protein_coding	Protein coding	7911	0.778018736160187	0.737790798449658	1	0	60.4988619013556	0	0	0	0	0	0	0	0	0	3.7290828170191	93.9480920624641	20.7004122405481	0	46.2576356999012	11.2254013028494	0	23.6378941676037	0	0	0	0	0	0	0	72	0	0	0	0	0	0	0	0	0	4	94	24	0	51
ENST00000219097.6	ENSG00000091651.8	ORC6	protein_coding	Protein coding	8749	-0.750032699917188	0.527582767569851	1	22.4272158116102	0	6.23890115627086	9.01323060210355	0	58.690158748687	2.13083714045102	24.4430171235593	21	0	0	0	16.9906123942754	4.31258588344752	0	3.62804985881578	0	0	24.7635081755849	27.8395329322463	0	22.9346333834929	0	0	4.76442948638907	22	0	6	9	0	57	2	25	21	0	0	0	17	5	0	4
ENST00000219139.7	ENSG00000125149.11	C16orf70	protein_coding	Protein coding	38552	-0.00178574886726825	0.985111677127292	1	1467.96321675994	1462.05582928276	1229.06352778536	1383.03016238944	1239.60762007479	1164.5363078029	1336.03488706279	1044.20569151845	1383	915.355321519033	1288.11766074301	1473.9199834268	1253.30752602479	1728.48442208577	1131.21097171962	1043.97134687424	1274.59329338718	1340.01397415611	1113.23225389334	1538.59818672214	1269.0642674991	1519.86051229839	1284.40017298137	1068.76460334774	1026.25811136821	1440	1740	1182	1381	1284	1131	1254	1068	1383	968	1386	1581	1254	2004	1066	1151
ENST00000219150.9	ENSG00000102879.15	CORO1A	protein_coding	Protein coding	5655	0.118290069650244	0.618728543857656	1	864.467227647521	685.653768215363	1427.66854792665	718.054037967583	825.439653554472	1217.04855510435	1251.86682001497	1579.01890618193	1941	1331.4259222095	829.005016870679	969.561532424965	1738.03970315559	1762.12259197666	1111.04867485032	2389.9778444949	1077.63852507354	654.331351908683	920.752258528565	889.00908496973	2778.01263434254	744.493483679538	1054.75267369831	930.694534972671	1093.91301007493	848	816	1373	717	855	1182	1175	1615	1941	1408	892	1040	1739	2043	1047	2635
ENST00000219162.3	ENSG00000102891.3	MT4	protein_coding	Protein coding	3909	NA	NA	NA	0	0	0	0	0	0	0	0	0	0	0	0	0	0	0	0	0	0	0	0	0	0	0	0	0	0	0	0	0	0	0	0	0	0	0	0	0	0	0	0	0
ENST00000219168.8	ENSG00000102897.9	LYRM1	protein_coding	Protein coding	24252	-0.269093199476585	0.551297317901396	1	42.815593822165	49.5754562802775	21.836154046948	23.0338115387091	31.8590743477164	84.4314564454796	37.2896499578929	124.170526987681	33	36.8789850612007	44.6101354369872	50.3426180297578	46.974046031232	144.902885683837	41.3857672580348	27.2103739411184	16.3278564405082	7.07931910874928	56.2807003990565	0	13.5418443178258	25.5809372354343	61.9845020188793	39.8869086416859	45.7385230693351	42	59	21	23	33	82	35	127	33	39	48	54	47	168	39	30
ENST00000219169.8	ENSG00000102898.11	NUTF2	protein_coding	Protein coding	25836	-0.0277371969010508	0.885329939947307	1	843.059430736439	988.988339692993	725.792167846177	536.787955858611	837.024771499096	537.478295909029	319.625571067653	547.523583567727	405	521.033865864656	750.007902034348	913.625290169678	633.649897527683	767.640287253659	358.676649569635	660.305074304472	383.704626351944	456.110416863704	924.129100552508	798.994595155467	575.528383507595	632.466620614015	1000.8972866983	476.597421205786	716.570194752916	827	1177	698	536	867	522	300	560	405	551	807	980	634	890	338	728
ENST00000219197.10	ENSG00000102924.11	CBLN1	protein_coding	Protein coding	3915	NA	NA	NA	0	0	0	0	0	0	0	0	0	0	0	0	0	0	0	0	0	0	0	0	0	0	0	0	0	0	0	0	0	0	0	0	0	0	0	0	0	0	0	0	0
ENST00000219204.7	ENSG00000102931.7	ARL2BP	protein_coding	Protein coding	8538	-0.0147966562657602	0.928817827113686	1	1779.90540032143	1807.403499303	1639.79118723986	1782.6167190827	1597.78084986275	1069.8083322787	854.465693320859	969.898919462831	1911	1491.23485747471	2108.75827721925	1130.84436426104	1745.03583767088	1320.51379751163	1002.80897586777	799.98499386888	1410.3186000489	1743.53516335482	1814.48978086558	1812.35359388923	1655.00683055713	1108.80131396348	1708.13029333994	2090.48310932323	1706.61864202457	1746	2151	1577	1780	1655	1039	802	992	1911	1577	2269	1213	1746	1531	945	882
ENST00000219207.9	ENSG00000102934.9	PLLP	protein_coding	Protein coding	28591	0.243322569128863	0.729017785857627	1	15.2912835079161	10.0831436502259	21.836154046948	39.0573326091154	0	24.7116457889209	20.2429528342847	37.1533860278101	8	17.9666850298157	13.0112895024546	0	10.9939256668841	13.8002748270321	23.3458174276094	20.8612866881907	0	39.441920748746	0	7.423875448599	21.280041070869	0	29.4680419434016	12.2728949666726	70.5135563985583	15	12	21	39	0	24	19	38	8	19	14	0	11	16	22	23
ENST00000219235.4	ENSG00000102962.4	CCL22	protein_coding	Protein coding	7419	-0.88898548440259	0.300761221024895	1	6.11651340316642	13.4441915336346	8.31853487502781	0	6.75798546769743	0	42.6167428090204	0	0	23.6403750392312	11.1525338592468	9.32270704254774	0	6.90013741351603	4.24469407774716	10.8841495764473	4.08196411012706	12.1359756149988	4.50245603192452	3.7119377242995	3.86909837652164	0	10.1613937735868	0	0	6	16	8	0	7	0	40	0	0	25	12	10	0	8	4	12
ENST00000219240.8	ENSG00000102967.11	DHODH	protein_coding	Protein coding	16673	0.216621700353904	0.566783163684072	1	272.184846440906	157.128988549354	199.644837000668	110.161707359043	186.327313609372	79.2831969061211	183.251994078788	201.410461098128	120	209.926530348373	65.985825333877	99.7529653552608	0	62.9637538983338	151.747813279461	220.404028923059	97.9671386430495	237.662855793726	150.832277069472	170.749135317777	198.291291796734	213.46851072328	192.05034232079	108.410572205608	217.257984579342	267	187	192	110	193	77	172	206	120	222	71	107	0	73	143	243
ENST00000219244.8	ENSG00000102970.10	CCL17	protein_coding	Protein coding	11296	NA	NA	NA	0	0	0	0	0	0	0	0	0	0	0	0	0	0	0	0	0	0	0	0	0	0	0	0	0	0	0	0	0	0	0	0	0	0	0	0	0	0	0	0	0
ENST00000219251.12	ENSG00000102977.13	ACD	protein_coding	Protein coding	3299	-0.339353852412736	0.695110580887587	1	81.553512042219	10.0831436502259	71.7473632971149	0	33.7899273384871	27.800601512536	0	104.616113288834	0	133.331715221264	106.878449484449	61.5298664808151	35.9801203643479	24.1504809473061	13.7952557526783	33.559461194046	74.4958450098189	121.359756149988	0	58.4630191577171	70.61104537152	0	0	40.9096498889086	49.5500666584463	80	12	69	0	35	27	0	107	0	141	115	66	36	28	13	37
ENST00000219252.9	ENSG00000102978.12	POLR2C	protein_coding	Protein coding	9624	-0.0360297401452983	0.726198974166699	1	2457.81896917237	1125.11077897104	1376.7175218171	1246.83023329099	1220.29909016708	1472.40222825653	1304.07232995602	1382.49704850851	1192	1257.6679520871	1287.1882829214	1333.14710708433	1252.30807823689	1631.01998111985	1294.63169371288	1150.0918052446	1545.02341568309	1281.35675868362	1370.99786172102	1307.5300633845	1366.75900150627	1273.75425406783	1338.25555998138	1386.837131234	1174.90831134355	2411	1339	1324	1245	1264	1430	1224	1414	1192	1330	1385	1430	1253	1891	1220	1268
ENST00000219255.3	ENSG00000102981.9	PARD6A	protein_coding	Protein coding	1816	-0.0681145770324684	0.940504211228674	1	78.4952553406358	0	46.7917586720315	0	45.3750452831113	31.9192091440228	0	20.5321343837898	43	42.5526750706162	24.1638233617014	42.8844523957196	0.999447787898554	47.4384447179227	0	45.3506232351973	0	65.7365345812433	30.3915782154905	25.0555796390216	0	38.8124564951418	25.4034844339669	0	53.3616102475576	77	0	45	0	47	31	0	21	43	45	26	46	1	55	0	50
ENST00000219271.3	ENSG00000102996.4	MMP15	protein_coding	Protein coding	21336	-0.0392342275525024	0.917244303330231	1	17.3301213089715	42.8533605134602	4.15926743751391	13.0191108697051	53.0984572461941	22.6523419731774	50.074672800599	24.4430171235593	49	14.1842250235387	15.7994229672663	34.4940160574266	46.974046031232	15.5253091804111	10.6117351943679	23.5823240823026	22.4508026056988	38.4305894474961	4.50245603192452	64.9589101752413	30.9527870121732	26.4630385194148	56.9038051320859	38.8641673944632	15.246174356445	17	51	4	13	55	22	47	25	49	15	17	37	47	18	10	26
ENST00000219281.7	ENSG00000103005.11	USB1	protein_coding	Protein coding	20246	0.182993295234125	0.527940138421571	1	207.961455707658	462.144083968688	485.594473329749	381.56009548905	289.627948615604	509.677694396493	431.494520941332	364.689815483504	500	832.141201380939	164.49987442389	221.880427612636	172.90446730645	209.591673935549	227.091133159473	493.414780798946	381.66364429688	513.756301034948	400.718586841283	268.187500580639	588.10295323129	1148.4958717426	551.763681905762	213.752920669548	267.760937135066	204	550	467	381	300	495	405	373	500	880	177	238	173	243	214	544
ENST00000219299.8	ENSG00000103021.9	CCDC113	protein_coding	Protein coding	33901	-0.104210648233279	0.872591870887823	1	11.2136079058051	13.4441915336346	0	4.00588026760158	0	0	66.0559513539816	7.82176547953896	21	18.912300031385	11.1525338592468	17.7131433808407	8.99503009108698	5.17510306013703	0	19.0472617587829	4.08196411012706	33.3739329412466	10.1305260718302	8.35185987967388	7.73819675304329	26.4630385194148	12.1936725283041	20.4548249444543	7.62308717822252	11	16	0	4	0	0	62	8	21	20	12	19	9	6	0	21
ENST00000219301.8	ENSG00000103023.11	PRSS54	protein_coding	Protein coding	15051	NA	NA	NA	0	0	0	0	0	0	0	0	0	0	0	0	0	0	0	0	0	0	0	0	0	0	0	0	0	0	0	0	0	0	0	0	0	0	0	0	0	0	0	0	0
ENST00000219302.7	ENSG00000103024.7	NME3	protein_coding	Protein coding	1445	0.106118954920573	0.555760244998621	1	61.1651340316642	60.4988619013556	64.4686452814656	110.161707359043	55.0293102369648	51.4825953935851	66.0559513539816	62.5741238363117	50	36.8789850612007	47.3982689017989	76.4461977488915	56.9685239102176	66.4138226050918	59.4257170884602	90.7012464703945	77.5573180924142	106.189786631239	51.778244367132	45.4712371226689	34.8218853886948	44.9871654830052	66.049059528314	82.84204102504	67.6548987067248	60	72	62	110	57	50	62	64	50	39	51	82	57	77	56	100
ENST00000219313.8	ENSG00000103035.10	PSMD7	protein_coding	Protein coding	9514	0.426221338070069	0.343249729549171	1	1502.62345937788	329.382692574047	137.255825437959	564.829117731822	506.848910077307	203.871077758597	686.129559225229	148.61354411124	271	620.323441029427	261.155167870696	1192.37423074186	138.923242517899	1641.37018724013	913.670400235075	321.989424969901	219.40557091933	1056.84120980614	144.078593021585	188.3808395082	1390.94086635953	590.125758982951	591.39311762275	960.35403114213	121.96939485156	1474	392	132	564	525	198	644	152	271	656	281	1279	139	1903	861	355
ENST00000219315.8	ENSG00000103037.11	SETD6	protein_coding	Protein coding	3623	-0.327325026137493	0.615985075364113	1	18.3495402094993	23.5273351838605	20.7963371875695	43.0632128767169	19.3085299077069	19.5633862495623	37.2896499578929	17.5989723289627	46	20.8035300345235	0	0	14.9917168184783	19.8378950638586	30.7740320636669	31.7454362646381	0	18.2039634224981	24.7635081755849	25.0555796390216	19.3454918826082	25.5809372354343	0	0	11.4346307673338	18	28	20	43	20	19	35	18	46	22	0	0	15	23	29	35
ENST00000219320.8	ENSG00000103042.8	SLC38A7	protein_coding	Protein coding	19996	-0.167663364023959	0.916665496545706	1	156.990510681272	370.555529145803	0	584.85851906983	465.335570775737	239.908894534107	273.812572547956	123.192806302739	0	0	0	578.00783663796	488.729968282393	649.475434047197	0	0	272.471104350981	601.742124243689	0	0	257.295042038689	0	915.541579000168	0	0	154	441	0	584	482	233	257	126	0	0	0	620	489	753	0	0
ENST00000219322.7	ENSG00000103044.10	HAS3	protein_coding	Protein coding	12463	0.36399866268033	0.644020937791307	1	19.368959110027	2.52078591255648	2.07963371875695	0	6.75798546769743	0	8.52334856180408	0	6	0	8.36440039443511	0	7.99558230318843	6.90013741351603	7.42821463605752	8.16311218233551	8.16392822025412	0	7.87929805586792	5.56790658644925	9.67274594130411	0	8.12911501886942	11.2501537194499	0	19	3	2	0	7	0	8	0	6	0	9	0	8	8	7	9
ENST00000219334.9	ENSG00000103056.11	SMPD3	protein_coding	Protein coding	90364	-0.531179531504508	0.0817798704247122	1	182.475983194465	319.299548923821	349.378464751168	244.358696323696	244.252903332493	248.14610979708	239.71917830074	353.934887949138	271	292.195035484898	297.400902913248	372.90828170191	477.736042615509	164.740780747695	113.545566579736	292.05801363467	299.003871066807	322.614685098717	230.750871636132	226.42820118227	9.67274594130411	294.621828849485	320.083903867983	120.68346717228	92.429932035948	179	380	336	244	253	241	225	362	271	309	320	400	478	191	107	322
ENST00000219343.10	ENSG00000103064.13	SLC7A6	protein_coding	Protein coding	37290	-0.667283769140129	0.178180065900639	1	1458.78844665519	718.423985078597	686.279127189795	930.365692150466	865.022139865271	911.241938466456	641.381979275757	1137.08915658798	735	1019.37297169165	568.779226821587	2472.38190768366	701.612347104785	891.842760696947	679.151052439545	860.754829004044	695.974880776664	808.053709698668	650.604896613094	159.613322144879	823.15067960498	1.76420256796099	886.073537056766	9.20467122500444	1000.53019214171	1431	855	660	929	896	885	602	1163	735	1078	612	2652	702	1034	640	949
ENST00000219345.9	ENSG00000103066.12	PLA2G15	protein_coding	Protein coding	15719	0.381125019741351	0.412957025327062	1	49.9515261258591	122.678247744415	65.508462140844	98.1440665562386	105.231487997003	78.2535449982494	57.5326027921775	107.549275343661	94	76.5948151271092	44.6101354369872	66.191220002089	375.792368249856	367.432317269729	0	68.9329473174998	131.643342551598	299.354065169969	106.933330758207	103.006271849311	59.0037502419551	61.7470898786346	76.2104533019008	105.34234846394	233.457044833065	49	146	63	98	109	76	54	110	94	81	48	71	376	426	0	76
ENST00000219368.7	ENSG00000103089.8	FA2H	protein_coding	Protein coding	61871	-0.148319300196988	0.770748160537553	1	0	5.88183379596512	29.1148720625973	13.0191108697051	23.1702358892483	7.20756335510192	55.4017656517265	8.79948616448133	8	76.5948151271092	6.50564475122731	7.45816563403819	8.99503009108698	12.9377576503426	10.6117351943679	17.233236829375	46.9425872664612	7.07931910874928	21.3866661516415	11.1358131728985	6.77092215891288	14.1136205436879	10.1613937735868	34.7732024055723	15.246174356445	0	7	28	13	24	7	52	9	8	81	7	8	9	15	10	19
ENST00000219400.7	ENSG00000103121.8	CMC2	protein_coding	Protein coding	40667	0.0752583048118053	0.536531262046984	1	308.883926859904	437.776486813976	294.268171204109	370.543924753146	460.50843829881	315.073483808741	269.550898267054	265.940026304325	326	342.312630568068	383.833040322411	429.776794661451	337.813352309711	374.332454683245	250.436950587082	383.666272569769	289.819451819021	367.113262353713	334.307360370396	429.656791587667	413.993526287816	566.309024315478	290.615861924582	375.346037730737	341.133151225458	303	521	283	370	477	306	253	272	326	362	413	461	338	434	236	423
ENST00000219406.10	ENSG00000185615.15	PDIA2	protein_coding	Protein coding	4064	0	1	1	0	0	0	0	0	0	0	0	0	0	0	0	0	0	0	0	0	0	0	0	0	0	0	14.318377461118	0	0	0	0	0	0	0	0	0	0	0	0	0	0	0	0	0
ENST00000219409.7	ENSG00000242173.8	ARHGDIG	protein_coding	Protein coding	2405	-0.224567642225685	0.940348310558875	1	1.01941890052774	0	0	0	0	0	0	0	0	0	0	0	0	0	0	0	0	0	0	0	0	0	0	0	0	1	0	0	0	0	0	0	0	0	0	0	0	0	0	0	0
ENST00000219431.4	ENSG00000103152.11	MPG	protein_coding	Protein coding	7586	-0.0115928922634762	0.986579587125593	1	69.3204852358861	161.330298403615	15.5972528906772	27.0396918063106	511.676042554234	548.804466895617	59.6634399326286	22.4875757536745	40	50.1175950831702	39.9632463289677	25.1713090148789	4.99723893949277	23.2879637706166	189.950059979185	380.945235175657	8.16392822025412	24.2719512299975	9.00491206384905	33.4074395186955	22.2473156649995	367.836235419866	284.51902566043	60.3417335861402	39.0683217883904	68	192	15	27	530	533	56	23	40	53	43	27	5	27	179	420
ENST00000219439.8	ENSG00000103160.11	HSDL1	protein_coding	Protein coding	22908	0.226353869565279	0.246265804015332	1	769.661269898442	364.673695349838	405.528575157606	448.658589971377	430.580216941865	248.14610979708	275.943409688407	936.65641617479	306	329.074020546099	447.030732191476	378.501905927438	459.745982433335	640.850262280302	319.413229350473	410.876646510887	523.511897123796	602.753455544939	521.159285695264	389.753461051448	534.902850554117	533.671276808199	789.540296207692	421.369393855759	575.5430819558	755	434	390	448	446	241	259	958	306	348	481	406	460	743	301	453
ENST00000219454.9	ENSG00000103175.10	WFDC1	protein_coding	Protein coding	35206	0.318564393050772	0.86573022752478	1	5.09709450263869	3.36104788340864	0	7.01029046830276	0	0	0	0	0	3.782460006277	3.7175112864156	0	0	0	0	0	0	8.09065040999917	0	0	18.3782172884778	0	0	0	0	5	4	0	7	0	0	0	0	0	4	4	0	0	0	0	0
ENST00000219473.11	ENSG00000103194.15	USP10	protein_coding	Protein coding	79604	-0.184257312181833	0.305357095600542	1	1465.92437895889	965.461004509133	1709.45891681822	1637.40355938214	1361.25135849334	1035.82981931893	882.166576146722	1493.95720659194	1174	1118.66254685642	816.923105189829	843.70498735057	1204.33458441776	1006.55754519665	869.10111241873	762.797482816018	551.065154867153	891.994207702409	1314.71716132196	1515.39857594527	684.830412644331	1908.86717853379	1268.14194294363	1041.15058967272	946.21569599687	1438	1149	1644	1635	1410	1006	828	1528	1174	1183	879	905	1205	1167	819	841
ENST00000219476.7	ENSG00000103197.16	TSC2	protein_coding	Protein coding	41248	0.481734565731259	0.466576394041606	1	32.6214048168876	393.242602358811	126.857656844174	121.177878094948	70.4761341631303	6.17791144723021	209.887458334426	67.4627272610235	109	0	82.7146261227472	131.450169299923	182.898945185435	182.853641458175	82.7715345160695	809.962130980623	66.3319167895648	2.02266260249979	166.590873181207	196.732699387874	138.320266960649	4.41050641990247	67.0651989056727	42.9551323833541	217.257984579342	32	468	122	121	73	6	197	69	109	0	89	141	183	212	78	893
ENST00000219478.10	ENSG00000103199.13	ZNF500	protein_coding	Protein coding	18980	0.184068322986931	0.475032616422496	1	750.292310788415	507.518230394705	541.744583736186	309.454250672222	210.462975994006	518.944561567338	252.504201143446	401.843201511314	95	437.819745726562	172.864274818326	489.442119733756	542.700148828915	509.747651423497	218.601745003978	446.250132634341	688.831443583942	606.798780749938	347.814728466169	431.512760449817	588.10295323129	362.543627715983	594.441535754826	272.049171761242	418.316908904961	736	604	521	309	218	504	237	411	95	463	186	525	543	591	206	492
ENST00000219479.6	ENSG00000103202.12	NME4	protein_coding	Protein coding	3551	0.0978706732277684	0.77342631742197	1	197.767266702381	26.048121096417	50.9510261095454	83.1220155527327	45.3750452831113	33.9785129597662	84.1680670478153	67.4627272610235	70	99.2895751647712	245.35574490343	167.808726765859	74.9585840923915	100.051992495982	102.933831385369	117.004607946809	128.581869469002	36.4079268449963	37.1452622633773	99.2943341250116	139.287541554779	85.563824546108	55.8876657547272	97.160418486158	231.551273038509	194	31	49	83	47	33	79	69	70	105	264	180	75	116	97	129
ENST00000219481.9	ENSG00000242612.6	DECR2	protein_coding	Protein coding	10662	-0.0130005042558712	0.977784574974883	1	167.184699686549	57.1378140179469	76.9464475940073	182.267552175872	28.9627948615604	112.232057958016	64.9905327837561	15.6435309590779	15	6.61930501098474	131.04227284615	174.334621695643	12.9928212426812	36.2257214209592	64.7315846856441	69.8399597822038	97.9671386430495	140.575050873736	92.3003486544527	134.557742505857	24.1818648532603	91.7385335339714	151.404767226443	20.4548249444543	32.3981205074457	164	68	74	182	30	109	61	16	15	7	141	187	13	42	61	77
ENST00000219535.7	ENSG00000103254.9	FAM173A	protein_coding	Protein coding	1432	0.740836228715151	0.171756284940102	1	4.07767560211095	2.52078591255648	4.15926743751391	4.00588026760158	1.93085299077069	20.593038157434	8.52334856180408	12.7103689042508	3	19.8579150329542	3.7175112864156	12.1195191553121	0.999447787898554	9.48768894358455	2.12234703887358	2.72103739411184	3.0614730825953	14.1586382174986	3.37684202394339	25.0555796390216	5.80364756478247	2.64630385194148	14.2259512830215	28.636754922236	40.0212076856682	4	3	4	4	2	20	8	13	3	21	4	13	1	11	2	3
ENST00000219542.3	ENSG00000103260.8	METRN	protein_coding	Protein coding	2053	-0.54150894668327	0.464690627371361	1	29.5631481153044	13.4441915336346	4.15926743751391	36.0529224084142	3.86170598154139	8.23721526297362	36.2242313876673	0	11	35.9333700596315	11.1525338592468	0.932270704254774	25.9856424853624	8.62517176689504	35.018726141414	22.6753116175986	16.3278564405082	12.1359756149988	29.2659642075094	0	0.967274594130411	11.4673166917464	0	1.02274124722272	0	29	16	4	36	4	8	34	0	11	38	12	1	26	10	33	25
ENST00000219548.8	ENSG00000103266.10	STUB1	protein_coding	Protein coding	2524	0.0772849320760142	0.729965410461767	1	495.43758565648	378.117886883472	62.3890115627086	345.507173080636	452.785026335728	256.383325060054	382.485266710958	378.377905072697	339	452.94958575167	408.926241505716	316.039768742368	506.720028464567	361.394697032902	394.756549230485	535.137354175328	209.200660644012	510.722307131198	359.070868545981	349.850130515228	349.186128481078	395.181375223262	544.650706264251	195.343578219539	445.950599926017	486	450	60	345	469	249	359	387	339	479	440	339	507	419	372	590
ENST00000219551.2	ENSG00000103269.13	RHBDL1	protein_coding	Protein coding	2194	21.7639862834656	1.45218483022107e-13	2.57018140491998e-10	0	0	0	0	0	0	0	0	0	0	0	0	0	0	0	0	124.499905358875	0	0	96.510380831787	0	87.328027114069	0	0	0	0	0	0	0	0	0	0	0	0	0	0	0	0	0	0	0
ENST00000219596.5	ENSG00000103313.12	MEFV	protein_coding	Protein coding	14600	0.384046465698978	0.293133584643094	1	430.194776022705	653.723813322981	730.991252143069	907.331880611757	3208.11224416551	2944.80445651307	1043.04478025077	1049.09429494316	923	501.175950831702	547.403536924698	905.234853831386	628.65265858819	1160.08560264738	2665.66788082521	799.077981404176	1227.65070612071	1028.52393337115	1474.55435045528	400.889274224346	806.707011504763	809.768978694094	3998.50844990639	2183.5525628205	879.513683187423	422	778	703	906	3323	2860	979	1073	923	530	589	971	629	1345	2512	881
ENST00000219599.7	ENSG00000103316.10	CRYM	protein_coding	Protein coding	44531	-1.09446875366778	0.32570534679779	1	15.2912835079161	0	17.6768866094341	13.0191108697051	0	0	5.32709285112755	13.6880895891932	13	43.4982900721855	0	1.86454140850955	6.99613451528988	0	0	15.4192118999671	0	22.2492886274977	0	0	3.86909837652164	0	0	7.15918873055901	7.62308717822252	15	0	17	13	0	0	5	14	13	46	0	2	7	0	0	17
ENST00000219611.6	ENSG00000103326.11	CAPN15	protein_coding	Protein coding	26781	0.0544719578653387	0.659020796579397	1	1655.53629445705	3883.69082927869	3584.24871427761	4534.65646292498	4183.19300450471	3699.53930498303	3898.36654845514	3065.15434729433	3706	3784.35123628014	4394.09834054324	4620.33361028666	4342.60063841922	3545.80811337055	3503.99496118028	4905.12340911894	4108.49687684289	4000.82662774459	3594.08552748375	4727.15269189541	3461.87577239274	4867.43488500437	3363.42133905722	3923.23542434634	3306.51406355402	1624	4622	3447	4528	4333	3593	3659	3135	3706	4002	4728	4956	4345	4111	3302	5408
ENST00000219660.5	ENSG00000103375.10	AQP8	protein_coding	Protein coding	12020	0.942180015718854	0.329310126775811	1	0	4.2013098542608	12.4778023125417	3.00441020070118	0	0	5.32709285112755	6.84404479459659	0	3.782460006277	0	0	8.99503009108698	10.3502061202741	28.6516850247933	2.72103739411184	3.0614730825953	8.09065040999917	0	11.1358131728985	0	2.64630385194148	0	0	12.3875166646116	0	5	12	3	0	0	5	7	0	4	0	0	9	12	27	3
ENST00000219689.11	ENSG00000103404.14	USP31	protein_coding	Protein coding	87865	0.0432451803825647	0.802120324492644	1	468.932694242759	1278.03845766614	930.636089143737	1080.58620218553	1056.17658595157	632.206271433225	959.942131773185	1107.75753603971	886	1119.60816185799	619.895007009802	726.238878614469	1046.42183392979	1041.92074944092	498.751554135291	807.241093586511	985.794332595686	969.866717898651	821.698225826225	1213.80363584594	1307.75525126432	1075.28146517222	1224.44794971721	871.375542633754	512.652612735464	460	1521	895	1079	1094	614	901	1133	886	1184	667	779	1047	1208	470	890
ENST00000219700.10	ENSG00000103415.11	HMOX2	protein_coding	Protein coding	33968	0	1	1	0	41.1728365717559	0	0	0	0	0	0	0	0	0	0	0	22.4254465939271	0	0	0	0	0	0	0	0	0	0	0	0	49	0	0	0	0	0	0	0	0	0	0	0	26	0	0
ENST00000219746.13	ENSG00000103460.16	TOX3	protein_coding	Protein coding	109001	NA	NA	NA	0	0	0	0	0	0	0	0	0	0	0	0	0	0	0	0	0	0	0	0	0	0	0	0	0	0	0	0	0	0	0	0	0	0	0	0	0	0	0	0	0
ENST00000219771.7	ENSG00000103485.17	QPRT	processed_transcript	Long noncoding	18769	-1.01350171331282	0.387906525381127	1	1.01941890052774	2.52078591255648	0	0	1.93085299077069	0	15.9812785533827	0.97772068494237	32	22.694760037662	3.7175112864156	0.932270704254774	7.99558230318843	12.0752404736531	0	0	0	0	18.0098241276981	0	0	0	9.14525439622809	0	1.90577179455563	1	3	0	0	2	0	15	1	32	24	4	1	8	14	0	0
ENST00000219782.10	ENSG00000103495.13	MAZ	protein_coding	Protein coding	4569	0.0995586290595607	0.338344200489111	1	639.175650630891	915.045286258003	1167.71433308203	944.386273087072	908.466332157611	797.980228600569	770.297626273044	1172.2871012459	883	857.672806423309	1092.01894038458	740.222939178291	1057.41575959667	987.582167309482	890.324582807466	1159.16192989164	748.019923180784	1002.22931953865	1147.00067413277	919.632571195201	975.980065477585	904.153816080007	829.16973192468	958.308548647685	1293.06616260599	627	1089	1123	943	941	775	723	1199	883	907	1175	794	1058	1145	839	1278
ENST00000219789.10	ENSG00000103502.13	CDIPT	protein_coding	Protein coding	5380	0.133350293433142	0.571526414386675	1	145.776902775466	105.873008327372	142.454909734851	286.420439133513	140.952268326261	150.329178549269	42.6167428090204	116.348761508142	224	133.331715221264	142.194806705397	169.673268174369	120.933182335725	195.791399108517	70.0374522828281	222.218053852467	160.217091322487	135.518394367486	67.5368404788678	197.660683818948	157.665758843257	190.533877339787	118.888307150965	260.799018041792	166.755032023618	143	126	137	286	146	146	40	119	224	141	153	182	121	227	66	245
ENST00000219794.10	ENSG00000103507.13	BCKDK	protein_coding	Protein coding	4498	-0.0240502286359886	0.867402259487371	1	436.311289425872	488.192205065105	515.749162251724	503.739443650898	326.314155440247	323.310699071715	434.690776652008	373.489301647985	464	244.914285406436	253.720145297865	480.119412691209	348.807277976595	561.498682024867	348.064914375267	572.324865228189	420.442303343087	439.929116043705	305.041396162886	309.018815547933	373.367993334339	384.596159815496	291.63200130194	370.232331494623	336.368721739069	428	581	496	503	338	314	408	382	464	259	273	515	349	651	328	631
ENST00000219797.8	ENSG00000103510.19	KAT8	protein_coding	Protein coding	13726	-0.421409394660357	0.445352953880637	1	32.6214048168876	6.72209576681729	4.15926743751391	17.0249911373067	40.5479128061846	48.39363966997	116.130624154581	17.5989723289627	16	34.9877550580622	78.0677370147277	10.2549777468025	3.99779115159422	6.03762023682653	13.7952557526783	118.818632876217	8.16392822025412	15.1699695187485	21.3866661516415	5.56790658644925	22.2473156649995	29.9914436553368	6.09683626415206	6.13644748333629	40.0212076856682	32	8	4	17	42	47	109	18	16	37	84	11	4	7	13	131
ENST00000219821.9	ENSG00000103534.16	TMC5	protein_coding	Protein coding	42664	NA	NA	NA	0	0	0	0	0	0	0	0	0	0	0	0	0	0	0	0	0	0	0	0	0	0	0	0	0	0	0	0	0	0	0	0	0	0	0	0	0	0	0	0	0
ENST00000219833.12	ENSG00000103546.18	SLC6A2	protein_coding	Protein coding	49549	NA	NA	NA	0	0	0	0	0	0	0	0	0	0	0	0	0	0	0	0	0	0	0	0	0	0	0	0	0	0	0	0	0	0	0	0	0	0	0	0	0	0	0	0	0
ENST00000219837.11	ENSG00000103550.13	KNOP1	protein_coding	Protein coding	16301	-0.0401669030483859	0.750158244225306	1	1176.40941120901	831.019089172787	650.925353970926	867.273077935741	702.830488640533	829.899437744592	743.662162017406	907.324795626519	691	817.011361355831	638.48256344188	702.9321110081	846.532276350075	1148.01036217373	600.624212001222	756.44839556309	621.479035766845	850.529624351163	556.053319942679	725.683825100552	853.136192023022	700.388419480513	814.943780641659	593.189923389175	1117.73515750688	1154	989	626	866	728	806	698	928	691	864	687	754	847	1331	566	834
ENST00000219905.11	ENSG00000174197.16	MGA	protein_coding	Protein coding	109532	-0.212350599910143	0.360095994728983	1	1372.13784011033	457.942774114428	766.345025361937	385.565975756652	1894.16678394605	800.039532416313	1980.61312204922	510.370197539917	1068	761.220076263246	1340.16281875282	939.728869888812	1204.33458441776	852.16697056923	997.503108270581	1123.78844376819	451.05703416904	867.722256472411	811.567699754395	723.827856238403	870.54713471737	849.463536473216	1003.94570483037	1121.94714820332	1066.27931905387	1346	545	737	385	1962	777	1859	522	1068	805	1442	1008	1205	988	940	1239
ENST00000219919.8	ENSG00000103569.9	AQP9	protein_coding	Protein coding	47716	0.446350075843537	0.0819123002585557	1	3098.01403870379	892.358213044995	1646.03008839613	2128.12389216334	1287.87894484405	1045.09668648978	1389.30581557407	841.817509735381	770	1800.45096298785	1001.86929168901	1719.1071786458	979.458832140583	3757.98733883617	1601.31084083011	2150.52655381305	4106.45589478782	1948.83541750855	1047.94664143043	1929.27963220467	1848.46174938322	1346.96866063822	1011.05868047188	1375.58697751455	1268.29112927677	3039	1062	1583	2125	1334	1015	1304	861	770	1904	1078	1844	980	4357	1509	2371
ENST00000220003.13	ENSG00000103653.16	CSK	protein_coding	Protein coding	21142	0.0884547295429392	0.464342699833224	1	5304.03653944582	4981.91322518246	5619.17030808129	6497.53779404976	6851.63183774981	4569.59516713461	5008.53269863012	4500.44831278973	4857	7004.17031662343	4987.04139072653	4312.68427788258	5564.92528301915	8456.1184002639	5075.59294346616	6837.05995893834	6104.57732669502	4138.36768471458	3671.75289403445	6546.93016123324	4525.87782593619	5353.47269247762	6201.49862002001	6489.29321362813	5355.21874270132	5203	5929	5404	6488	7097	4438	4701	4603	4857	7407	5366	4626	5568	9804	4783	7538
ENST00000220058.8	ENSG00000103707.9	MTFMT	protein_coding	Protein coding	28116	-0.0594384446800725	0.650574497548283	1	474.029788745398	339.465836224273	293.22835434473	321.471891475026	420.925951988011	236.819938810491	369.700243868252	363.712094798562	253	371.626695616715	288.107124697209	375.705093814674	288.840410702682	501.984996833291	234.51934779553	419.946771157927	285.737487708894	326.660010303717	284.780344019226	283.035251477837	278.575083109558	412.823400902872	265.212377490615	294.549479200142	303.970601231623	465	404	282	321	436	230	347	372	253	393	310	403	289	582	221	463
ENST00000220062.8	ENSG00000103710.10	RASL12	protein_coding	Protein coding	14776	NA	NA	NA	0	0	0	0	0	0	0	0	0	0	0	0	0	0	0	0	0	0	0	0	0	0	0	0	0	0	0	0	0	0	0	0	0	0	0	0	0	0	0	0	0
ENST00000220166.9	ENSG00000103811.15	CTSH	protein_coding	Protein coding	24034	0.482373924810114	0.10263950285103	1	341.505331676792	434.415438930567	655.08462140844	543.798246326914	465.335570775737	1004.94026208278	575.326027921775	454.640118498202	1192	532.381245883487	344.799171815047	1300.51763243541	339.812247885508	1135.07260452339	831.960039238442	601.349264098716	1557.26930801347	763.555132443672	1323.72207338581	1490.34299630625	686.764961832592	397.827679075203	302.809534452886	1165.9250218339	298.253285847956	335	517	630	543	482	976	540	465	1192	563	371	1395	340	1316	784	663
ENST00000220244.7	ENSG00000103888.16	CEMIP	protein_coding	Protein coding	172434	NA	NA	NA	0	0	0	0	0	0	0	0	0	0	0	0	0	0	0	0	0	0	0	0	0	0	0	0	0	0	0	0	0	0	0	0	0	0	0	0	0	0	0	0	0
ENST00000220325.8	ENSG00000103966.10	EHD4	protein_coding	Protein coding	76640	-0.196320846162343	0.0332842103891242	1	2404.80918634493	1521.71442921326	1773.92756209968	2023.9710052057	1860.37685660756	1744.23033193466	1866.61333503509	1757.94179152638	1803	1486.50678246686	1664.51567849259	2196.42977922425	1753.03141997406	2004.48991862641	1544.00747078053	1338.75039790302	1478.69149889353	1190.33694157113	1510.57399871068	1799.36181185418	1570.85394086779	1732.44692173769	1930.66481698149	1807.18378384254	1310.21810875699	2359	1811	1706	2021	1927	1694	1752	1798	1803	1572	1791	2356	1754	2324	1455	1476
ENST00000220420.9	ENSG00000104055.15	TGM5	protein_coding	Protein coding	34263	-0.624868804350155	0.834381840959731	1	0	0	8.31853487502781	0	0	0	0	0	0	0	0	0	0	0	0	0	0	0	5.62807003990565	0	0	0	0	0	0	0	0	8	0	0	0	0	0	0	0	0	0	0	0	0	0
ENST00000220429.12	ENSG00000104064.16	GABPB1	protein_coding	Protein coding	77891	-0.306679355575496	0.20892333387434	1	785.971972306885	377.27762491262	163.251246922421	557.81882726352	381.343465677212	387.14911735976	479.43835660148	342.20223972983	399	494.556645820717	376.39801774958	450.286750155056	373.793472674059	785.753147964138	371.410731802876	321.989424969901	204.098205506353	195.18694114123	246.509467747868	142.909602385531	475.899100312162	474.570490781506	227.615220528344	455.119855014108	253.467648675899	771	449	157	557	395	376	450	350	399	523	405	483	374	911	350	355
ENST00000220478.7	ENSG00000104112.8	SCG3	protein_coding	Protein coding	39679	1.7543708195808	0.557339388522347	1	0	0	0	0	0	0	0	0	0	0	0	0	0	0	0	7.25609971763156	0	0	0	0	0	0	0	0	0	0	0	0	0	0	0	0	0	0	0	0	0	0	0	0	8
ENST00000220496.8	ENSG00000104129.9	DNAJC17	protein_coding	Protein coding	42323	-0.0251861602863757	0.786997646098951	1	726.845676076277	946.975241150385	682.119859752281	804.180463721017	1011.76696716384	982.287920109604	782.017230545525	761.644413570106	919	875.639491453125	967.482312289661	898.708958901602	947.476502927829	727.964497125942	539.076147873889	895.221302662794	791.90103736465	971.889380501151	749.658929315433	1019.85488975129	915.041766047369	992.363944478057	866.766888886951	960.35403114213	825.199187042587	713	1127	656	803	1048	954	734	779	919	926	1041	964	948	844	508	987
ENST00000220507.4	ENSG00000104140.6	RHOV	protein_coding	Protein coding	2076	0.959170514816597	0.749254983463423	1	0	0	0	0	0	0	0	0	0	0	0	0	0	0	0	0	0	0	0	0	0	3.52840513592198	0	0	0	0	0	0	0	0	0	0	0	0	0	0	0	0	0	0	0
ENST00000220509.9	ENSG00000104142.10	VPS18	protein_coding	Protein coding	9546	0.133385272589143	0.105826300585679	1	952.137253092906	1257.03190839483	1478.61957403619	1531.2477322907	1339.04654909948	1207.78168793351	1311.5302599476	1379.56388645368	1478	1466.64886743391	1369.90290904415	1924.20673358185	1457.19487475609	1503.36743896981	1711.67288685154	1565.50351407901	1482.77346300366	1481.6003563311	1652.4013637163	1677.79585138337	1364.82445231801	1714.80489605808	1430.72424332102	1531.04364709241	1264.47958568766	934	1496	1422	1529	1387	1173	1231	1411	1478	1551	1474	2064	1458	1743	1613	1726
ENST00000220514.7	ENSG00000104147.8	OIP5	protein_coding	Protein coding	23354	0.137861473407322	0.788216263255197	1	29.5631481153044	5.88183379596512	12.4778023125417	19.0279312711075	21.2393828984776	12.3558228944604	21.3083714045102	0	0	23.6403750392312	12.0819116808507	27.0358504233884	7.99558230318843	12.9377576503426	6.36704111662073	21.7682991528947	18.3688384955718	21.2379573262478	0	12.0637976039734	13.5418443178258	46.7513680509662	8.12911501886942	22.5003074388997	11.4346307673338	29	7	12	19	22	12	20	0	0	25	13	29	8	15	6	24
ENST00000220531.7	ENSG00000104164.10	BLOC1S6	protein_coding	Protein coding	22589	-0.611716498725699	0.182534492975886	1	3625.05361027663	1885.54786259225	2165.93851808537	1960.87839099097	2223.37721887245	1994.43574554749	1912.42633355479	2259.51250290182	897	1722.91053285917	231.415077579371	808.278700588889	366.797338158769	2533.21294793707	535.892627315578	166.890293505526	2151.19508603696	1865.90625080606	221.745959572283	262.61959399419	311.462419309992	2147.03452520852	2221.28067890607	573.757839691943	330.651406355402	3556	2244	2083	1958	2303	1937	1795	2311	897	1822	249	867	367	2937	505	184
ENST00000220562.8	ENSG00000012232.8	EXTL3	protein_coding	Protein coding	52361	0.0410436507489916	0.692119786196829	1	2201.94482513991	1804.88271339044	1714.65800111511	2204.23561724777	1796.65870791213	1911.03394100988	2293.84618169552	1893.84496673337	1941	1680.35785778856	1648.71625552532	2190.83615499872	1793.00933149001	2430.57340391102	1463.35828330333	2158.68966599539	1788.92077126319	2509.11295840099	1426.15294811209	2273.56185613344	2135.74230383995	2319.04427558472	1656.30718509464	2214.23480023718	1434.09327540311	2160	2148	1649	2201	1861	1856	2153	1937	1941	1777	1774	2350	1794	2818	1379	2380
ENST00000220584.8	ENSG00000079459.12	FDFT1	protein_coding	Protein coding	36699	0.21261861950695	0.344647033422263	1	484.223977750675	189.899205412588	296.347804922866	142.208749499856	223.013520434015	323.310699071715	171.532389806307	219.009433427091	104	206.144070342096	216.545032433709	275.952128459413	225.875200065073	297.568425957879	187.827712940312	273.917764340591	257.163738938005	114.280437041238	184.600697308905	384.185554464998	489.440944629988	389.888767519379	241.841171811365	213.752920669548	256.326306367732	475	226	285	142	231	314	161	224	104	218	233	296	226	345	177	302
ENST00000220592.9	ENSG00000123908.11	AGO2	protein_coding	Protein coding	115464	0.0513411878872181	0.260593959769139	1	9246.12942778658	9161.37626820111	8789.57191232626	9900.5330813773	9399.39235907174	9874.36179648962	8865.34792284647	9729.29853586152	9967	9348.3499055136	8886.7107301765	9345.08153944985	9452.77717794452	11404.2021101886	8906.42934863297	8575.8028537758	9323.20602753021	10356.0325247989	9773.70643130016	10944.6483800971	9722.07694560476	10134.4616516519	9733.59909571877	9250.69458112946	8533.09321012283	9070	10903	8453	9886	9736	9590	8321	9951	9967	9886	9562	10024	9458	13222	8393	9455
ENST00000220597.4	ENSG00000076641.4	PAG1	protein_coding	Protein coding	144259	-0.0384417772988694	0.656894743158653	1	20689.1065862104	13495.4475138566	15735.5485329745	14387.1189810911	13050.6353646191	15443.7489661677	14057.1326155554	14833.0005112607	16854	13997.9388682296	13485.2721914726	15639.7733345781	12156.2834442101	15687.4624096287	15597.1283886819	12022.4502196508	12351.002906217	13070.4457373537	17928.7799191235	12767.2098027281	15021.7744468453	14681.6937705714	17334.3216383617	12095.9607309031	15653.0566345827	20295	16061	15133	14366	13518	14999	13194	15171	16854	14803	14510	16776	12163	18188	14698	13255
ENST00000220616.8	ENSG00000042832.11	TG	protein_coding	Protein coding	267937	0.0110096492266724	0.967997846057937	1	134.563294869661	86.5469829977725	171.569781797449	161.236680770963	395.824863107992	54.5715511172002	184.317412649013	240.519288495823	206	241.131825400159	173.793652639929	233.067676063694	77.9569274560872	180.266089928106	216.479397965105	260.312577370032	206.139187561417	220.470223672478	233.002099652094	160.541306575953	230.211353403038	217.879017143182	92.4686833396396	130.910879644508	47.6442948638907	132	103	165	161	410	53	173	246	206	255	187	250	78	209	204	287
ENST00000220659.10	ENSG00000104221.12	BRF2	protein_coding	Protein coding	6637	0.0173210812407488	0.86815297237472	1	592.282381206615	303.33457147763	409.68784259512	330.48512207713	312.798184504852	447.89857992419	403.793638115468	377.400184387755	397	353.660010586899	445.171976548269	371.0437402934	350.806173552392	501.122479656602	455.243439838382	370.968098063914	324.516146755101	358.011280642463	453.622445216396	387.897492189298	341.447931728035	346.665804604334	346.503527679309	475.574679958563	397.353419164849	581	361	394	330	324	435	379	386	397	374	479	398	351	581	429	409
ENST00000220669.9	ENSG00000104231.10	ZFAND1	protein_coding	Protein coding	19578	-0.18921954692832	0.708288426201757	1	32.6214048168876	47.054670367721	49.9112092501669	38.055862542215	43.4441922923406	7.20756335510192	44.7475799494714	7.82176547953896	32	6.61930501098474	8.36440039443511	38.2230988744457	46.974046031232	7.76265459020554	56.2421965301498	40.8155609116775	17.34834746804	6.06798780749938	4.50245603192452	61.2469724509418	96.7274594130411	3.52840513592198	12.1936725283041	10.2274124722272	9.52885897277814	32	56	48	38	45	7	42	8	32	7	9	41	47	9	53	45
ENST00000220676.1	ENSG00000104237.7	RP1	protein_coding	Protein coding	14768	NA	NA	NA	0	0	0	0	0	0	0	0	0	0	0	0	0	0	0	0	0	0	0	0	0	0	0	0	0	0	0	0	0	0	0	0	0	0	0	0	0	0	0	0	0
ENST00000220751.4	ENSG00000104312.7	RIPK2	protein_coding	Protein coding	33317	0.334166483123824	0.106793719418247	1	325.194629268348	231.072041984344	344.179380454276	341.501292813034	196.947005058611	235.79028690262	344.13019818284	485.927180416358	326	247.751130411143	178.440541747949	306.717061699821	152.915511548479	426.946002461305	244.069909470461	397.271459540328	525.552879178859	291.26341475997	180.098241276981	711.764058634429	385.942563058034	322.849069936861	252.002565584952	336.481870336273	248.70321918951	319	275	331	341	204	229	323	497	326	262	192	329	153	495	230	438
ENST00000220763.9	ENSG00000104324.15	CPQ	protein_coding	Protein coding	498275	0.02953557391024	0.810528470337388	1	2459.85780697343	1519.19364330071	1611.71613203664	1722.52851506868	1326.49600465947	1659.79887548918	1770.7256637148	1373.69756234403	1337	1120.55377685956	1206.33241244186	1613.76058906501	2036.87459173725	1942.38868190476	1541.88512374165	1856.65451524898	1859.33465216288	1738.47850684857	1348.48558156139	2214.17085254465	1269.0642674991	1286.10367204356	1593.30654369841	1582.18070945354	1323.55851131888	2413	1808	1550	1720	1374	1612	1662	1405	1337	1185	1298	1731	2038	2252	1453	2047
ENST00000220764.6	ENSG00000104325.6	DECR1	protein_coding	Protein coding	50604	0.256946314699569	0.346951809118942	1	600.437732410837	446.179106522497	185.087400969369	108.158767225243	264.526859735585	287.272882296205	217.345388326004	285.494440003172	142	256.261665425267	415.431886256944	430.709065365706	166.907780579059	414.008244810962	152.808986798898	285.708926381743	419.421812315556	300.365396471219	279.15227397932	405.52919637972	138.320266960649	787.716446594582	387.149102773656	329.322681605714	298.253285847956	589	531	178	108	274	279	204	292	142	271	447	462	167	480	144	315
ENST00000220772.7	ENSG00000104332.11	SFRP1	protein_coding	Protein coding	47540	-1.86615842610655	0.482663820634613	1	0	0	4.15926743751391	4.00588026760158	0	0	0	0	0	0	0	3.7290828170191	0	0	0	0	2.04098205506353	0	0	0	0	0	0	0	0	0	0	4	4	0	0	0	0	0	0	0	4	0	0	0	0
ENST00000220809.8	ENSG00000104368.17	PLAT	protein_coding	Protein coding	32492	-0.430282567995679	0.813434135637991	1	0	6.72209576681729	4.15926743751391	0	0	0	0	0	0	11.347380018831	0	0	0	0	0	0	2.04098205506353	0	0	3.7119377242995	0	4.41050641990247	5.08069688679339	0	0	0	8	4	0	0	0	0	0	0	12	0	0	0	0	0	0
ENST00000220812.2	ENSG00000104371.4	DKK4	protein_coding	Protein coding	3165	NA	NA	NA	0	0	0	0	0	0	0	0	0	0	0	0	0	0	0	0	0	0	0	0	0	0	0	0	0	0	0	0	0	0	0	0	0	0	0	0	0	0	0	0	0
ENST00000220822.11	ENSG00000104381.12	GDAP1	protein_coding	Protein coding	16495	0.176775709219958	0.361656198601477	1	561.699814190783	321.820334836378	286.98945318846	287.421909200413	285.766242634063	402.593895977836	335.606849621036	419.442173840277	269	283.684500470775	101.302182554825	273.155316346649	286.841515126885	528.723029310666	250.436950587082	335.59461194046	206.139187561417	411.611839608708	272.398589931434	397.177336500047	376.26981711673	480.74519976937	453.19816230197	309.890597908483	269.666708929622	551	383	276	287	296	391	315	429	269	300	109	293	287	613	236	370
[truncated: 199,580 more rows]
[truncated: 9 more columns]
