# Supplementary material for: Coding and non-coding RNA interactions reveal immune-related pathways in peripheral blood mononuclear cells derived from patients with proliferative vitreoretinopathy
Source: BMC Med Genomics. 2021 Jan 28;14:30. doi: 10.1186/s12920-021-00875-5 (PMC7842006; doi:10.1186/s12920-021-00875-5)
Supplement: Supplementary file 2 — Additional file 2. The differential expressed transcripts. [file 12920_2021_875_MOESM2_ESM.csv]

Gene_id	Gene_Symbol	Chr	Start	End	Strand	Length	log2FoldChange	pvalue	padj	N1_1_normCounts	N1_10_normCounts	N1_11_normCounts	N1_12_normCounts	N1_13_normCounts	N1_2_normCounts	N1_3_normCounts	N1_4_normCounts	N1_5_normCounts	N1_6_normCounts	N1_7_normCounts	N1_8_normCounts	N1_9_normCounts	N3_1_normCounts	N3_11_normCounts	N3_13_normCounts	N3_14_normCounts	N3_15_normCounts	N3_16_normCounts	N3_2_normCounts	N3_4_normCounts	N3_5_normCounts	N3_6_normCounts	N3_7_normCounts	N3_8_normCounts	N1_1	N1_10	N1_11	N1_12	N1_13	N1_2	N1_3	N1_4	N1_5	N1_6	N1_7	N1_8	N1_9	N3_1	N3_11
ENSG00000000003.14	TSPAN6	X	100627109	100639991	-	12883	-0.483750092060068	0.513902522214153	1	49.9393102362305	5.11946023043825	19.8556423219526	13.0756967032477	7.65457325936476	36.0498067592717	8.68963383091834	3.87486278677751	12.7203049092365	0	0	11.5145510449201	0	0	5.69150938500262	14.5515275477216	0	5.13204150450466	8.43378278166641	17.8763547287697	16.2868440891014	0	7.14845033281711	8.34755633277217	27.781431690253	57	6	18	13	8	34	8	4	12	0	0	12	0	0	5
ENSG00000000005.5	TNMD	X	100584802	100599885	+	15084	NA	NA	NA	0	0	0	0	0	0	0	0	0	0	0	0	0	0	0	0	0	0	0	0	0	0	0	0	0	0	0	0	0	0	0	0	0	0	0	0	0	0	0	0
ENSG00000000419.12	DPM1	20	50934867	50958555	-	23689	-0.0511745449481457	0.537160207256745	1	1121.44415969079	736.349029811369	829.524612561577	761.40787725835	756.845931019691	800.517767742651	627.82604428385	889.28100956544	685.836439689668	765.365583691414	766.266734075976	715.821256625863	661.081909441301	868.827427538493	709.162069371327	636.629330212819	723.114688750317	676.403070293714	773.498363689976	753.629480933922	871.825183593074	855.512055447215	785.30832941948	644.84872670665	715.371866024015	1280	863	752	757	791	755	578	918	647	785	799	746	643	1065	623
ENSG00000000457.13	SCYL3	1	169849631	169894267	-	44637	-0.167871983386533	0.244377124817279	1	2224.48962613665	1319.11425270959	800.844240318757	1484.59448723028	1488.81449894645	1232.05516041981	1521.77212463957	1693.31503782177	954.022868192738	1141.71095350655	1302.3657382668	1030.55231852034	1135.04576675458	1420.30849891504	794.534710146366	1037.7058082469	799.792534980101	1567.32547547572	883.13753985164	1048.11890357102	1400.66859166272	1483.46658954705	1303.06037495352	1157.17999663054	1342.43846703258	2539	1546	726	1476	1556	1162	1401	1748	900	1171	1358	1074	1104	1741	698
ENSG00000000460.16	C1orf112	1	169662007	169854080	+	192074	-0.251811254176314	0.0115498973724987	1	958.484305235722	630.546851715645	592.359995938254	544.150147419772	705.177561518979	763.407672549283	631.084656970444	658.726673752178	655.09570282568	673.716711249385	542.81222964581	623.704848266503	468.823251485588	568.612879806882	530.448674682244	662.094503421332	464.326957724799	520.389008556773	421.68913908332	598.387453026185	616.025926428953	581.053365577854	423.800984017014	532.156716214226	628.058794997505	1094	739	537	541	737	720	581	680	618	691	566	650	456	697	466
ENSG00000000938.12	FGR	1	27612064	27635277	-	23214	0.0148219295851274	0.898992678352998	1	17980.7800697922	21193.7121106426	20725.9813103982	22007.4033743893	18473.3557398194	15048.6737451277	17353.1987603439	16156.2403894688	18394.6209241651	16874.1173973851	22357.9178617187	27538.0083698467	24201.972236778	24589.855700343	17740.4347530532	22408.4429530195	29440.0330718907	20313.6466831303	15026.5912647062	25024.074037952	20808.8384479578	17187.5411829898	17281.8892831806	17473.5222935753	13601.9873943457	20523	24839	18789	21880	19307	14193	15976	16678	17353	17307	23313	28699	23540	30142	15585
ENSG00000000971.15	CFH	1	196651878	196747504	+	95627	0.0376145778022222	0.849382174893484	1	483.622793866653	705.632268428739	351.886105594605	281.63039053149	484.151758654821	329.749703003926	534.412480601478	284.802414828147	755.798116690469	503.093810426458	370.186432231948	303.216510849561	547.988581232058	239.845318024711	327.830940576151	431.089003601252	433.442825215581	321.265798181992	708.437753659978	663.306846514875	294.121243256125	538.494897844947	740.375213041772	605.197834125982	322.463046404722	552	827	319	280	506	311	492	294	713	516	386	316	533	294	288
ENSG00000001036.13	FUCA2	6	143494811	143511690	-	16880	0.0414239024603706	0.703453695541767	1	1669.90044403957	1191.12774694863	1287.3074772066	1279.40663127163	1151.05645387698	1079.37362590996	1384.91039180261	1283.54829812005	1232.80955078684	799.490163855999	1054.93542864027	1614.91578405004	1298.51703207521	1753.97086310588	1375.06866741663	1074.99409758793	1428.12488602971	1155.73574681445	1256.63363446829	1559.94716527895	1353.72415870002	1272.41133119814	1335.7390050464	1054.92243155408	888.013620099158	1906	1396	1167	1272	1203	1018	1275	1325	1163	820	1100	1683	1263	2150	1208
ENSG00000001084.10	GCLC	6	53497341	53616970	-	119630	-0.0773040236337828	0.347261075681399	1	1628.72241630092	1761.09431927076	1276.27656480551	1501.69347522684	1352.94582359272	1444.11284723906	1493.53081468909	1198.30131681095	1746.92187420181	2011.40025370113	1572.81282088185	1748.29266698703	1213.18297533551	1634.04820409352	1305.6322529196	1406.95081977033	1648.57369394034	1394.88888092437	1514.46642236495	1568.41491225574	1535.75359263703	1334.07768240297	1405.18109399376	1535.95036523008	1171.78110093531	1859	2064	1157	1493	1414	1362	1375	1237	1648	2063	1640	1822	1180	2003	1147
ENSG00000001167.14	NFYA	6	41072945	41099976	+	27032	-0.127938741196468	0.127528450181874	1	3912.78876342115	2304.61034706895	2442.24400560018	2625.19756888282	2621.69134133243	3068.47472827448	2964.25134057202	2988.48792430216	2390.35729752736	2434.54504774199	2270.02923599228	2544.71578092733	2427.39407183657	3035.59329377534	2064.87960487895	2143.62190187374	2401.50754511335	2440.79893954242	2302.42269939493	2211.96368249145	2626.01409695452	2410.19893793505	2547.9119400541	2817.30026231061	2557.87610348115	4466	2701	2214	2610	2740	2894	2729	3085	2255	2497	2367	2652	2361	3721	1814
ENSG00000001460.17	STPG1	1	24356999	24416934	-	59936	-0.00814117552398516	0.955613598629727	1	280.361039922697	115.187855184861	166.566777256381	118.687093152556	141.609605298248	161.163841982626	127.085894777181	178.243688191766	135.683252365189	178.422804860546	166.871604166733	124.740969653301	180.949325134788	196.607896748147	120.659998962056	105.498574720981	128.861380469497	167.304553046852	163.856351186662	110.080710698213	162.868440891014	180.656352825402	158.287114512379	201.384796528129	209.352931665835	320	135	151	118	148	152	117	184	128	183	174	130	176	241	106
ENSG00000001461.16	NIPAL3	1	24415794	24472976	+	57183	-0.0535187447443753	0.609401836127598	1	5084.17223334817	3713.31515381121	3925.90172354608	4595.60447977992	4201.40389773383	4471.23632658379	4368.71340849419	5009.22886760663	3840.47205718032	3631.83031751658	4049.99301377077	3328.66479790231	2693.67745371106	4541.56083484206	3249.8518588365	3616.05459560881	2906.30336612609	3943.46069206138	3171.10232590657	3107.66314048033	4634.0861681755	4378.31093554255	4651.59875228313	3798.13813141134	5064.15811953755	5803	4352	3559	4569	4391	4217	4022	5171	3623	3725	4223	3469	2620	5567	2855
ENSG00000001497.16	LAS1L	X	65512582	65534775	-	22194	0.0315086439306208	0.660640800209671	1	2672.19116176321	2376.28279029509	2755.52191779098	2032.76792594336	1753.85409805195	2441.84426372361	2195.21874653574	2373.35345690123	2551.48115971102	2634.41758870599	2372.64568223275	1946.9186725119	1989.41445531713	2112.10723934006	2844.61639062431	2344.61487612664	2341.86922026796	2326.86761814241	2338.56748274493	2381.31862202716	2390.3338824887	2036.72667007484	2424.3458700154	2314.35999326108	2542.00099965815	3050	2785	2498	2021	1833	2303	2021	2450	2407	2702	2474	2029	1935	2589	2499
ENSG00000001561.6	ENPP4	6	46129993	46146699	+	16707	0.0415713871294152	0.790469572343901	1	1471.0193313444	824.233097100559	704.875302429319	949.496745220452	869.750886595321	1338.08400382944	1168.75575025852	963.872118210907	810.919437963827	1603.85526773551	981.089948635449	1004.64457866927	1101.11776829181	906.354246004945	978.939614220451	1245.97454627366	843.456308527616	1022.30266769733	736.148754228311	1627.68914109324	1259.83529277461	1566.84644469723	795.520401323504	1472.30024819269	645.918286798382	1679	966	639	944	909	1262	1076	995	765	1645	1023	1047	1071	1111	860
ENSG00000001617.11	SEMA3F	3	50155045	50189075	+	34031	1.33291696902098	0.139816228699977	1	0	0	0	2.0116456466535	0	3.18086530228868	0	3.87486278677751	2.12005081820608	1.94997600940488	0	9.59545920410005	0	0	11.3830187700052	0	2.12994017304954	9.23767470810839	1.20482611166663	3.76344310079362	2.87414895690025	5.21124094688659	12.2544862848293	0	4.96096994468804	0	0	0	2	0	3	0	4	2	2	0	10	0	0	10
ENSG00000001626.14	CFTR	7	117465784	117715971	+	250188	-3.22800774516988	0.27593043691422	1	0	0	0	0	0	0	13.0344507463775	0	0	0	0	0	9.25309048984714	0	0	0	0	0	0	0	0	0	0	0	0	0	0	0	0	0	0	12	0	0	0	0	0	9	0	0
ENSG00000001629.9	ANKIB1	7	92246234	92401384	+	155151	-0.0598258910135794	0.343512194208908	1	4873.90145340614	3383.96321231969	3504.52086982464	3732.60849736557	3758.3954703481	4157.3909500913	4084.12790053162	4275.91108520899	3769.45035477042	4378.67112911865	4069.17365792787	4308.36118264092	3786.57025267856	3804.07727193614	3570.85298815064	3564.21477872005	3416.42403757146	3757.68078959831	3443.39302714323	3976.07763598846	4179.01258333296	4740.49218135117	4000.06856480637	4128.91005109743	3539.15595854044	5563	3966	3177	3711	3928	3921	3760	4414	3556	4491	4243	4490	3683	4663	3137
ENSG00000001630.15	CYP51A1	7	92112151	92142952	-	30802	-0.154355681959497	0.216332885257489	1	855.977300013986	844.710938022312	974.029565015788	520.01039965993	721.443529695129	890.64228464083	813.566967419729	836.970361943943	888.301292828349	876.514216227492	1171.93735799855	1155.29328817365	846.143719238244	903.906844800611	1042.68451933248	771.230960029244	936.108706055271	469.068593511726	966.270541556637	739.516569305946	675.425004871558	932.812129492699	667.869502523199	778.409628031004	569.519349650186	977	990	883	517	754	840	749	864	838	899	1222	1204	823	1108	916
ENSG00000001631.15	KRIT1	7	92198969	92246166	-	47198	-0.159070645415053	0.00607445314629607	1	3070.8295154033	2800.34474604972	2304.35760058662	2904.81631376765	2613.07994641565	2808.7040619209	2767.64837514749	2787.96377508642	2415.79790734583	2737.76631720445	3012.32016487189	2561.0280615743	2518.8968555695	2348.68935575899	2079.67752927996	2350.07169895704	2356.77880147931	2666.60876574062	2374.71226609493	2348.38849489522	2779.30204132254	2682.05200733096	2228.27408945813	2200.62453822706	2770.2056171138	3505	3282	2089	2888	2731	2649	2548	2878	2279	2808	3141	2669	2450	2879	1827
ENSG00000002016.17	RAD52	12	912077	990053	-	77977	-0.0828648274241407	0.415339690295024	1	657.97231556858	751.707410502684	664.060926545305	592.429642939456	662.120586935052	729.478442658204	798.360108215622	637.414928424901	400.68960464095	505.043786435863	640.633514846999	631.381215629783	599.394639508987	734.220361300135	457.597354554211	576.604279078468	616.617680097841	759.54214266669	514.460749681651	440.322842792853	594.948834078351	648.79949788738	576.982062577381	628.153614041105	657.824614665633	751	881	602	589	692	688	735	658	378	518	668	658	583	900	402
ENSG00000002079.14	MYH16	7	99238829	99311130	+	72302	NA	NA	NA	0	0	0	0	0	0	0	0	0	0	0	0	0	0	0	0	0	0	0	0	0	0	0	0	0	0	0	0	0	0	0	0	0	0	0	0	0	0	0	0
ENSG00000002330.13	BAD	11	64269830	64284704	-	14875	0.0103573570112682	0.922304613238355	1	707.911625804811	563.993868719948	533.896160212505	532.080273539851	496.590440201289	499.395852459323	382.343888560407	472.733259986857	333.908003867458	499.193858407648	444.990944444622	545.981628713293	458.542039830202	493.55924287398	385.884336303178	628.444095967226	372.739530283669	515.256967052268	493.978705783318	511.828261707932	549.920500420247	587.133146682555	401.334425828161	590.589610543631	486.175054579427	808	661	484	529	519	471	352	488	315	512	464	569	446	605	339
ENSG00000002549.12	LAP3	4	17577192	17607972	+	30781	0.163329714152996	0.293262819657234	1	2268.29603862457	2074.23463669923	2335.24415530965	2063.94843346649	1922.25470975798	2473.6529167465	1684.70275896929	2512.84851722522	2032.06870925053	1473.20687510538	1536.36959698337	4425.42578493094	1737.52476976018	2933.61824359476	2091.06054804996	3173.14247587504	3226.85936217005	1441.07725446491	2285.5551338316	3390.86223381505	2249.50058360059	2093.18178033278	2585.69660609899	2154.71297839682	1876.23883308101	2589	2431	2117	2052	2009	2333	1551	2594	1917	1511	1602	4612	1690	3596	1837
ENSG00000002586.18	CD99	X	2691179	2741309	+	50131	0.177910291103537	0.029685656780519	1	5737.76390766795	6079.35902364543	5161.36391246758	4722.33815551909	4841.51758654821	5552.73052936194	5063.88411496766	4407.65641995942	4721.35317214495	5631.53071516128	6086.01839104649	5917.5196911685	6700.26563581487	5094.67350702149	5545.80674474655	6248.97161127469	7877.58373002371	7432.22250682365	6107.26356003815	6602.0200595672	6023.25816401061	6198.7711063216	5456.31001832026	6386.9240391123	4776.42186274564	6549	7125	4679	4695	5060	5237	4662	4550	4454	5776	6346	6167	6517	6245	4872
ENSG00000002587.9	HS3ST1	4	11393150	11429765	-	36616	-0.0997753275686574	0.764642215230123	1	113.896672468596	109.215151582683	43.0205583642307	84.489117159447	106.207203973686	58.3158638752924	54.3102114432396	149.182217290934	90.1021597737585	378.295345824546	76.7225766283831	95.9545920410005	123.374539864628	370.373382255846	77.4045276360356	120.050102268703	57.5083846723375	147.802795329734	83.1330017049974	74.3280012406739	94.8469155777081	49.5067889954226	85.7814039938053	33.3902253310887	82.3521010818214	130	128	39	84	111	55	50	154	85	388	80	100	120	454	68
ENSG00000002726.20	AOC1	7	150824627	150861504	+	36878	-0.651110076915686	0.819824996238861	1	0	0	33.0927372032544	0	3.82728662968238	0	0	0	0	0	0	0	9.25309048984714	0	0	0	0	0	0	0	7.66439721840065	0	20.4241438080489	0	0	0	0	30	0	4	0	0	0	0	0	0	0	9	0	0
ENSG00000002745.12	WNT16	7	121325367	121341104	+	15738	-0.543913889587829	0.337797460056454	1	103.383133471495	34.9829782413281	0	12.069873879921	43.0569745839268	16.9646149455396	109.706627115344	56.185510408274	14.8403557274426	232.04714511918	49.869674808449	17.2718265673801	13.3655751520014	101.15924977913	10.2447168930047	14.5515275477216	84.1326368354567	26.6866158234242	0	35.7527094575394	57.4829791380049	30.3989055235051	35.7422516640856	29.2164471647026	19.8438797787521	118	41	0	12	45	16	101	58	14	238	52	18	13	124	9
ENSG00000002746.14	HECW1	7	43112599	43566001	+	453403	-0.302064101419786	0.749498687834713	1	3.50451299903372	2.55973011521913	0	8.046582586614	0	8.48230747276981	6.51722537318875	0	6.36015245461825	0	6.71322545498352	5.75727552246003	0	0	5.69150938500262	4.54735235866299	6.38982051914861	0	7.22895666999978	0	0	0	0	8.34755633277217	3.96877595575043	4	3	0	8	0	8	6	0	6	0	7	6	0	0	5
ENSG00000002822.15	MAD1L1	7	1815793	2233243	-	417451	-0.0276623102509706	0.789843990920514	1	1650.62562254488	2961.60774330853	3465.91267642085	3378.55886355455	2722.15761536159	2678.28858452707	2421.14922613962	2148.61141526813	2736.98560630405	2462.81969987836	3058.35371084892	3336.34116526559	3734.13607323609	2165.13426543395	2626.06243024021	2923.03809614857	3061.78899875871	3347.11746923794	2725.31666458992	2400.13583753113	2581.94381294872	2971.27587988317	2701.09301861447	2804.77892781145	2975.58977282388	1884	3471	3142	3359	2845	2526	2229	2218	2582	2526	3189	3477	3632	2654	2307
ENSG00000002834.17	LASP1	17	38869859	38921770	+	51912	0.197576054460055	0.353810101544285	1	11605.1947963002	5465.02379599284	4856.91073019764	14106.6650971577	5394.56050453732	9095.15418767743	5330.00415103953	9884.77496906944	8713.408862827	4974.38879999184	7125.60930436108	13302.1850946439	8077.94799763655	9581.57571496676	12037.5423492805	8591.76754645786	10030.9532449768	5794.07485858576	12074.767291123	16698.3970382213	8728.79038210604	6276.07118036708	4701.63790461285	14806.4780452546	4931.20412501991	13246	6405	4403	14025	5638	8578	4907	10204	8220	5102	7430	13863	7857	11745	10575
ENSG00000002919.14	SNX11	17	48103357	48123074	+	19718	-0.0815106039781629	0.297737423292665	1	1647.12110954585	1187.71477346167	1043.52431314262	1167.76029788236	1061.11521807944	1096.3382408555	1340.37601841915	1315.51591611097	1197.82871228644	1240.1847419815	999.31156058469	1254.12651797588	1200.84552134905	1327.30725315036	912.91810535442	1253.25031004752	1323.75781755029	1199.87130375319	1050.6083693733	1189.24801985078	1098.88295118819	1228.98432330742	1022.22839759285	1146.74555121458	985.248631015044	1880	1392	946	1161	1109	1034	1234	1358	1130	1272	1042	1307	1168	1627	802
ENSG00000002933.7	TMEM176A	7	150800403	150805120	+	4718	0.546590532267866	0.24536292389829	1	252.324935930428	229.522466997982	2058.36825404242	334.939000167808	1334.76621210173	740.081326999166	517.033212939641	148.21350159424	311.647470276294	237.897073147395	1127.82187643723	210.140556569791	942.787108798869	321.42535816917	284.575469250131	167.342566798798	1568.70093745098	998.695276776607	216.868700099993	224.865725272419	1570.24338011983	1270.67425088251	2261.97392674141	918.231196604938	1582.54941235548	288	269	1866	333	1395	698	476	153	294	244	1176	219	917	394	250
ENSG00000003056.7	M6PR	12	8940363	8949955	-	9593	-0.0133194782336063	0.865728440215372	1	3648.1980319941	2522.18740686258	2637.49115509938	2684.5411154591	2393.01096520891	2279.62013330689	2659.02795226101	2608.75137119796	2571.62164248398	2031.87500179988	2819.55469109308	3072.46603715283	2808.82702425137	2972.7766628641	2643.13695839522	2668.38636406344	2510.13449393888	2687.13693175864	2942.18536468991	3114.24916590672	2366.3826411812	2617.7800356527	2811.38339517793	2228.79754085017	2209.61601336405	4164	2956	2391	2669	2501	2150	2448	2693	2426	2084	2940	3202	2732	3644	2322
ENSG00000003096.14	KLHL13	X	117897813	118117340	-	219528	0.00991021965682277	0.976077910743924	1	70.0902599806743	12.7986505760956	23.1649160422781	25.1455705831687	26.7910064077767	24.3866339842132	8.68963383091834	29.0614709008314	36.0408639095034	38.9995201880975	13.426450909967	57.5727552246003	28.78739263508	31.8162156563392	30.7341506790141	25.4651732085128	45.793713720565	15.396124513514	22.891696121666	25.4032409303569	22.993191655202	13.0281023672165	66.3784673761589	8.34755633277217	59.5316393362564	80	15	21	25	28	23	8	30	34	40	14	60	28	39	27
ENSG00000003137.8	CYP26B1	2	72129238	72148038	-	18801	2.04780126471145	0.390050178300691	1	0	0	0	0	0	0	4.34481691545917	0	0	0	0	0	0	0	0	0	4.25988034609907	0	4.81930444666652	0	7.66439721840065	0	0	0	0	0	0	0	0	0	0	4	0	0	0	0	0	0	0	0
ENSG00000003147.17	ICA1	7	8113184	8262687	-	149504	-0.0194754262385333	0.910368045116015	1	180.482419450236	127.986505760956	111.412215250957	171.995702788874	187.537044854437	110.269997146008	170.534063931772	132.71405044713	155.823735138147	166.722948804117	103.575478448317	165.041898310521	123.374539864628	139.501868647026	103.585470807048	215.544501800626	116.0817394312	135.485895718923	61.4461316949981	276.613067908331	129.336703060511	153.731607933154	117.438826896281	163.820793030654	122.039860639326	206	150	101	171	196	104	157	137	147	171	108	172	120	171	91
ENSG00000003249.13	DBNDD1	16	90004865	90020128	-	15264	0.174554495393363	0.590401666403001	1	80.6037989777755	233.78868385668	136.783313773452	131.762789855804	319.578433578479	161.163841982626	103.189401742155	338.081778146338	224.725386729845	80.9240043903024	94.9441885776241	124.740969653301	384.517315911425	793.773790605591	129.76641397806	151.881568779344	76.6778462297833	236.073909207214	281.929310129991	140.188255504562	144.665497497312	127.675403198721	158.287114512379	112.692010492424	160.735426207892	92	274	124	131	334	152	95	349	212	83	99	130	374	973	114
ENSG00000003393.14	ALS2	2	201700554	201781189	-	80636	-0.0854154138052313	0.369406155777402	1	1866.15317198545	1604.95078224239	1416.36915229929	1561.03702180312	1304.14791906427	1318.99881201571	1439.22060324585	1392.04445614982	1423.61412442538	857.989444138145	1402.1050878837	1394.22022235574	1239.91412563952	1381.96588004714	1191.80206521955	977.680757112544	1164.01230457157	1689.46806328293	1481.93611734995	1320.96852837856	1286.66068303901	1389.66425250309	1218.30017815012	1245.87278266625	1506.15047520729	2130	1881	1284	1552	1363	1244	1325	1437	1343	880	1462	1453	1206	1694	1047
ENSG00000003400.14	CASP10	2	201182881	201229406	+	46526	0.0215484590570304	0.858068402105764	1	1541.98571957484	1505.97455112059	1463.80207562395	1599.25828908953	1674.43790048604	1263.8638134427	2174.58086618731	1958.74313871603	1298.53112615123	871.63927620398	1384.84250814231	1583.25076867651	1479.46635721	1698.49643580765	1142.85508450853	1914.43534299712	1374.87638170348	1617.61948221987	1098.80141383997	1414.1137451232	1740.77621822925	2172.21893469389	1551.21372222131	1420.12802111286	1401.97010636884	1760	1765	1327	1590	1750	1192	2002	2022	1225	894	1444	1650	1439	2082	1004
ENSG00000003402.19	CFLAR	2	201116104	201176687	+	60584	0.0230109061722326	0.74995542224711	1	17121.2982567792	29235.5308892894	26854.756240441	26913.8071065772	27937.2787533665	22753.789795705	24465.6640509506	24561.786489686	27751.4652103176	29003.9431638881	27926.0588605236	24890.6211754355	26097.8276660311	23022.7031291679	24854.8214843064	26128.1771824058	28895.8333576765	26957.5876148621	23896.5210987959	31309.9648770525	26336.7849417292	27134.9316104385	24746.9138450224	23527.5875239183	27870.7291492574	19542	34264	24345	26758	29198	21460	22524	25355	26180	29748	29119	25940	25384	28221	21835
ENSG00000003436.15	TFPI	2	187464230	187565760	-	101531	0.234175081364628	0.377295421113603	1	162.959854455068	134.812452734874	341.958284433629	125.727852915844	303.312465402329	97.5465359368528	109.706627115344	415.579033881889	130.383125319674	222.297265072156	134.26450909967	162.163260549291	111.037085878166	84.0274413487932	194.64962096709	370.154481995168	200.214376266656	140.617937223428	98.7957411566636	242.742080001188	325.736881782028	114.647300831505	272.662319837453	271.295580815095	346.275702139225	186	158	310	125	317	92	101	429	123	228	140	169	108	103	171
ENSG00000003509.15	NDUFAF7	2	37231631	37253403	+	21773	-0.0236375313696963	0.705867356489785	1	898.907584252149	783.277415257053	869.235897205483	810.69319560136	809.471122177824	851.41161257927	1043.84226393907	1049.11909952001	871.3408862827	938.913448528448	840.112214080795	840.562226279164	727.909785201308	755.431171737695	893.566973445411	777.597253331372	848.78115896024	900.160079890117	790.365929253309	779.032721864279	971.462347432283	924.995268072369	871.089733413285	843.103189609989	936.631125557101	1026	918	788	806	846	803	961	1083	822	963	876	876	708	926	785
ENSG00000003756.16	RBM5	3	50088908	50119021	+	30114	-0.0485513693681471	0.133731013418335	1	12077.4279229199	12206.4996761083	11804.1793604008	11344.6756243024	11003.4490603368	11755.4178688249	12467.4521389101	12387.9363293277	12477.5590905519	12074.251450235	11330.9655358043	10796.8106964534	11785.3529205686	12212.5320096256	12438.2246099847	10712.6526865383	11067.1691391654	11653.8398484292	11696.4518920596	11297.8561885824	11144.0335555545	11436.0682579426	11232.2578872365	11007.2964693017	11116.541452057	13785	14306	10701	11279	11500	11087	11478	12788	11771	12384	11815	11252	11463	14970	10927
ENSG00000003987.13	MTMR7	8	17298030	17413528	-	115499	-0.808248705002601	0.59826550642652	1	0	5.11946023043825	0	0	0	0	4.34481691545917	0	5.30012704551521	3.89995201880975	0	0	9.25309048984714	3.26320160577838	0	3.6378818869304	0	0	0	0	7.66439721840065	0	0	0	0	0	6	0	0	0	0	4	0	5	4	0	0	9	4	0
ENSG00000003989.17	SLC7A2	8	17497088	17570573	+	73486	0.52393521153465	0.861402151788267	1	0	0	0	0	0	0	0	0	0	0	1.91806441570958	0	0	0	0	0	0	0	4.81930444666652	0	0	0	0	0	0	0	0	0	0	0	0	0	0	0	0	2	0	0	0	0
ENSG00000004059.10	ARF5	7	127588345	127591705	+	3361	-0.0181861452348847	0.818054127591267	1	2993.73022942455	1989.763542897	2372.74925747334	1985.494253247	1893.55006003536	1837.47985628876	1692.30618857135	1871.55872601354	2452.89879666444	1880.751861071	2104.11666403341	2200.23879550014	2016.14560562114	2161.05526342673	2198.06092448801	2205.46589395155	2379.14317329633	1922.46274758745	2006.03547592494	2262.77016435216	1981.24668095657	1910.78834719175	1948.46331928786	2167.23431289597	1735.34728665187	3417	2332	2151	1974	1979	1733	1558	1932	2314	1929	2194	2293	1961	2649	1931
ENSG00000004139.13	SARM1	17	28364356	28404049	+	39694	0.0311930212893773	0.756752857728396	1	1792.55839900575	2985.49855771724	3185.72750143329	2774.05934673518	3094.36124009821	3127.85088058387	3396.5606236602	2893.55378602611	2956.41086598838	3628.90535350247	2790.78372485743	2019.84416246306	2438.70340465749	2933.61824359476	3065.44695476241	2440.10927565856	2189.57849789492	3354.30232734425	3190.37954369324	2739.78657737775	2567.57306816422	3547.98654467195	2840.9984036996	3308.76264140257	2799.97143678193	2046	3499	2888	2758	3234	2950	3127	2987	2789	3722	2910	2105	2372	3596	2693
ENSG00000004142.11	POLDIP2	17	28347177	28357522	-	10346	0.0455605996511178	0.533845901447813	1	1959.89889470961	1500.85509089015	1790.31708269606	1474.53625899702	1432.36202115863	1437.75111663448	1521.77212463957	1347.48353410188	1640.91933329151	1450.78215099723	1672.55217049875	1889.3459172873	1610.0377452334	1805.36628839689	1808.76168255383	1834.40194148465	1802.99435648643	1283.01037612617	1860.25151641328	1482.79658171269	1653.59369986994	1728.39491405072	1518.53509212843	1504.64702898218	1466.46271564978	2237	1759	1623	1466	1497	1356	1401	1391	1548	1488	1744	1969	1566	2213	1589
ENSG00000004399.12	PLXND1	3	129555175	129606818	-	51644	0.111505099214952	0.449199267243951	1	2724.75885674872	6781.57831858721	6738.78438582271	6902.96203649148	6067.20612970399	5650.27706529879	5727.55489880405	5376.3721166538	8442.04235809662	6934.11468944374	6834.06351317322	6257.19894699364	7147.49834282414	7886.3424807649	7640.28219842752	4162.6463491201	9773.2304840378	4911.36371981096	9263.90797260471	8387.77381089377	6607.66845191366	5315.46576582432	6506.11101005397	6281.53614041105	4624.61618243819	3110	7948	6109	6863	6341	5329	5273	5550	7964	7112	7126	6521	6952	9667	6712
ENSG00000004455.16	AK2	1	33007940	33080996	-	73057	-0.090098093509803	0.228679915526078	1	5399.5784032612	4063.99817959623	3202.27387003492	3802.01027217511	3628.2677249389	3718.43153837547	3898.38697739574	4389.25082172223	3556.3852475407	3442.68264460431	3839.96496025057	4506.98718816579	3887.32612690134	4534.21863122906	3123.50035048944	3679.71752863009	3472.86745215727	3767.94487260732	3326.52489431156	3896.10447009659	3730.64534605652	4183.75794019211	3739.66073125375	3395.36853835508	3665.16459513552	6163	4763	2903	3780	3792	3507	3589	4531	3355	3531	4004	4697	3781	5558	2744
ENSG00000004468.12	CD38	4	15778275	15853230	+	74956	0.0762093230972857	0.66157697915489	1	1501.68382008595	1290.10397807044	1994.38896211613	2519.58617243351	1744.28588147775	2270.07753740002	2183.27050001823	1955.83699162595	1268.85041469634	1569.73068757093	2066.71440792707	3203.92382824901	1653.21883418602	1717.25984504087	1461.57961006867	3548.7537807006	2173.60394659705	2260.15107858385	1267.47706947329	2132.93137737478	2078.00969583888	3495.87413520309	1398.03264366095	1737.33516175821	1270.00830584014	1714	1512	1808	2505	1823	2141	2010	2019	1197	1610	2155	3339	1608	2105	1284
ENSG00000004478.7	FKBP4	12	2794953	2805423	+	10471	-0.0400712712171791	0.651577782266214	1	2192.07288089559	1406.14507662704	1495.7917215871	1729.00943329868	1913.64331484119	1612.69870826036	1464.20330050974	1714.62678314905	1347.29229496997	1628.22996785307	1352.23541307525	1728.14220265842	1398.24478513246	1885.31472773846	1140.57848075453	1748.91171714179	1649.63866402687	1722.31312891176	1733.74477468828	1354.8395162857	1482.10281210823	1582.48016753789	1558.36217255413	1288.6540088717	1690.69855714968	2502	1648	1356	1719	2000	1521	1348	1770	1271	1670	1410	1801	1360	2311	1002
ENSG00000004487.15	KDM1A	1	23019448	23083689	+	64242	0.0585401359538579	0.359275831179423	1	3781.36952595738	2950.51557947591	2863.62485932162	2496.45224749699	2839.84667922433	3257.20606954361	2960.99272788542	2914.86553135339	3065.593483126	2901.56430199446	2875.17855914866	2942.92733789748	2494.22194759657	3094.33092267935	3381.89487656856	2751.14817699111	2932.92761828921	3094.62102721631	3790.38294730322	3009.8136198597	3305.27130043528	2907.0039082049	2917.58894297978	2750.51981164843	2932.92543129957	4316	3458	2596	2482	2968	3072	2726	3009	2892	2976	2998	3067	2426	3793	2971
ENSG00000004534.14	RBM6	3	49940007	50100045	+	160039	-0.140434580708038	0.0540986530276265	1	8421.34473667802	7851.5455067488	7226.35071395066	8094.86208213368	7859.33309405277	8358.25372598055	7020.13793115315	6450.67782428787	8884.07295369259	6749.84195655498	7824.74378388722	7376.98903611211	8875.77002209448	7126.83230701998	7987.46427091268	6995.64686856715	6210.90554461245	8223.58330681827	6120.51664726648	6353.63281491482	6830.89402089958	7575.40725645747	6231.40627583572	5949.72077618336	8970.42585398491	9612	9202	6551	8048	8214	7883	6463	6659	8381	6923	8159	7688	8633	8736	7017
ENSG00000004660.14	CAMKK1	17	3860315	3894891	-	34577	0.0440072431757133	0.785416430817218	1	257.581705428978	608.362524050413	910.050273089496	767.44281419831	597.056714230451	459.104891963666	385.602501247001	621.915477277791	604.214483188734	370.495441786926	507.328037955183	579.565735927643	569.579125708368	566.981279003993	692.087541216319	431.998474072984	755.06379134606	492.675984432447	615.666143061648	594.624009925392	394.716456747634	477.697086797937	410.525290541783	609.371612292368	847.333666552716	294	713	825	763	624	433	355	642	570	380	529	604	554	695	608
ENSG00000004700.15	RECQL	12	21468911	21501669	-	32759	-0.071311236988456	0.371783087610932	1	3559.7090787685	2334.47386507984	2441.14091436007	2828.37377919482	2886.73094043794	2833.09069590512	2890.38945300921	2990.42535569555	2188.95246979778	2502.79420807116	2835.85823862661	2741.42269461138	2422.25346600887	2834.90639501997	2206.02903762702	2543.78890943608	2352.51892113321	2678.92566535143	2292.7840905016	2784.00703381208	2810.91767984844	3384.70099500284	2508.0848596284	2637.827801156	2111.38880845923	4063	2736	2213	2812	3017	2672	2661	3087	2065	2567	2957	2857	2356	3475	1938
ENSG00000004766.15	VPS50	7	93232340	93361121	+	128782	-0.0477518185737647	0.533527737319126	1	1960.77502295937	1546.93023296409	1417.4722435394	1708.89297683215	1886.85230843341	1422.90707855714	1530.46175847049	1927.74423642181	1397.11348919781	1473.20687510538	1480.74572892779	1480.57935519264	1475.35387254785	1562.2577687664	1217.98300839056	1429.68758156365	1520.77728355737	1762.3430526469	1304.82667893496	1511.02240496864	1718.74107622635	1729.26345420853	1753.412745921	1366.91234949144	1615.29181399042	2238	1813	1285	1699	1972	1342	1409	1990	1318	1511	1544	1543	1435	1915	1070
ENSG00000004776.12	HSPB6	19	35754569	35758079	-	3511	1.49461261075035	0.596515902568779	1	0	0	0	0	5.74092994452357	0	0	0	0	0	0	0	0	0	0	0	12.7796410382972	0	0	0	2.87414895690025	0	0	0	0	0	0	0	0	6	0	0	0	0	0	0	0	0	0	0
ENSG00000004777.18	ARHGAP33	19	35774532	35788822	+	14291	0.126571497988708	0.42488328294742	1	250.572679430911	791.80984897445	821.802973880818	733.244838205201	652.552370360846	866.255650656617	608.274368164283	542.480790148852	722.937329008274	634.717191061287	764.348669660266	607.392567619533	898.577898680711	429.111011159857	944.790557910435	944.93982013017	627.267380963088	768.779817374798	775.908015913309	1007.66189023749	476.150677193141	636.639935677978	712.802618900906	714.759510993617	924.72479768985	286	928	745	729	682	817	560	560	682	651	797	633	874	526	830
ENSG00000004779.9	NDUFAB1	16	23581002	23596356	-	15355	0.00121780591012808	0.990528084184412	1	1130.20544218837	756.826870733122	672.885656466173	708.099267622032	685.084306713146	599.062965264368	502.912557964399	588.979143590182	576.653822552055	632.767215051882	740.372864463897	691.832608615613	676.50372692438	813.353000240261	662.491692414305	749.403668707661	588.928457848197	604.554489230649	872.29410484664	703.763859848406	739.614331575663	604.503949838844	692.378475092857	591.633055085227	660.801196632446	1290	887	610	704	716	565	463	608	544	649	772	721	658	997	582
ENSG00000004799.7	PDK4	7	95583499	95596491	-	12993	0.403477205578435	0.409821494864545	1	1759.26552551493	2245.73655441891	671.782565226065	165.960765848914	616.193147378863	126.174323657451	1684.70275896929	509.544456461243	564.993543051921	195.97258894519	1186.32284111637	211.100102490201	931.477775977945	816.616201846039	424.586600121195	588.427395210991	3203.4300202665	2008.68104486312	259.037614008325	1011.42533333828	2411.41097483931	1446.11936276103	499.370316106795	318.250585186939	283.767480836156	2008	2632	609	165	644	119	1551	526	533	201	1237	220	906	1001	373
ENSG00000004809.13	SLC22A16	6	110424687	110476641	-	51955	0.167595134510045	0.709597855538031	1	148.941802458933	93.0035275196283	83.8349342482445	138.803549619091	100.466274029163	64.6775944798698	101.016993284426	59.0916574983571	76.321829455419	18.5247720893463	84.3948342912214	236.048296420861	0	212.108104375595	113.830187700052	90.0375767015273	76.6778462297833	51.3204150450466	116.868132831663	272.849624807537	20.1190426983017	45.1640882063504	97.0146830882322	12.5213344991582	140.89154642914	170	109	76	138	105	61	93	61	72	19	88	246	0	260	100
ENSG00000004838.13	ZMYND10	3	50341110	50346852	-	5743	-0.350701352850782	0.089337037082107	1	43.8064124879215	151.024076797928	105.896759050414	126.73367573917	243.032700984831	146.319803905279	141.206549752423	99.777716759521	254.40609818473	78.9740283808975	182.21611949241	125.700515573711	176.836840472634	110.13305419502	109.27698019205	123.687984155633	68.1580855375852	142.67075382523	80.7233494816642	148.656002481348	81.434220445507	108.567519726804	120.502448467488	143.99534674032	119.063278672513	50	177	96	126	254	138	130	103	240	81	190	131	172	135	96
ENSG00000004846.16	ABCB5	7	20615207	20777038	+	161832	0.96783546131015	0.747066908055278	1	0	0	0	0	0	0	0	0	0	0	0	0	0	0	0	0	0	0	0	0	0	0	0	4.17377816638608	0	0	0	0	0	0	0	0	0	0	0	0	0	0	0	0
ENSG00000004848.7	ARX	X	25003694	25016420	-	12727	0.96783546131015	0.747066908055278	1	0	0	0	0	0	0	0	0	0	0	0	0	0	0	0	0	0	0	0	0	0	3.47416063125772	0	0	0	0	0	0	0	0	0	0	0	0	0	0	0	0	0	0
ENSG00000004864.13	SLC25A13	7	96120220	96322147	-	201928	0.0297884661293683	0.707675280204779	1	999.662332974368	1153.58503859209	925.493550451015	1040.02079931986	797.989262288776	847.170458842885	1139.42823607917	944.497804277019	1019.74444355713	974.988004702438	1079.87026604449	1304.98245175761	1093.92092013304	1244.09561220301	974.386406712449	945.849290601903	1209.80601829214	989.457602068498	1073.50006549497	1284.27495814582	952.301354386281	944.971691702101	1069.20392835136	908.84019573057	956.475005335853	1141	1352	839	1034	834	799	1049	975	962	1000	1126	1360	1064	1525	856
ENSG00000004866.20	ST7	7	116953238	117230103	+	276866	0.0228363915604539	0.832126165455779	1	585.253670838631	529.01089047862	466.607594565887	400.317483684046	546.34516638716	448.502007622704	583.291670900393	546.35565293563	634.955220052722	521.618582515804	616.657709650629	505.680700056072	617.900820488681	394.847394299184	451.905845169208	642.086153043215	638.982051914861	401.325645652264	418.07466074832	572.04335132063	662.012309739357	699.174827040617	560.642747530942	669.891395704966	454.424846933424	668	620	423	398	571	423	537	564	599	535	643	527	601	484	397
ENSG00000004897.11	CDC27	17	47117703	47189422	-	71720	-0.0535090929494858	0.349534882557866	1	3508.89364028251	2628.84282833004	2861.4186768414	2795.18162602504	2955.62209977222	2959.26501956257	3159.76810176768	2632.96926361532	2969.13117089762	2823.56526161826	2883.80984901935	2558.14942381307	2792.37708560276	2750.06315326973	3138.29827489044	2925.76650756377	2691.17940864809	3137.73017585415	2447.00183279492	3086.02334265077	2404.70462727321	2891.37018536424	2726.62319837453	2645.13191294718	2535.05564173559	4005	3081	2594	2779	3089	2791	2909	2718	2801	2896	3007	2666	2716	3371	2757
ENSG00000004939.13	SLC4A1	17	44248385	44268141	-	19757	-0.0741894433746826	0.878515297321573	1	221.660447188883	254.266524778433	767.751503115502	82.4774715127935	404.735561088912	215.238552121534	65.1722537318875	204.399012002514	189.744548229444	188.172684907571	64.2551579262708	112.266872687971	171.696234644941	84.0274413487932	71.713018251033	460.192058696695	431.312885042531	209.38729338379	12.0482611166663	34.811848682341	147.539646454213	66.0090519938968	308.404571501538	112.692010492424	640.957316853694	253	298	696	82	423	203	60	211	179	193	67	117	167	103	63
ENSG00000004948.13	CALCR	7	93424487	93574730	-	150244	0.412237506934408	0.888354327190234	1	7.00902599806744	0	0	0	0	0	0	0	0	0	0	0	0	4.07900200722297	0	4.54735235866299	0	0	0	0	0	0	0	0	0	8	0	0	0	0	0	0	0	0	0	0	0	0	5	0
ENSG00000004961.14	HCCS	X	11111301	11123078	+	11778	-0.0865369836465112	0.472303220979993	1	797.276707280171	567.406842206906	364.020109235799	553.202552829712	489.892688599345	410.33162399524	475.757452242779	442.703073389331	463.231103778029	473.844170285385	494.860619253071	526.790710305092	463.682645657895	641.219115535451	321.001129314148	530.221285020105	430.247914956006	483.438309724339	298.796875693324	561.693882793447	494.353620586842	494.199349796411	490.179451393173	513.374714465488	409.776117431232	910	665	330	550	512	387	438	457	437	486	516	549	451	786	282
ENSG00000004975.11	DVL2	17	7225341	7234545	-	9205	-0.0297822540428831	0.679018548071572	1	1267.75757740045	1504.26806437711	1564.18337847383	1390.04714183757	1528.04418690069	1803.55062639768	1878.04711170723	1437.57409389446	1526.43658910838	1716.95387628099	1776.12764894707	1592.84622788061	1525.73180965924	1219.62160015967	1281.72791350259	1449.69593194176	1519.71231347084	1706.91700439825	1761.45577525661	1506.31810109265	1429.41008123172	1645.01505890053	1652.31323407115	1778.02949888047	1597.43232218955	1447	1763	1418	1382	1597	1701	1729	1484	1440	1761	1852	1660	1484	1495	1126
ENSG00000005001.9	PRSS22	16	2852727	2858170	-	5444	-0.184289624779303	0.733818889141489	1	15.7703084956517	23.0375710369721	3.30927372032544	0	40.186509611665	18.0249033796358	19.5516761195663	10.6558726636382	12.7203049092365	42.8994722069073	18.221611949241	0	33.9279984627728	0	23.904339417011	19.0988799063846	9.58473077872291	21.5545743189196	10.8434350049997	3.76344310079362	18.2029433937016	16.5022629984742	41.8694948065002	17.7385572071409	10.9141338783137	18	27	3	0	42	17	18	11	12	44	19	0	33	0	21
ENSG00000005007.12	UPF1	19	18831938	18868236	+	36299	0.0393406151568763	0.587644434312069	1	3462.45884304531	6133.11335606503	6689.14528001783	6008.785546554	5828.00071534885	6179.36099391281	6210.91578064888	5444.18221542241	5889.5011729765	6135.59951359244	5807.8990507686	5833.07965017242	5894.21864203263	5492.78410292646	6415.46937877495	5835.16254663635	6651.8031604337	5962.40581993351	6140.99869116481	6182.39615382871	5269.27308765045	5893.91351092873	6182.3883306964	5954.93799889134	5651.53696098861	3952	7188	6064	5974	6091	5828	5718	5620	5556	6293	6056	6079	5733	6733	5636
ENSG00000005020.12	SKAP2	7	26667062	26995239	-	328178	0.0498808811064732	0.551940712129828	1	4759.12865268779	3866.04571735262	3839.86060681762	3945.84293591084	4886.48820444698	3257.20606954361	3971.16266072968	4148.04061324533	3668.74794090563	3982.82599920946	3705.7004511509	4724.80411209886	4419.89289065032	5140.35832950239	3633.45959138567	4692.86763414021	4784.91059875578	3857.2423947857	3220.5001964849	5004.43846328031	4699.2335445319	3798.99465028032	4524.96906067323	4072.56404585122	3379.41272632149	5432	4531	3481	3923	5107	3072	3656	4282	3461	4085	3864	4924	4299	6301	3192
ENSG00000005022.5	SLC25A5	X	119468400	119471319	+	2920	0.00601154789223438	0.947954686737087	1	5938.39727686263	3493.17836390237	3977.74701183118	3941.81964461753	3504.83773113164	3418.36991152623	3516.04308883533	3879.70636526099	3643.30733108715	2919.1140860791	3939.70430986747	4274.77707542657	3606.64904870931	4601.11426414751	3848.59864613877	3757.9319891991	4889.27766723521	3364.56641035325	3950.62482015488	4121.91105614421	3345.50938583189	3908.43071016494	4067.46823937294	3292.06752873702	3250.4275077596	6778	4094	3606	3919	3663	3224	3237	4005	3437	2994	4108	4455	3508	5640	3381
ENSG00000005059.15	MCUB	4	109560205	109688726	+	128522	-0.0459198653773709	0.583561248159635	1	3782.24565420714	2267.92088208415	2796.336293675	2499.46971596697	2563.32522022977	2850.05531085066	2248.44275375012	2760.83973557898	2564.20146462026	2147.89857435947	2689.12631082483	2582.13807182332	2205.31990008023	2945.03944921499	2462.14695995213	2515.59532481237	2552.73329739987	2050.76378520006	2669.89466345325	2369.08743194958	2513.92228763541	2628.20251754647	2570.37849824295	2047.23819061237	3038.09799412695	4317	2658	2535	2485	2679	2688	2070	2850	2419	2203	2804	2691	2145	3610	2163
ENSG00000005073.5	HOXA11	7	27181510	27185223	-	3714	-1.10370319528313	0.713034202935156	1	0	0	5.5154562005424	0	0	0	0	0	0	0	0	0	0	0	0	0	0	0	0	0	0	0	0	0	0	0	0	5	0	0	0	0	0	0	0	0	0	0	0	0
ENSG00000005075.15	POLR2J	7	102473118	102478907	-	5790	0.172207351986027	0.112710558578999	1	1952.01374046178	2005.12192358832	2350.68743267117	2199.7345146156	1751.94045473711	1567.10630559422	2151.77057738115	1110.14818841176	1856.10449133943	1532.68114339223	1931.49086661954	1527.59710529273	1795.09955503034	1853.49851208212	1785.99564501382	1757.09695138738	1960.6099292921	1833.16522540906	3114.47549865824	2059.54423690931	2183.39515759189	1762.26798020548	1951.52694085907	1957.50196003507	2466.59425649889	2228	2350	2131	2187	1831	1478	1981	1146	1751	1572	2014	1592	1746	2272	1569
ENSG00000005100.12	DHX33	17	5440912	5469060	-	28149	-0.0348404280281716	0.693496605550225	1	1288.78465539465	989.762311218062	773.266959316045	1016.88687438334	1030.49692504198	934.114110438775	1092.72145423798	988.090010628266	823.639742873063	980.837932730653	1091.37865253875	693.751700456433	1004.47437873118	1092.35673753431	904.949992215417	1062.26151098368	1007.46170185243	916.582612704532	715.666710329978	890.995154112889	1153.4917813693	983.187458645936	975.252866834334	914.057418438552	832.450756718652	1471	1160	701	1011	1077	881	1006	1020	777	1006	1138	723	977	1339	795
ENSG00000005102.12	MEOX1	17	43640388	43661954	-	21567	-0.0191979990313436	0.939638271901516	1	110.392159469562	46.0751420739443	127.958583852584	96.558991039368	90.8980574549565	109.209708711911	140.120345523558	101.71514815291	104.942515501201	44.8494482163122	61.3780613027065	54.6941174633703	70.9403604221614	143.580870654249	145.702640256067	47.2924645300951	45.793713720565	46.1883735405419	102.410219491664	66.8011150390867	26.8253902644023	71.2202929407834	112.332790944269	115.822344117214	131.961800528702	126	54	116	96	95	103	129	105	99	46	64	57	69	176	128
ENSG00000005108.15	THSD7A	7	11370357	11832198	-	461842	0.0338176394763386	0.931352312465385	1	107.763774720287	38.3959517282869	165.463686016272	59.3435465762782	18.1796114909913	85.8833631617943	97.7583805978313	58.1229418016627	45.5810925914308	58.4992802821463	3.83612883141915	63.3300307470603	84.3059355741628	66.8956329184568	95.617357668044	42.7451121714321	29.8191624226935	56.4524565495513	116.868132831663	28.2258232559521	119.75620653751	26.0562047344329	50.0391523297198	15.6516681239478	189.509051887083	123	45	150	59	19	81	90	60	43	60	4	66	82	82	84
ENSG00000005156.11	LIG3	17	34980494	35009743	+	29250	0.0237232808741431	0.671912942382757	1	2939.41027793953	3042.6658636238	2911.05778264628	2646.31984817268	2886.73094043794	2886.10511760993	3056.57870002552	2869.33589360875	3293.49894608315	3058.53737075155	3082.32951604529	3094.53559332226	2974.35453190308	2701.11512918305	3782.57713727274	2713.85988765008	2989.37103287502	2732.29889699828	3555.44185552822	3075.67387412358	3301.43910182608	2833.17799479067	2916.56773578938	3020.77194792193	2742.42418542355	3355	3566	2639	2631	3017	2722	2814	2962	3107	3137	3214	3225	2893	3311	3323
ENSG00000005175.9	RPAP3	12	47661249	47706061	-	44813	-0.0585093375840767	0.474452365328055	1	2323.49211835935	1844.71216970125	1589.55447699632	2062.94261064316	2113.61904124209	2003.94514044187	2020.33986568851	2300.69977964915	1665.29991770088	1620.43006381545	1678.30636374588	1789.55314156466	1719.01858878049	2440.05900072078	1416.04753498865	1714.35183921595	1645.37878368077	1977.8887958361	1691.57586077995	1727.42038326427	1916.09930460016	1847.3849156713	2018.92661542563	1804.11561242038	1719.47218282887	2652	2162	1441	2051	2209	1890	1860	2375	1571	1662	1750	1865	1672	2991	1244
ENSG00000005187.11	ACSM3	16	20610243	20797581	+	187339	-0.184852173282936	0.472008197306671	1	452.08217687535	547.782244656893	548.236346333915	331.921531697827	427.699280867006	324.448260833445	832.032439310431	704.256311496813	205.64492936599	1128.06112144072	205.232892480925	208.221464728971	360.870529104038	296.135545724388	196.926224721091	616.620979834702	339.725457601401	633.293921655875	571.087576929982	210.752813644443	628.480571908854	378.683508807092	437.076677492246	311.98991793736	476.253114690051	516	642	497	330	447	306	766	727	194	1157	214	217	351	363	173
ENSG00000005189.19	REXO5	16	20806429	20849668	+	43240	0.0661989016680926	0.770328860759497	1	137.552135212073	74.2321733413547	116.927671451499	85.4949399827737	37.3160446394032	69.9790366503509	62.9998452741579	99.777716759521	58.3013975006673	59.4742682868487	65.2141901341256	59.4918470654203	94.5871472295485	79.1326389401257	93.340753914043	88.2186357580621	23.4293419035449	122.142587807211	113.253654496663	61.1559503878963	127.420603755911	50.375329153237	49.0179451393173	76.171451536546	104.180368838449	157	87	106	85	39	66	58	103	55	61	68	62	92	97	82
ENSG00000005194.14	CIAPIN1	16	57428169	57447528	-	19360	0.125587943609796	0.234906777226412	1	862.986326012053	655.290909496096	765.545320635285	890.153198644174	775.982364168103	620.268733946292	494.22292413348	763.347968995171	801.3792092819	506.993762445268	795.996732519474	887.579976379254	725.853542870231	918.591252026614	827.545464579381	1011.33116456665	1000.00691124676	859.10374785408	671.088144198313	799.731658918644	738.656281923363	691.357965620287	594.342584814223	801.365407946128	699.496762201013	985	768	694	885	811	585	455	788	756	520	830	925	706	1126	727
ENSG00000005206.16	SPPL2B	19	2328615	2354806	+	26192	0.049503925773526	0.63105395077374	1	1381.65424986904	3520.48215179804	3099.68638470483	2835.41453895811	2791.04877469588	2720.70012189092	2546.06271245907	2788.93249078312	2806.94728330485	2582.74322445676	3027.66468019757	2449.72073480674	3279.70651806804	2473.50681718001	2983.48921961837	3076.73860587138	2847.73001136723	3327.61571152082	3267.4884148399	2357.7971026472	3082.04573144936	2336.37302452082	2592.84505643181	2776.60592518834	3108.54376734152	1577	4126	2810	2819	2917	2566	2344	2879	2648	2649	3157	2553	3190	3032	2621
ENSG00000005238.19	FAM214B	9	35104112	35116341	-	12230	-0.0250424258524164	0.838558885724645	1	1042.59261721253	1792.66432402513	1617.13175799903	1856.74893186118	1635.2082125318	1212.96996860608	1800.92661145783	1737.87595986972	1804.16324629338	1270.40937012728	1538.28766139908	2321.1415814718	1849.58997680389	1870.63032051246	1482.06904385468	1729.8128372354	1984.03927119564	1836.24445031177	1538.56294459829	2057.66251535891	1895.98026190186	1595.50826990511	1036.52529825848	1322.04423420279	1135.06992334462	1190	2101	1466	1846	1709	1144	1658	1794	1702	1303	1604	2419	1799	2293	1302
ENSG00000005243.9	COPZ2	17	48026167	48038030	-	11864	-0.185461374689784	0.31821785794529	1	62.2051057328485	81.0581203152723	35.2989196834714	91.5298769227342	64.1070510471799	41.3512489297528	95.5859721401017	91.0592754892716	58.3013975006673	75.0740763620877	86.312898706931	95.9545920410005	116.177691705858	47.3164232837865	47.808678834022	89.1281062297947	54.3134744127632	75.954214266669	48.1930444666652	88.44091286865	93.888865925408	63.4034315204535	42.8907019969027	85.5624524109147	69.4535792256325	71	95	32	91	67	39	88	94	55	77	90	100	113	58	42
ENSG00000005249.12	PRKAR2B	7	107044649	107161811	+	117163	0.281172523619831	0.402268198217297	1	3021.76633341682	3800.34597772866	6373.6611853468	3292.05810074845	6228.90898980807	1559.68428655555	1986.6675345937	9134.98901982799	2809.06733412306	3651.33007761063	2747.62727550397	2913.18141436477	1691.25931731095	1964.44736667858	2052.35828423194	8942.82314854664	5100.14174436711	2555.75666924332	1297.59772226496	2964.65230265017	8789.14751020095	3519.32471946408	7120.87773867624	6667.61062080177	4224.76200489633	3449	4454	5778	3273	6510	1471	1829	9430	2650	3745	2865	3036	1645	2408	1803
ENSG00000005302.17	MSL3	X	11758159	11775753	+	17595	-0.039026512325006	0.580451768495615	1	7207.9071107626	4593.86231344659	5289.32249632016	5143.777918493	4747.74906412099	4923.97948794287	4846.6432691947	5318.24917485214	5404.00953560731	4293.84717270954	5432.91745749738	4717.12774473558	4712.90742282881	5502.57370774379	5090.48599394634	4667.4024609317	5144.87048800115	5012.97814160015	4420.50700370486	4378.76604777337	5267.35698834585	4647.55838446502	5498.17951312676	4556.72231315201	5678.32619868993	8227	5384	4795	5114	4962	4644	4462	5490	5098	4404	5665	4916	4584	6745	4472
ENSG00000005339.14	CREBBP	16	3725054	3880726	-	155673	0.0836442567490631	0.339195008285753	1	10683.5078775543	21611.8013627951	24144.4610634944	22590.7806119188	20773.5550042585	23146.0965163206	22297.6004101364	21582.0170066541	23857.9918826822	24769.5702594654	22488.3462419869	22850.6265486438	23053.5608948714	22580.5393115849	23590.1680989589	22668.551507935	24402.7245626285	22427.0213746854	25451.9516089576	24229.0466829093	22026.5195560312	22746.1981930021	21129.797976617	23285.508390268	23115.1433602794	12194	25329	21888	22460	21711	21830	20528	22279	22507	25405	23449	23814	22423	27679	20724
ENSG00000005379.15	TSPOAP1	17	58301228	58328760	-	27533	-0.00361120276735669	0.985114031258662	1	1431.59356010527	4786.69531545977	3985.46865051194	4578.50549178336	5411.78329437089	5707.53264073999	4313.31699282209	3791.5532368618	4660.93172382607	7624.40619677307	6906.94996097019	4882.1696430461	6232.47050549482	2207.55588630907	5066.58165452933	6072.53433975856	4949.98096216712	5586.74038180377	4495.2062226282	6373.39089119399	4895.63372325342	4776.10232782156	2782.78959384666	8141.99775807765	3869.55655685667	1634	5610	3613	4552	5656	5383	3971	3914	4397	7820	7202	5088	6062	2706	4451
ENSG00000005381.7	MPO	17	58269856	58280935	-	11080	-0.0583411041586634	0.854420689460528	1	792.01993778162	269.624905469748	1127.35924739087	245.420768891727	240.162236012569	464.406334134147	607.188163935419	196.649286428959	233.205590002669	104.323716503161	264.692889367922	561.334363439853	225.158535252947	738.299363307358	426.863203875197	500.208759452929	625.137440790039	240.179542410818	109.639176161663	493.951906979162	387.052059529233	244.92832450367	189.944537414855	217.036464652076	551.65985784931	904	316	1022	244	251	438	559	203	220	107	276	585	219	905	375
ENSG00000005421.8	PON1	7	95297676	95324707	-	27032	NA	NA	NA	0	0	0	0	0	0	0	0	0	0	0	0	0	0	0	0	0	0	0	0	0	0	0	0	0	0	0	0	0	0	0	0	0	0	0	0	0	0	0	0
ENSG00000005436.13	GCFC2	2	75652000	75710989	-	58990	-0.131056547228878	0.154396474112518	1	1173.13572642654	697.099834711342	645.308375463461	608.522808112684	810.427943835244	772.950268456149	797.273903986757	886.374862475357	609.514610234249	709.791267423375	726.94641355393	731.173991352423	601.450881840064	718.720153672688	638.587352997294	669.370267195193	712.46498788507	641.505188063083	666.268839751646	773.387557213088	769.313870796966	640.98263646705	758.756942469016	598.937166876403	648.894868765195	1339	817	585	605	847	729	734	915	575	728	758	762	585	881	561
ENSG00000005448.16	WDR54	2	74421678	74425755	+	4078	-0.0152678308815175	0.892106158129814	1	336.433247907237	278.157339187145	265.844988866144	317.840012171253	218.155337891896	320.20710709706	335.637106719221	219.898463149624	296.807114548852	313.946137514185	359.637077945546	410.685653935482	336.195621131113	221.89770919293	266.362639218123	221.910795102754	351.440128553173	332.556289491902	363.857485723322	289.785118761109	277.834399167024	282.27555128969	300.234913978319	415.290927555415	342.306926183474	384	326	241	316	228	302	309	227	280	322	375	428	327	272	234
ENSG00000005469.11	CROT	7	87345681	87399795	+	54115	-0.121634652916233	0.169023057278827	1	601.023979334283	488.055208635114	433.514857362633	704.075976328725	619.063612351125	704.031520239894	602.84334701996	485.326564043884	505.632120142151	529.418486553424	591.722872246404	549.819812394933	568.55100454283	472.34843243642	438.246222645202	554.776987756885	405.753602965937	535.785133070287	468.677357438319	507.12395783194	470.40237927934	609.715190785731	554.515504388527	629.197058582702	615.160273141316	686	572	393	700	647	664	555	501	477	543	617	573	553	579	385
ENSG00000005471.15	ABCB4	7	87401697	87480435	-	78739	-0.139032156736708	0.58689901681173	1	640.449750573412	325.085724632829	370.638656676449	281.63039053149	316.707968606217	264.01182008996	342.15433209241	625.790340064569	253.346072775627	875.539228222789	198.519667025941	224.533745375941	529.482400252364	899.827842793388	302.788299282139	321.043076521607	177.850004449636	622.003430345965	349.399572383323	245.564662326784	351.60422239413	293.566573341278	361.507345402465	176.342127529812	296.666002692345	731	381	336	280	331	249	315	646	239	898	207	234	515	1103	266
ENSG00000005483.20	KMT2E	7	105014179	105114361	+	100183	0.000788614291096911	0.987189797880744	1	16499.2471994507	14564.8643555968	14761.5669751317	14123.7640851542	15159.8823401719	16827.8377375412	16525.5111379489	15564.3550987886	15043.8806059904	16857.5426013052	16292.998179245	14524.6465972462	14883.0819923363	16107.1631261221	16602.1328760526	13879.4288691112	13557.0692014603	13504.4540149536	15086.8325702895	16740.7357731052	15766.6231279024	17446.3661500185	15243.5597311373	16767.1103389145	15515.9295990063	18832	17070	13382	14042	15844	15871	15214	16067	14192	17290	16989	15137	14476	19744	14585
ENSG00000005486.16	RHBDD2	7	75842602	75888926	+	46325	0.218152810687502	0.102035736977936	1	746.461268794182	1210.75234449865	1659.04922512315	1080.25371225293	1204.63846669253	1215.09054547428	1328.42777190164	1340.70252422502	1032.46474846636	1135.86102547834	1265.92251436832	1018.07822155501	1166.91752288628	975.697280127735	2178.709792579	1212.32413881955	1188.50661656164	989.457602068498	2077.12021651327	1211.82867845554	1565.45313185833	1007.50658306474	1278.55140238386	1589.1660368515	1270.00830584014	852	1419	1504	1074	1259	1146	1223	1384	974	1165	1320	1061	1135	1196	1914
ENSG00000005513.9	SOX8	16	981808	986979	+	5172	-0.268322347251244	0.223310112361244	1	73.5947729797081	59.7270360217796	94.8658466493293	122.710384445863	123.429993807257	102.847978107334	125.999690548316	113.339736513242	83.7420073191403	110.173644531376	47.9516103927394	48.9368419409102	33.9279984627728	60.3692297069	96.7556595450446	89.1281062297947	56.4434145858127	34.8978822306317	104.819871714997	40.4570133335314	101.553263143809	61.6663512048246	98.0358902786347	60.5197834125982	70.4457732145701	84	70	86	122	129	97	116	117	79	113	50	51	33	74	85
ENSG00000005700.14	IBTK	6	82169983	82247754	-	77772	0.0509756886546556	0.456255284663802	1	3488.74269053807	2959.04801319331	2484.1614727243	3070.77707961657	3124.97953313566	3186.16674445916	2723.11400176403	3114.42096487243	2619.32278589362	2629.54264868248	2707.34792277407	2893.03095003616	2944.53901810247	3480.20451256264	2829.8184662233	3055.82078502153	2881.80905413602	2402.82183240908	2695.19601179825	2849.86728807597	3318.68399556748	3727.77435733954	3290.32956747668	2890.34138022236	2859.50307611818	3982	3468	2252	3053	3266	3005	2507	3215	2471	2697	2823	3015	2864	4266	2486
ENSG00000005801.16	ZNF195	11	3339261	3379222	-	39962	0.0164251559723357	0.886289626709747	1	919.934662246351	1092.15151582683	1184.71999187651	627.633441755892	862.096313335956	1284.00929369053	821.170397021783	979.371569358017	1019.74444355713	1140.73596550185	830.521892002247	1060.29824205305	991.108803579182	748.088968124693	801.364521408369	853.083302485178	1169.3371550042	935.057962120749	1206.0309377783	749.866037833128	894.818375248276	1115.20556263373	1116.17945910987	961.012422810396	1414.86862822503	1050	1280	1074	624	901	1211	756	1011	962	1170	866	1105	964	917	704
ENSG00000005810.17	MYCBP2	13	77044655	77327050	-	282396	-9.18917223559749e-05	0.998753194264167	1	33455.8333452754	26167.2677245134	26391.4579195954	29335.828465148	28061.6655688312	30901.0461233004	30628.7868455294	37504.7969132196	28678.9874432828	30234.3780258226	27673.8333898578	27005.4603840192	26061.8434252372	32983.6260308064	30468.926341673	28375.4787180571	26857.4806120681	26282.2109528693	27272.4438636858	30632.5451189096	31630.9673203395	30399.7740636629	31118.2255059433	28722.8978965274	27938.1983405051	38186	30668	23925	29166	29328	29144	28198	38716	27055	31010	28856	28144	25349	40431	26767
ENSG00000005812.10	FBXL3	13	76992598	77027195	-	34598	-0.0335592060902278	0.633098279346512	1	4767.88993518537	3266.21562701961	3695.35565436341	3341.34341909146	3110.62720827436	3838.24413142834	3512.78447614874	4280.75466369246	3631.64705158702	3899.95201880975	3391.13788697453	3401.59028785347	3248.86288310188	3832.63028598671	3831.52411798376	2956.68850360268	3394.05966575444	3310.16677040551	4259.06030474154	3809.54527877834	3423.11140766819	3647.86866282061	3720.2577946361	3377.62998114794	3177.00515257822	5442	3828	3350	3322	3251	3620	3234	4419	3426	4000	3536	3545	3160	4698	3366
ENSG00000005844.17	ITGAL	16	30472658	30523185	+	50528	-0.12412866647979	0.161085655290397	1	22053.9003029192	32204.8178229436	24397.0689574793	30521.6935738502	30930.2168977782	28771.9869476352	28227.1892955093	22984.7173354675	41332.5107517458	33256.8408404002	34241.2859492474	34840.1528241669	31824.4625580809	21265.4690644562	26766.0303357903	27978.9495923817	28256.8513057617	28305.261713945	27539.9152604758	31455.7982972083	25623.0379507657	29010.9783513176	28718.3886084975	33176.3192000614	26956.9184854458	25172	37744	22117	30345	32326	27136	25987	23727	38992	34110	35704	36309	30954	26067	23514
ENSG00000005882.11	PDK2	17	50094737	50112152	+	17416	0.0306156084896202	0.777456771711327	1	567.731105843462	581.911979526481	807.462787759408	506.934702956682	642.98415378664	578.91748501654	646.291516174551	657.757958055483	587.254076643085	746.840811602068	738.454800048187	511.437975578532	748.472208512079	482.138037253755	465.565467693214	588.427395210991	670.931154510604	613.792163938757	678.317100868313	692.473530546026	533.633656331146	699.174827040617	715.866240472114	698.064398328072	1008.06909276061	648	682	732	504	672	546	595	679	554	766	770	533	728	591	409
ENSG00000005884.17	ITGA3	17	50055968	50090481	+	34514	0.0332781726274836	0.853093407692887	1	183.98693244927	295.222206621939	150.020408654753	247.43241453838	377.944554681135	333.990856740311	297.619958708953	324.519758392617	331.787953049252	480.669086318302	252.225470665809	258.117852590291	217.961687094177	227.608312003042	200.341130352092	285.573728124036	150.160782199992	309.975306872081	507.231793011651	256.854991629164	209.812873853718	403.87117338371	310.446985882343	372.509701349958	310.556718537471	210	346	136	246	395	315	274	335	313	493	263	269	212	279	176
ENSG00000005889.15	ZFX	X	24149173	24216255	+	67083	-0.48746839634424	6.13189343528889e-06	0.234410022244224	7992.91802254615	5983.79576601058	5680.91988655867	6143.56580487979	5647.16142209635	4093.77364404553	4291.59290824479	6770.35400419701	5405.06956101641	6414.44608293734	5842.42421025137	3733.59317631533	3996.30697044842	4361.2689461228	3961.29053196182	3646.97659164772	3364.24050333174	3211.63157351902	3626.52659611656	4078.63146048508	3886.80743938143	4287.98275912985	3905.09629609895	4081.95504672559	4990.73576435616	9123	7013	5150	6108	5902	3861	3951	6989	5099	6579	6092	3891	3887	5346	3480
ENSG00000005893.15	LAMP2	X	120427827	120469365	-	41539	0.00227551945574108	0.982053617403536	1	6328.27434800514	3735.49948147645	4595.47810629193	4372.31181300138	3933.49383365607	3727.97413428233	4058.05899903886	3432.15971338818	3801.25111704351	3623.05542547426	3693.23303244879	4978.1242350871	3683.7581361247	5543.36372781602	3740.45996782372	4163.55581959184	4684.80341062245	3661.19840931362	3519.29707217823	5338.44403847575	4118.65545523805	4176.8096189296	4105.25290541783	3548.75488596977	3287.13868535029	7223	4378	4166	4347	4111	3516	3736	3543	3586	3716	3851	5188	3583	6795	3286
ENSG00000005961.17	ITGA2B	17	44372180	44389505	-	17326	0.215969225465551	0.535478291797005	1	1315.0685028874	4735.50071315538	9671.90399327116	4868.18246490147	8172.2137760293	2835.21127277331	2261.4772044965	7995.7793605154	3675.10809336025	3866.80242664987	3456.35207710866	3887.12052358093	1830.05567465866	2381.32137181677	1971.53885096491	9071.05848506094	7733.81276834287	2424.376406728	834.944495384974	2582.66282791962	10560.5813173038	4153.35903466861	7747.89895358335	8721.10947866372	4612.70985457094	1501	5550	8768	4840	8541	2674	2082	8254	3467	3966	3604	4051	1780	2919	1732
ENSG00000005981.12	ASB4	7	95478444	95540232	+	61789	-1.70838206963327	0.567996409005807	1	0	0	0	0	0	0	0	7.74972557355503	0	0	0	0	0	0	0	0	0	0	0	0	0	0	0	0	0	0	0	0	0	0	0	0	8	0	0	0	0	0	0	0
ENSG00000006007.11	GDE1	16	19501689	19522145	-	20457	0.108903801088919	0.212940951149861	1	1872.28606973376	1272.18586726391	1394.30732749712	1455.42562535381	1323.28435221268	1255.38150596993	1371.87594105623	1200.23874820434	1370.61285397023	1418.60754684205	1201.66735644205	1533.35438081519	1275.89836643337	1756.41826431021	1644.84621226576	1310.54694976667	2014.92340370486	1371.28149000365	1416.87550731996	1622.98483721725	1293.36703060511	1371.42490918899	1514.45026336683	1467.08302548471	1081.49144794199	2137	1491	1264	1447	1383	1184	1263	1239	1293	1455	1253	1598	1241	2153	1445
ENSG00000006015.17	C19orf60	19	18588685	18592336	+	3652	-0.0331763502612267	0.651287643124255	1	1264.25306440141	1420.65021394662	1398.71969245755	1189.88839999555	1444.8007027051	1159.95554690127	1101.4110880689	1036.52579546299	1309.13138024226	1433.23236691258	1399.22799126014	1251.24788021465	1218.32358116321	1078.48813070975	1420.60074249665	1189.58737702624	1152.2976336198	1326.119524764	1366.27281062996	1016.12963721428	1066.30926300999	1308.02147766853	1228.51225005414	1308.47945516204	1544.84604077585	1443	1665	1268	1183	1510	1094	1014	1070	1235	1470	1459	1304	1185	1322	1248
ENSG00000006016.10	CRLF1	19	18572220	18607741	-	35522	-1.69551739229001	0.570965876034371	1	0	0	0	0	0	0	0	0	0	0	0	7.67636736328004	0	0	0	0	0	0	0	0	0	0	0	0	0	0	0	0	0	0	0	0	0	0	0	0	8	0	0	0
ENSG00000006025.11	OSBPL7	17	47807372	47821834	-	14463	-0.0103924614564027	0.951982310107373	1	749.965781793216	2223.55222675368	2347.37815895085	2117.25704310281	2098.30989472337	2974.10905763991	1681.4441462827	1459.85455491843	2498.47988925587	2640.2675167342	3508.13981633282	2952.52279710158	2875.65490001138	1186.98958410189	2919.74431450634	2330.97281905065	2424.9368870169	2071.29195121808	2402.42326666326	2381.31862202716	2149.86341976138	2306.84265915513	1726.86135897053	3078.16139770974	2631.29845866253	856	2606	2128	2105	2193	2805	1548	1507	2357	2708	3658	3077	2797	1455	2565
ENSG00000006042.11	TMEM98	17	32927910	32945106	+	17197	-0.32850060972603	0.893253573327751	1	0	0	0	0	0	0	0	0	9.54022868192738	0	4.79516103927394	0	0	0	0	4.54735235866299	0	0	6.02413055833315	0	0	0	0	0	0	0	0	0	0	0	0	0	0	9	0	5	0	0	0	0
ENSG00000006047.12	YBX2	17	7288252	7294615	-	6364	0.0542037568485268	0.964803244454658	1	0	13.6518939478353	0	0	4.78410828710298	10.6028843409623	0	11.6245883603325	0	4.87494002351219	0	0	0	6.52640321155676	0	0	5.32485043262384	0	6.02413055833315	0	7.66439721840065	12.159562209402	0	0	5.95316393362564	0	16	0	0	5	10	0	12	0	5	0	0	0	8	0
ENSG00000006059.3	KRT33A	17	41346092	41350812	-	4721	NA	NA	NA	0	0	0	0	0	0	0	0	0	0	0	0	0	0	0	0	0	0	0	0	0	0	0	0	0	0	0	0	0	0	0	0	0	0	0	0	0	0	0	0
ENSG00000006062.14	MAP3K14	17	45263121	45317040	-	53920	-0.0266029135150355	0.757166849415547	1	2053.64461743376	3941.98437743746	4062.68503731953	3657.17178561606	3776.57508183909	3457.60058358779	4413.24778187765	3594.90395043284	4101.23830781967	4166.12374409352	3867.77689427836	3701.9281609418	4316.05265293092	4046.36999116519	3586.78921442865	3846.15062495716	3198.10516983388	3726.88854057128	4077.13156187987	3691.93768187854	3347.42548513649	3824.18231485694	3529.29205003085	3428.75876368617	4197.97276719502	2344	4620	3683	3636	3947	3261	4063	3711	3869	4273	4033	3858	4198	4960	3151
ENSG00000006071.12	ABCC8	11	17392885	17476845	-	83961	-2.6503624569132	0.35308271458257	1	0	3.41297348695884	0	0	0	0	7.60342960205354	0	0	3.89995201880975	0	0	0	0	0	0	0	0	0	0	0	0	0	0	0	0	4	0	0	0	0	7	0	0	4	0	0	0	0	0
ENSG00000006116.3	CACNG3	16	24255553	24362801	+	107249	-2.12558879278366	0.439826461528579	1	0	0	0	0	0	0	8.68963383091834	0	0	0	11.5083864942575	0	0	0	0	0	0	0	0	0	0	0	0	0	3.96877595575043	0	0	0	0	0	0	8	0	0	0	12	0	0	0	0
ENSG00000006118.14	TMEM132A	11	60924463	60937159	+	12697	2.15627422398476	0.028052486294419	1	0	0	0	0	9.56821657420595	0	0	6.78100987686065	0	0	0	0	11.3093328209243	0	13.6596225240063	0	20.2344316439706	12.3168996108112	6.02413055833315	13.1720508527777	12.4546454799011	14.7651826828453	7.14845033281711	5.2172227079826	8.92974590043846	0	0	0	0	10	0	0	7	0	0	0	0	11	0	12
ENSG00000006125.17	AP2B1	17	35578046	35726409	+	148364	0.00103083719530091	0.986780285667611	1	11218.8222381567	7725.26548773132	7078.53648777612	8344.30614231872	8223.88214553002	8936.110922563	8716.78893663996	8731.03457430644	8066.79336327415	8563.31964530151	7852.55571791501	7782.87696044555	8054.30121082916	9484.49546719486	7857.69785693462	8026.98638351192	7790.25618292868	8297.48470448313	7773.53807247309	9179.97858361083	8445.20768502522	9361.99436108175	8354.4960246824	8959.01483414773	7425.57981320905	12805	9054	6417	8296	8595	8428	8025	9013	7610	8783	8188	8111	7834	11626	6903
ENSG00000006128.11	TAC1	7	97731908	97740472	+	8565	NA	NA	NA	0	0	0	0	0	0	0	0	0	0	0	0	0	0	0	0	0	0	0	0	0	0	0	0	0	0	0	0	0	0	0	0	0	0	0	0	0	0	0	0
ENSG00000006194.9	ZNF263	16	3263800	3301401	+	37602	-0.0720878137462804	0.501063427036291	1	949.723022738138	857.509588598408	1160.45198459412	800.634967368093	884.10321145663	850.351324145174	941.739066425775	932.873215916687	1003.84406242058	869.689300194575	985.885109674723	1076.61052270003	948.955835792101	1076.85652990686	874.215841536402	748.494198235929	828.54672731627	727.723485338761	1610.85251129828	904.167204965667	758.775324621665	850.300814500328	864.96249027087	738.758735450337	786.809833227522	1084	1005	1052	796	924	802	867	963	947	892	1028	1122	923	1320	768
ENSG00000006210.6	CX3CL1	16	57372458	57385048	+	12591	2.63883836208007	0.374022695599309	1	0	0	0	0	0	0	0	0	0	0	0	0	0	0	0	0	0	0	0	0	8.62244687070073	0	0	0	4.96096994468804	0	0	0	0	0	0	0	0	0	0	0	0	0	0	0
ENSG00000006282.20	SPATA20	17	50543058	50555852	+	12795	0.0955664334334296	0.354909604753558	1	947.970766238621	1484.64346682709	1419.67842601961	1363.89574843107	1442.88705939026	1261.74323657451	1435.96199055925	870.875411328247	1522.19648747197	1628.22996785307	1767.49635907638	1496.89163583961	1582.27847376386	1439.07190814827	1870.22998391186	1546.09980194542	1631.53417255594	1573.48392528113	1659.04555576495	1519.49015194542	1009.78433352429	1287.17651388099	1418.456787469	1504.64702898218	1518.05680307454	1082	1740	1287	1356	1508	1190	1322	899	1436	1670	1843	1560	1539	1764	1643
ENSG00000006283.17	CACNA1G	17	50561068	50627474	+	66407	2.0407216020782	0.393866153021385	1	0	0	0	0	0	0	0	3.87486278677751	0	0	0	0	0	0	0	0	0	0	4.81930444666652	0	7.66439721840065	0	0	4.17377816638608	0	0	0	0	0	0	0	0	4	0	0	0	0	0	0	0
ENSG00000006327.13	TNFRSF12A	16	3018445	3022383	+	3939	-0.0268744125132179	0.939573921502466	1	50.8154384859889	93.0035275196283	98.1751203696548	96.558991039368	46.8842612136092	109.209708711911	54.3102114432396	46.4983534413302	155.823735138147	125.773452606615	47.9516103927394	243.724663784141	112.065207043704	61.1850301083446	363.118298763167	28.1935846237106	78.8077864028328	25.6602075225233	198.796308424994	59.2742288374995	58.441028790305	66.8775921517112	67.3996745665613	76.171451536546	78.383325126071	58	109	89	96	49	103	50	48	147	129	50	254	109	75	319
ENSG00000006377.10	DLX6	7	97005548	97011039	+	5492	NA	NA	NA	0	0	0	0	0	0	0	0	0	0	0	0	0	0	0	0	0	0	0	0	0	0	0	0	0	0	0	0	0	0	0	0	0	0	0	0	0	0	0	0
ENSG00000006432.15	MAP3K9	14	70722526	70809534	-	87009	0.21176804094662	0.254300961342754	1	655.343930819305	857.509588598408	910.050273089496	489.835714960127	967.346695652222	926.692091400102	582.205466671528	679.069703382759	433.550392323144	764.390595686711	407.588688338285	625.623940107323	446.20458584374	576.770883821328	649.970371767299	540.225460209164	425.988034609907	566.577382097314	1004.82497712997	829.839203724993	493.395570934542	724.362491617236	1143.75205325074	1245.87278266625	1148.96063918975	748	1005	825	487	1011	874	536	701	409	784	425	652	434	707	571
ENSG00000006451.7	RALA	7	39623483	39708124	+	84642	-0.289934414051033	0.0308393941210577	1	2396.2107630893	1382.25426221833	1313.7816669692	1306.56384750145	1526.13054358585	1545.9005369123	1387.08280026034	1414.32491717379	1119.38683201281	1101.73644531375	1564.18153101116	1524.7184675315	1201.87364251459	775.010381372365	1068.86546250349	1397.856115053	1116.08865067796	1386.67761451716	1134.94619718997	1387.76964341765	1585.57217455664	1388.79571234528	835.347481749199	700.151287411265	1405.93888232459	2735	1620	1191	1299	1595	1458	1277	1460	1056	1130	1631	1589	1169	950	939
ENSG00000006453.13	BAIAP2L1	7	98291651	98401068	-	109418	0.0903280481906746	0.733397559609564	1	10.5135389971012	33.2764914978486	35.2989196834714	36.209621639763	64.1070510471799	33.9292298910792	32.5861268659438	23.2491767206651	78.4418802736251	59.4742682868487	49.869674808449	42.2200204980402	16.4499386486171	62.0008305097892	45.532075080021	18.189409434652	25.5592820765944	33.8714739297308	57.8316533599982	29.1666840311505	44.0702840058038	53.8494897844947	63.3148458049516	30.2598917062991	42.6643415243171	12	39	32	36	67	32	30	24	74	61	52	44	16	76	40
ENSG00000006459.10	KDM7A	7	140084746	140177035	-	92290	-0.00799628988206835	0.894530567224679	1	10844.7154755098	8279.0204359904	9439.15174160827	7742.82409396932	8014.33820255491	9460.95369744063	8778.70257768525	9317.10757080653	9108.79834042244	9392.05944929859	8638.00309614808	8458.39728841419	8481.99961569321	9369.46761059117	9963.55632938559	8473.53638513262	7916.98762322513	7900.26469203447	9175.95566645305	10230.9200695074	10215.6834424758	8090.45157004143	8560.77987714369	7909.30962530163	8638.04086769081	12378	9703	8557	7698	8376	8923	8082	9618	8593	9633	9007	8815	8250	11485	8753
ENSG00000006468.13	ETV1	7	13891228	13991425	-	100198	-0.439893195204066	0.46045491729312	1	10.5135389971012	17.9181108065339	15.4432773615187	17.0989879965547	22.9637197780943	22.2660571160208	8.68963383091834	10.6558726636382	9.54022868192738	13.6498320658341	3.83612883141915	8.63591328369004	44.2092101181585	8.15800401444595	35.2873581870162	6.36629330212819	0	0	33.7351311266656	21.6397978295633	4.79024826150041	20.8449637875463	0	9.39100087436869	0	12	21	14	17	24	21	8	11	9	14	4	9	43	10	31
ENSG00000006530.15	AGK	7	141551189	141655244	+	104056	0.0400977965633626	0.606060161570121	1	1204.67634341784	979.523390757186	1044.62740438273	1027.95092543994	1289.79559420296	1153.59381629669	991.704460953555	1034.5883640696	1188.28848360451	1053.96203308334	1553.63217672476	1216.70422707989	1293.37642624752	1280.80663026801	1165.62112204854	1240.51772344326	1068.16499678434	927.873104014443	1204.82611166663	1073.52214450138	1297.19922921431	1421.80023834222	1228.51225005414	1250.04656083263	1106.29629766543	1375	1148	947	1022	1348	1088	913	1068	1121	1081	1620	1268	1258	1570	1024
ENSG00000006534.15	ALDH3B1	11	68008578	68029282	+	20705	0.124295695772675	0.348713877624777	1	1365.88394137339	1830.20703238168	1570.80192591448	1637.47955637595	1779.68828280231	1493.94640364158	1334.94499727483	946.435235670408	1653.63963820075	985.712872754165	1411.69540996225	2354.72568868615	2031.56742310422	2170.02906784262	1586.79281653873	1969.00357130108	2176.79885685663	1692.54728818564	1763.86542747995	2022.85066667657	1695.74788457114	1369.68782887336	1672.7373778792	1150.91932938096	1250.16442606139	1559	2145	1424	1628	1860	1409	1229	977	1560	1011	1472	2454	1976	2660	1394
ENSG00000006555.10	TTC22	1	54779712	54801267	-	21556	-0.118974739466123	0.494708536413698	1	518.66792385699	1108.36313988988	711.49384986997	1362.88992560775	1281.18419928618	1356.10890720907	1452.25505399223	904.78046071255	906.321724783101	1252.85958604263	1394.43283022086	913.487716230324	1373.56987715953	682.824936009126	610.129806072281	971.314463810416	1010.656612112	1217.32024486851	709.642579771645	1408.46858047201	837.335396110271	1390.5327926609	916.022849790993	1774.89916525568	825.505398796089	592	1299	645	1355	1339	1279	1337	934	855	1285	1454	952	1336	837	536
ENSG00000006576.16	PHTF2	7	77798792	77957503	+	158712	-0.000633808818816966	0.992368118763119	1	2287.57086011926	2605.80525729307	2683.82098718393	2375.75350869778	2635.08684453632	2413.21647600301	3186.9232074893	2817.99396168395	3288.19881903764	3288.63453986132	2389.90826197413	2918.93868988723	2654.60884942059	2821.03778819541	2955.03167269336	2450.11345084762	2596.39707094738	2570.12638545593	3128.93341199824	2740.72743815295	2434.40416649451	2774.11726405929	2940.05550116864	2718.17303085894	2669.00183024216	2611	3054	2433	2362	2754	2276	2934	2909	3102	3373	2492	3042	2582	3458	2596
ENSG00000006606.8	CCL26	7	75769533	75789896	-	20364	NA	NA	NA	0	0	0	0	0	0	0	0	0	0	0	0	0	0	0	0	0	0	0	0	0	0	0	0	0	0	0	0	0	0	0	0	0	0	0	0	0	0	0	0
ENSG00000006607.13	FARP2	2	241356243	241494841	+	138599	-0.0369370662493657	0.698310896172732	1	1488.54189633957	1927.47677676	2110.21354232752	1932.18564361069	1816.04750578429	1970.01591055079	2504.78695176221	2279.38803432187	2150.79155507007	3157.01115922649	2066.71440792707	1734.85902410129	2142.60450898238	2382.13717221822	2020.48583167593	1984.46456932053	2183.18867737577	1767.4750941514	2226.51865435993	2300.4045953601	1505.09600376343	1986.3513409216	2145.55630703554	2134.88753210648	1906.99684673808	1699	2259	1913	1921	1898	1858	2306	2353	2029	3238	2155	1808	2084	2920	1775
ENSG00000006611.15	USH1C	11	17493895	17544416	-	50522	-0.437852820619881	0.883996739009765	1	0	0	0	0	0	0	0	0	2.12005081820608	0	0	0	0	0	0	0	0	0	0	0	0	0	0	0	0	0	0	0	0	0	0	0	0	2	0	0	0	0	0	0
ENSG00000006625.17	GGCT	7	30496621	30504844	-	8224	-0.139328360572597	0.365114001721098	1	329.424221909169	349.829782413281	258.123350185384	361.090393574303	445.878892357997	300.061626849232	185.740923135879	331.300768269478	249.105971139215	326.620981575317	429.646429118945	362.708357914982	271.423987702183	389.952591890516	237.90509229311	185.53197623345	280.087132756014	380.797479634246	350.604398494989	260.618434729958	253.883157859522	483.776867902638	252.238176029404	182.602794779391	262.931407068466	376	410	234	359	466	283	171	342	235	335	448	378	264	478	209
ENSG00000006634.7	DBF4	7	87876216	87909541	+	33326	-0.0428396795291012	0.779287457790579	1	398.638353640085	214.164086306667	475.432324486755	338.962291461115	401.86509611665	541.807389823172	380.171480102677	464.983534413302	424.010163641217	496.268894393541	357.719013529836	361.748811994572	320.773803648034	276.556336089718	498.57622212623	314.676783219479	510.120671445364	303.816857066676	684.341231426646	350.941069149005	254.841207511822	369.129567071133	341.083201594416	433.029484762556	304.603554603845	455	251	431	337	420	511	350	480	400	509	373	377	312	339	438
ENSG00000006638.11	TBXA2R	19	3594506	3606840	-	12335	-0.069326084141616	0.718275041112835	1	205.014010443472	300.341666852378	527.277612771854	340.973937107768	395.167344514706	238.564897671651	177.051289304961	560.886388386045	180.204319547517	456.294386200741	226.33160105373	270.591949555621	233.383504577256	295.319745322943	226.522073523104	404.714359921006	369.544620024095	290.473549154964	214.45904787666	241.80121922599	272.086101253223	190.21029456136	328.828715309587	458.072153760873	325.439628371535	234	352	478	339	413	225	163	579	170	468	236	282	227	362	199
ENSG00000006652.13	IFRD1	7	112422968	112481017	+	58050	0.0377947880492996	0.729974008748236	1	1721.59201077531	1063.14124118768	1853.19328338225	1169.77194352901	1149.14281056213	1611.63841982626	1467.46191319633	1645.84796868375	1591.09813906367	1521.95627534051	1446.22056944502	1106.35644623274	1240.94224680505	1143.75216282532	1495.72866637869	1400.5845264682	2054.32729690628	1044.88365031715	1713.26273078995	1770.6999789234	1415.99738609952	1238.53826504338	1499.13215551079	1448.30102373597	1390.06377850159	1965	1246	1680	1163	1201	1520	1351	1699	1501	1561	1508	1153	1207	1402	1314
ENSG00000006659.12	LGALS14	19	39704306	39709444	+	5139	1.19702761622738	0.688578884057953	1	0	0	3.30927372032544	0	0	0	0	0	0	0	0	0	0	0	0	0	0	0	0	0	0	0	0	0	7.93755191150086	0	0	3	0	0	0	0	0	0	0	0	0	0	0	0
ENSG00000006695.10	COX10	17	14069496	14208677	+	139182	0.00990613003393778	0.904712598014792	1	1390.41553236663	1020.47907260069	949.761557733402	820.751423834628	953.951192448333	1027.41949263924	1013.42854553085	743.004939364588	850.14037810064	901.863904349755	1103.84607124086	1049.74323692855	984.940076585951	1067.88272549097	852.588105873392	1139.56650108095	896.704812853855	1028.46111750273	845.787930389974	981.317788531936	994.455539087485	1105.65162089777	1106.98859439625	893.188527606622	991.201794948669	1587	1196	861	816	997	969	933	767	802	925	1151	1094	958	1309	749
ENSG00000006704.10	GTF2IRD1	7	74453790	74602604	+	148815	0.480175997008593	0.387205226613713	1	4.38064124879215	11.0921638326162	5.5154562005424	0	56.4524777878151	8.48230747276981	30.4137184082142	11.6245883603325	27.5606606366791	29.2496401410731	7.67225766283831	42.2200204980402	2.05624233107714	0	13.6596225240063	14.5515275477216	17.0395213843963	32.8450656288298	53.0123489133317	24.4623801551585	17.2448937414015	51.2438693110514	49.0179451393173	5.2172227079826	26.7892377013154	5	13	5	0	59	8	28	12	26	30	8	44	2	0	12
ENSG00000006712.14	PAF1	19	39385852	39391195	-	5344	-0.0315477110469006	0.575349441871523	1	2133.37228816178	1645.05322071416	1761.63671045324	1724.98614200538	1716.53805341255	1624.36188103542	1772.68530150734	1539.28924204737	1611.23862183662	1768.62824053022	1729.13507076218	1755.96903435031	1586.39095842601	2000.34258434215	1594.76092967773	1681.61090223358	1623.01441186375	1509.84661062527	1724.10616579495	1828.0924862105	1473.48036523753	1739.68593610231	1528.74716403246	1807.24594604517	1688.71416917181	2435	1928	1597	1715	1794	1532	1632	1589	1520	1814	1803	1830	1543	2452	1401
ENSG00000006715.15	VPS41	7	38722963	38932394	-	209432	0.0053685295326131	0.930428171324331	1	4470.88245851727	3741.47218507862	4235.87036201657	3907.62166862442	3517.27641267811	3852.02788107159	4075.4382667007	4727.33259986857	3777.93055804324	4031.57539944458	3806.39883297566	3978.27738601988	4160.8063569346	5035.12007771604	3856.56675927778	3864.34003439181	3914.83003806505	3913.69485133525	3520.50189828989	4839.78782762059	4181.88673228986	4170.7298378249	3830.54817119957	3755.35690520588	3549.07789842982	5103	4385	3840	3885	3676	3633	3752	4880	3564	4135	3969	4146	4047	6172	3388
ENSG00000006740.16	ARHGAP44	17	12789539	12991643	+	202105	-0.579498402067537	0.333451689113468	1	17.5225649951686	16.2116240630545	48.5360145647731	5.02911411663375	12.4386815464677	7.42201903867358	130.344507463775	9.68715696694379	5.30012704551521	1626.27999184367	12.4674187021122	0	14.39369631754	6.52640321155676	14.7979244010068	29.1030550954432	3.1949102595743	47.2147818414429	15.6627394516662	11.2903293023809	24.9092909598021	4.34270078907216	8.16965752321956	0	14.8829098340641	20	19	44	5	13	7	120	10	5	1668	13	0	14	8	13
ENSG00000006744.18	ELAC2	17	12992391	13018187	-	25797	-0.0605014345695325	0.184198089664019	1	2349.77596585211	2460.75388409732	2250.3061298213	2136.36767674602	2320.29251924494	2396.25186105747	2245.18414106353	2195.10976870946	2546.18103266551	2729.96641316683	2674.740827707	2300.03157122278	2471.60328195472	2140.66025339062	2327.82733846607	2270.03829744457	2204.48807910627	2079.50321762529	2225.31382824827	2295.70029148411	2404.70462727321	2304.23703868169	2420.26104125379	2572.09079503542	2266.17107073349	2682	2884	2040	2124	2425	2260	2067	2266	2402	2800	2789	2397	2404	2624	2045
ENSG00000006747.14	SCIN	7	12570577	12660179	+	89603	0.282771070991977	0.480611837400471	1	35.0451299903372	13.6518939478353	14.3401861214102	21.1222792898617	44.0137962413474	30.7483645887906	8.68963383091834	62.9665202851346	16.9604065456487	18.5247720893463	15.3445153256766	0	45.2373312836971	39.9742196707851	7.96811313900367	70.9386967951427	26.6242521631192	27.7130241243252	53.0123489133317	26.3441017055553	22.993191655202	29.5303653656907	20.4241438080489	31.3033362478956	9.92193988937607	40	16	13	21	46	29	8	65	16	19	16	0	44	49	7
ENSG00000006756.15	ARSD	X	2903970	2929351	-	25382	-0.3435500668711	0.0454974759171767	1	2626.63249277577	2019.62706090789	1555.35864855296	2311.38084800487	1214.20668326674	1035.90180011201	1268.68653931408	1492.79088860604	1502.05600469901	1048.11210505512	1362.78476736165	823.290399711784	1347.86684802107	1487.2041318335	690.949239339318	1408.7697607138	1128.86829171625	1164.97342152256	661.44953530498	1378.36103566566	1021.28092935189	1149.94716894631	1448.07179599067	1030.92320709736	1692.68294512756	2998	2367	1410	2298	1269	977	1168	1541	1417	1075	1421	858	1311	1823	607
ENSG00000006757.11	PNPLA4	X	7898247	7927739	-	29493	-0.472423225723813	0.00322271489671803	1	327.671965409653	206.48489596101	207.381153140394	189.094690785429	199.018904743484	137.837496432509	169.447859702908	278.021404951287	147.343531865323	189.147672912273	173.584829621717	132.417337016581	112.065207043704	192.528894740924	125.213206470058	96.4038700036555	136.31617107517	100.588013488291	144.579133399996	140.188255504562	146.581596801912	94.670877201773	152.159871369964	125.213344991582	189.509051887083	374	242	188	188	208	130	156	287	139	194	181	138	109	236	110
ENSG00000006788.13	MYH13	17	10300865	10373130	-	72266	NA	NA	NA	0	0	0	0	0	0	0	0	0	0	0	0	0	0	0	0	0	0	0	0	0	0	0	0	0	0	0	0	0	0	0	0	0	0	0	0	0	0	0	0
ENSG00000006831.9	ADIPOR2	12	1688574	1788678	+	100105	-0.0198426366605964	0.778819083012878	1	4359.61417079795	2865.19124230194	2798.54247615521	3105.980878433	3306.77564804558	2922.1549243692	2947.95827713905	3394.3798012171	3098.45427080819	2786.51571743957	3183.9869300779	3443.81030835151	3033.98555950432	3537.31054066376	2903.80808822834	3453.25938116868	3062.85396884523	2966.31998960369	2592.78579230659	3563.98061645156	3322.51619417668	3261.36829259319	2883.8891056965	3208.5919654093	2795.01046683724	4976	3358	2537	3088	3456	2756	2714	3504	2923	2858	3320	3589	2951	4336	2551
ENSG00000006837.11	CDKL3	5	134286350	134371047	-	84698	-0.268627974908505	0.156530477119879	1	23.6554627434776	28.1570312674104	26.4741897626035	29.1688618764757	21.0500764632531	32.868941456983	32.5861268659438	21.3117453272763	27.5606606366791	30.2246281457756	19.1806441570958	29.7459235327101	31.8717561316957	31.0004152548946	26.1809431710121	12.7325866042564	17.0395213843963	27.7130241243252	26.5061744566659	29.1666840311505	9.58049652300082	21.7135039453608	15.3181078560367	27.1295580815095	26.7892377013154	27	33	24	29	22	31	30	22	26	31	20	31	31	38	23
ENSG00000007001.12	UPP2	2	157876702	158136154	+	259453	-0.088380958913213	0.944774797031231	1	0.876128249758429	0.853243371739709	0	0	0	0	0	8.71844127024941	0	0	0	4.79772960205002	1.02812116553857	0	0	0.909470471732599	0	0	0	7.52688620158724	0.958049652300082	2.60562047344329	1.02120719040244	1.04344454159652	0	1	1	0	0	0	0	0	9	0	0	0	5	1	0	0
ENSG00000007038.10	PRSS21	16	2817180	2826304	+	9125	-0.364795652312925	0.345821362632539	1	134.04762221304	62.2867661369988	127.958583852584	116.675447505903	269.823707392608	79.521632557217	11.9482465175127	74.5911086454672	33.9208130912973	222.297265072156	49.869674808449	53.7345715429603	82.2496932430857	28.5530140505608	34.1490563100157	153.700509722809	52.1835342397136	212.466518286493	60.2413055833315	147.715141706149	88.1405680116075	25.1876645766185	38.8058732352929	44.8681152886504	59.5316393362564	153	73	116	116	282	75	11	77	32	228	52	56	80	35	30
ENSG00000007047.14	MARK4	19	45079288	45305283	+	225996	0.104185819010378	0.24233719534043	1	1313.31624638789	2543.51849115607	2273.47104586358	2351.61376093794	2566.19568520204	2120.57686819245	2208.25319728212	1948.0872660524	2734.86555548585	2212.24778266983	2608.56760536502	2642.58946480915	2542.54364237689	2290.76752725642	2364.25299853009	2503.77220867984	2483.51024177576	2627.60525030639	2651.82227177825	2935.48561861902	2207.34639889939	2389.3539741475	2240.52857574296	2851.73393218329	2285.02275652331	1499	2981	2061	2338	2682	2000	2033	2011	2580	2269	2720	2754	2473	2808	2077
ENSG00000007062.11	PROM1	4	15963076	16084378	-	121303	0.0682136703890227	0.829576464079313	1	63.0812339826069	31.5700047543692	28.6803722428205	9.05240540994075	8.61139491678536	40.2909604956566	18.4654718907015	20.343029630582	29.6807114548852	29.2496401410731	40.2793527299011	39.3413827368102	22.6186656418486	19.5792096346703	21.62773566301	19.0988799063846	47.9236538936146	21.5545743189196	16.8675655633328	81.8548874422612	45.0283336581038	29.5303653656907	11.2332790944269	23.99922445672	30.7580136570658	72	37	26	9	9	38	17	21	28	30	42	41	22	24	19
ENSG00000007080.10	CCDC124	19	17933016	17943991	+	10976	0.119371004938647	0.195243150589056	1	1133.70995518741	855.803101854928	854.895711084072	826.786360774588	660.206943620211	609.66584960533	834.20484776816	649.039516785234	769.578447008808	820.939899959453	964.786401101917	978.736838818205	835.862507582858	958.565471697399	875.354143413403	1008.60275315145	894.574872680805	812.915374313538	867.474800399973	830.780064500191	725.243586791162	1073.51563505864	806.753680417931	1090.39954596836	880.076068187657	1294	1003	775	822	690	575	768	670	726	842	1006	1020	813	1175	769
ENSG00000007129.17	CEACAM21	19	41549518	41586844	+	37327	-0.0416511308151606	0.585161004805529	1	725.43419079998	627.133878228686	630.968189342051	776.495219608251	807.557478862982	661.619982876045	637.601882343633	767.222831781948	891.481369055658	710.766255428077	711.601898228253	620.826210505273	629.210153309605	693.430341227905	636.310749243293	719.391143140486	561.239235598553	835.496356933359	562.653794148316	619.08639008055	664.886458696257	674.855702621813	788.371950990687	733.541512742354	757.044013559394	828	735	572	772	844	624	587	792	841	729	742	647	612	850	559
ENSG00000007168.12	PAFAH1B1	17	2593210	2685615	+	92406	-0.0107978558132271	0.831096147052917	1	10498.6448168553	8149.32744348596	8011.75167690789	9269.66313977933	8303.29834309592	8809.93659890554	9049.16743067258	8599.289239556	9170.27981415041	9386.20952127037	8228.49634339408	8081.29574169306	8381.24374147043	9319.70378610305	8351.72087155284	8630.87477674236	8519.76069219814	8676.22936751558	7425.34332620144	9664.52188283801	8507.48091242473	9817.97794393433	8260.54496316537	8356.94733364653	8850.37038132346	11983	9551	7263	9216	8678	8309	8331	8877	8651	9627	8580	8422	8152	11424	7337
ENSG00000007171.16	NOS2	17	27756766	27800499	-	43734	-0.319390455211381	0.70282809263476	1	3.50451299903372	2.55973011521913	17.6494598417357	4.023291293307	0	5.30144217048113	3.25861268659438	12.5933040570269	0	3.89995201880975	7.67225766283831	15.3527347265601	12.3374539864628	0	0	0	0	8.21126640720746	24.0965222333326	0	2.87414895690025	0	4.08482876160978	11.4778899575617	14.8829098340641	4	3	16	4	0	5	3	13	0	4	8	16	12	0	0
ENSG00000007174.17	DNAH9	17	11598431	11969748	+	371318	NA	NA	NA	0	0	0	0	0	0	0	0	0	0	0	0	0	0	0	0	0	0	0	0	0	0	0	0	0	0	0	0	0	0	0	0	0	0	0	0	0	0	0	0
ENSG00000007202.14	KIAA0100	17	28614440	28645454	-	31015	-0.0188354142124188	0.653282410330091	1	10943.7179677325	10984.655167777	10845.5930727466	10474.6388821248	10026.5341481104	10390.826654143	10755.5942742192	11030.7656382589	10936.2821457161	9070.31340774678	9951.87722090914	11422.4346365607	11211.6613101981	11858.4746353986	10146.8229315827	9773.16968923851	10730.6385918236	9650.29084507056	10938.6162678213	11212.2378580394	10426.4543659818	10395.5571488809	10827.8598398371	9987.8511521619	9821.72829649337	12491	12874	9832	10414	10479	9800	9902	11387	10317	9303	10377	11904	10905	14536	8914
ENSG00000007216.14	SLC13A2	17	28473293	28497781	+	24489	NA	NA	NA	0	0	0	0	0	0	0	0	0	0	0	0	0	0	0	0	0	0	0	0	0	0	0	0	0	0	0	0	0	0	0	0	0	0	0	0	0	0	0	0
ENSG00000007237.18	GAS7	17	9910609	10198551	-	287943	0.22446158438489	0.147949029158007	1	6952.9537900829	7097.2783661309	9278.10042055243	9498.99074349782	6801.08834094559	7438.98365361912	6702.96629632463	5712.51646340675	10662.7955901675	4106.64947580667	9032.1653335764	10056.0412458968	10830.2283577833	12046.1087277309	12379.0329123807	9040.13648902203	10418.6023564718	7027.81763626868	9178.36531867638	14769.6324490646	9340.9841099258	5571.68511237958	7118.83532429544	8792.06370749228	6660.59824773816	7936	8318	8411	9444	7108	7016	6171	5897	10059	4212	9418	10480	10534	14766	10875
ENSG00000007255.10	TRAPPC6A	19	45162928	45178237	-	15310	-0.0976806747365855	0.307665004192644	1	778.878014035244	468.4306110851	542.720890133372	420.433940150581	496.590440201289	450.622584490896	488.791902989156	440.765641995942	584.074000415776	458.244362210146	527.467714320134	442.350669309012	449.288949340355	376.899785467403	550.938108468254	499.299288981197	453.677256859551	499.860842538754	509.641445234984	374.462588528965	492.437521282242	485.513948218267	500.391523297198	386.074480390713	523.878426159057	889	549	492	418	519	425	450	455	551	470	550	461	437	462	484
ENSG00000007264.14	MATK	19	3777970	3802129	-	24160	-0.188548482376755	0.230526980607746	1	1291.41304014392	2487.20442862125	1793.62635641639	2198.72869179228	2342.29941736562	2939.11953931474	2101.80518285337	1643.91053729036	1917.5859650674	2988.33823441297	3056.43564643321	2045.75190231413	3076.1385272914	1160.06817085421	2215.13545264302	2814.81111001239	1980.84436093607	2643.0013748199	1246.99502557496	2211.02282171625	1895.98026190186	2021.09294723418	1727.88256616094	2910.1668265127	1377.1652566454	1474	2915	1626	2186	2448	2772	1935	1697	1809	3065	3187	2132	2992	1422	1946
ENSG00000007306.14	CEACAM7	19	41673307	41706976	-	33670	NA	NA	NA	0	0	0	0	0	0	0	0	0	0	0	0	0	0	0	0	0	0	0	0	0	0	0	0	0	0	0	0	0	0	0	0	0	0	0	0	0	0	0	0
ENSG00000007312.12	CD79B	17	63928740	63932354	-	3615	-0.111207593585485	0.542065612413979	1	2142.13357065936	1656.14538454677	1228.84364148085	1037.00333084988	1676.35154380088	1053.92670349165	2724.2002059929	2091.45718916316	1138.46728937667	2791.39065746308	1506.63959853987	1014.24003787337	1904.08039857743	2774.53716531307	926.577727878427	1930.80581148831	1247.0799713205	2086.68807573159	1500.00850902495	1334.14057923134	1546.29213881233	1576.40038643319	1314.29365404795	1278.21956345574	1254.13320201714	2445	1941	1114	1031	1752	994	2508	2159	1074	2863	1571	1057	1852	3401	814
ENSG00000007314.12	SCN4A	17	63938554	63972918	-	34365	-0.727480519450471	0.0622621573471605	1	40.3018994888878	48.6348721891634	54.0514707653155	33.1921531697827	26.7910064077767	53.0144217048113	102.10319751329	73.6223929487728	14.8403557274426	72.1491123479804	15.3445153256766	23.0291020898401	91.5027837329328	40.7900200722297	9.10641501600419	72.7576377386079	28.7541923361687	64.6637229567587	0	26.3441017055553	27.7834399167024	26.9247448922474	24.5089725696587	21.9123353735269	16.8672978119393	46	57	49	33	28	50	94	76	14	74	16	24	89	50	8
ENSG00000007341.18	ST7L	1	112523518	112620825	-	97308	-0.145447753821946	0.120974433948314	1	642.202007072929	736.349029811369	611.112547020098	749.338003378429	709.004848148661	614.967291775811	662.584579607523	758.504390511699	387.969299731713	594.742682868487	568.70609925789	626.583486027733	622.013305150835	617.560903893558	439.384524522202	604.797863702178	634.722171568762	703.089686117138	592.774446939982	449.731450544837	555.668798334047	538.494897844947	649.487773095955	524.85260442305	604.246139263003	733	863	554	745	741	580	610	783	366	610	593	653	605	757	386
ENSG00000007350.16	TKTL1	X	154295671	154330350	+	34680	0.119837883608801	0.836271115881984	1	248.820422931394	128.839749132696	213.999700581045	364.107862044283	66.0206943620211	1867.16793244345	361.706008211976	115.277167906631	92.2222105919646	84.8239564091121	121.797090397558	52.7750256225502	23.6467868073871	20.3950100361149	882.183954675406	203.721385668102	169.330243757438	79.0334391693718	153.012916181662	751.747759383525	360.226669264831	480.30270727138	91.90864713622	256.687357232744	303.611360614908	284	151	194	362	69	1761	333	119	87	87	127	55	23	25	775
ENSG00000007372.21	PAX6	11	31784779	31818062	-	33284	NA	NA	NA	0	0	0	0	0	0	0	0	0	0	0	0	0	0	0	0	0	0	0	0	0	0	0	0	0	0	0	0	0	0	0	0	0	0	0	0	0	0	0	0
ENSG00000007376.7	RPUSD1	16	784974	788397	-	3424	-0.213973346569982	0.0614835751963264	1	398.638353640085	498.29412909599	807.462787759408	887.135730174193	576.963459424619	737.960750130973	451.860959207753	526.981339001742	643.435423325546	679.566639277599	585.009646791421	670.722598366593	726.88166403577	608.587099477668	527.033769051243	490.204584263871	543.134744127632	462.91014370632	453.014617986653	636.96274480932	480.940925454641	482.908327744824	657.657430619174	657.370061205808	514.948680258618	455	584	732	882	603	696	416	544	607	697	610	699	707	746	463
ENSG00000007384.15	RHBDF1	16	58059	76355	-	18297	0.156011240901235	0.837814632294834	1	7.88515424782586	3.41297348695884	13.2370948813018	11.0640510565942	0	0	8.68963383091834	3.87486278677751	0	14.6248200705366	9.59032207854789	10.55500512451	2.05624233107714	0	13.6596225240063	8.18523424559339	0	10.2640830090093	0	2.82258232559521	0	10.4224818937732	6.12724314241467	4.17377816638608	31.7502076460034	9	4	12	11	0	0	8	4	0	15	10	11	2	0	12
ENSG00000007392.16	LUC7L	16	188969	229463	-	40495	-0.00597938046490214	0.910952694509549	1	4065.23507887911	4619.45961459878	4441.04533267674	4319.00320336506	4563.08248423882	4268.72123567141	4140.61052043259	4073.44950459986	4849.61624664642	4104.69949979726	4754.88168654404	4363.05530010429	4317.08077409646	3750.2344454408	4681.83562010316	4124.44858930734	4350.40280345368	5346.56083939296	4650.62879103319	3897.98619164699	4113.86520697655	3978.78246294791	4218.6069035525	4393.94496466295	4789.32038460183	4640	5414	4026	4294	4769	4026	3812	4205	4575	4210	4958	4547	4199	4597	4113
ENSG00000007402.11	CACNA2D2	3	50362799	50504244	-	141446	0.00806121021824247	0.970956056335763	1	489.755691614962	1237.20288902258	782.091689236913	1446.37321994387	1668.69697054152	1465.31861592098	1532.63416692822	991.964873415044	1969.52721011345	2276.59699098019	2636.37953939281	1548.70711554175	1890.71482342543	637.140113528228	2029.59224669193	1891.69858120381	1539.94674511481	2130.82363267033	1265.06741724996	1722.71607938828	1210.9747605073	1391.40133281872	1007.93149692721	2745.30258894045	933.654543590288	559	1450	709	1438	1744	1382	1411	1024	1858	2335	2749	1614	1839	781	1783
ENSG00000007516.13	BAIAP3	16	1333601	1349441	+	15841	0.416215026341431	0.0861821917671734	1	194.500471446371	1076.79313513551	1163.76125831445	808.681549954707	983.612663828372	563.013158505096	1199.16946866673	739.130076577811	715.517151144553	1172.91056965703	891.899953304953	760.919914885134	481.160705472051	617.560903893558	1131.47206573852	1274.16813089737	731.634449442516	1042.83083371535	2547.00240006326	995.430700159912	529.801457721945	874.619938919132	628.042422097503	1789.50738883803	1082.48364193093	222	1262	1055	804	1028	531	1104	763	675	1203	930	793	468	757	994
ENSG00000007520.3	TSR3	16	1349240	1351911	-	2672	0.0714697263365601	0.204672126401284	1	968.997844232823	903.584730672352	924.390459210907	935.415225693877	928.117007697977	973.344782500336	803.791129359946	808.877606739806	930.702309192471	1066.63687714447	988.762206298287	1068.93415533675	1029.14928670411	981.407882937847	1132.61036761552	1046.80051296422	997.876971073708	1008.95935978562	1040.96976047997	842.070393802572	883.321779420675	1070.91001458519	1009.97391130802	949.534532852834	1000.13154084911	1106	1059	838	930	970	918	740	835	878	1094	1031	1114	1001	1203	995
ENSG00000007541.16	PIGQ	16	566995	584136	+	17142	0.0531830317308475	0.682942240635498	1	457.3389463739	1719.28539405551	1608.30702807816	1230.12131292861	1068.7697913388	1474.86121182785	1097.06627115344	1181.83314996714	1352.59242201548	1155.36078557239	1241.94670917195	1380.78657947	1266.64527594352	959.381272098843	1425.15395000466	1462.42851854602	1261.98955253185	1236.82200258562	1567.47877127829	1306.85561675058	1306.77972573731	1265.46300993563	1228.51225005414	1281.34989708053	1247.18784409457	522	2015	1458	1223	1117	1391	1010	1220	1276	1185	1295	1439	1232	1176	1252
ENSG00000007545.15	CRAMP1	16	1612325	1677908	+	65584	0.0624627916929958	0.51726619952212	1	1578.78310606469	2641.64147890614	2444.45018808039	2670.45959593252	2598.72762155434	2727.06185249549	3107.63029878217	2467.31887948058	2961.7109930339	2875.23962586749	2627.74824952212	3041.76056769971	2545.6280058735	2436.795799115	2168.465075686	3465.0824973012	3080.95846031615	3073.06645289739	2862.66684131991	2556.31872621406	2929.71583673365	2087.97053938589	2638.79937999992	3342.15286673366	2408.05481115157	1802	3096	2216	2655	2716	2572	2861	2547	2794	2949	2740	3170	2476	2987	1905
ENSG00000007866.19	TEAD3	6	35473597	35497076	-	23480	1.55352149475221	0.227237280767609	1	0	0	0	0	3.82728662968238	0	8.68963383091834	0	0	8.77489204232194	0	0	0	0	9.10641501600419	0	0	0	9.63860889333304	6.58602542638883	7.66439721840065	4.34270078907216	15.3181078560367	0	4.96096994468804	0	0	0	0	4	0	8	0	0	9	0	0	0	0	8
ENSG00000007908.15	SELE	1	169722641	169764705	-	42065	0.727388453271517	0.808481272907579	1	0	0	0	0	0	0	0	0	0	0	0	0	0	0	0	0	0	0	0	0	0	2.60562047344329	0	0	0	0	0	0	0	0	0	0	0	0	0	0	0	0	0	0
ENSG00000007923.15	DNAJC11	1	6634168	6701924	-	67757	-0.0258517088481493	0.695246467283138	1	1679.53785478691	2151.02654015581	1943.64676507114	2133.35020827604	1774.9041745152	1468.49948122327	1979.06410499165	1681.69044946144	2002.38799779565	1878.8018850616	2105.07569624126	1794.35087116671	2012.03312095898	2035.42200160426	1634.60149537275	1765.28218563297	1747.61591198714	1897.82894836582	1602.41872851662	1817.74301768332	1818.37824006556	1818.72309046342	2079.17783965938	2224.62376268378	1863.34031122483	1917	2521	1762	2121	1855	1385	1822	1736	1889	1927	2195	1870	1957	2495	1436
ENSG00000007933.12	FMO3	1	171090877	171117819	+	26943	NA	NA	NA	0	0	0	0	0	0	0	0	0	0	0	0	0	0	0	0	0	0	0	0	0	0	0	0	0	0	0	0	0	0	0	0	0	0	0	0	0	0	0	0
ENSG00000007944.14	MYLIP	6	16129125	16148248	+	19124	0.0433168570069785	0.723560113946399	1	4852.87437541194	2402.73333481902	3279.49025684251	2866.59504648124	2274.36507968876	3690.86403908896	3688.74956122483	4753.48792367932	3591.36608604111	3946.75144303547	3636.65013218536	3435.17439506782	3704.32055943547	3460.62530292797	4303.91939693898	3481.45296579239	3733.78512335584	2951.95027339108	5195.21019350651	4254.57242544718	2486.13884771871	2726.3475553795	3647.75208411753	3878.48336111427	3756.44644211778	5539	2816	2973	2850	2377	3481	3396	4907	3388	4048	3792	3580	3603	4242	3781
ENSG00000007952.17	NOX1	X	100843324	100874345	-	31022	-0.137223610102877	0.856381053131356	1	3.50451299903372	1.70648674347942	0	2.0116456466535	1.91364331484119	2.12057686819245	2.17240845772958	0	0	35.0995681692878	4.79516103927394	4.79772960205002	5.14060582769285	6.52640321155676	7.96811313900367	0	2.12994017304954	0	6.02413055833315	5.64516465119043	8.62244687070073	0	3.06362157120733	9.39100087436869	3.96877595575043	4	2	0	2	2	2	2	0	0	36	5	5	5	8	7
ENSG00000007968.6	E2F2	1	23506430	23531220	-	24791	0.108845743262833	0.540842565651198	1	435.435740129939	587.88468312866	955.277013933944	918.316237697323	1005.61956194905	699.790366503509	997.135482097879	497.919868100911	795.019056827281	309.071197490673	650.223836925547	897.175435583354	617.900820488681	827.221607064819	547.523202837252	920.38411739339	612.357799751742	740.040384949572	910.848540419972	579.570237522217	549.920500420247	1450.4620635501	739.35400585137	655.283172122615	787.80202721646	497	689	866	913	1051	660	918	514	750	317	678	935	601	1014	481
ENSG00000008018.8	PSMB1	6	170535117	170553341	-	18225	-0.0371034796454538	0.574266243451092	1	3807.65337345013	2499.14983582561	3110.71729710591	2545.73756584	2478.16809271934	2809.764350355	2463.51119106535	2719.18496062112	2894.92939226041	2764.09099333141	2711.18405160549	2936.21051645461	2603.20279114366	2910.77583235431	2984.62752149537	2594.7192558531	3079.89349022963	2494.17217118926	2879.53440688324	2847.98556652557	2555.11842268432	2685.52616796222	2735.81406308815	2565.83012778584	2365.39046962726	4346	2929	2820	2531	2590	2650	2268	2807	2731	2835	2827	3060	2532	3568	2622
ENSG00000008056.13	SYN1	X	47571898	47619943	-	48046	0.163962886913235	0.623481387842082	1	17.5225649951686	22.1843276652324	25.371098522495	16.093165173228	22.9637197780943	13.7837496432509	10.8620422886479	7.74972557355503	23.3205590002669	26.3246761269658	23.0167729885149	31.6650153735301	13.3655751520014	18.7634092332257	37.5639619410173	20.9178208498498	43.6637735475155	0	18.0723916749994	23.5215193799601	31.6156385259027	14.7651826828453	24.5089725696587	6.26066724957912	23.8126557345026	20	26	23	16	24	13	10	8	22	27	24	33	13	23	33
ENSG00000008083.13	JARID2	6	15246296	15522040	+	275745	0.0754249236270164	0.280845464297105	1	6581.47541218532	6716.73182233499	8357.01923506185	7125.2488804467	6023.19233346265	7009.56683781015	6533.51843662172	7185.9330380789	7965.03092400026	7393.33403965859	7589.7808929628	8550.51369677355	8291.79720006857	7453.15246759782	9260.08576939926	8639.96948145969	8465.44721778538	6242.61528607947	8324.14360550474	8496.91366081679	7634.69767917935	6781.56155221508	6932.97561564219	7279.06912217733	7203.32835968703	7512	7872	7576	7084	6295	6611	6015	7418	7514	7583	7914	8911	8065	9136	8135
ENSG00000008086.11	CDKL5	X	18425583	18653629	+	228047	0.223462061822333	0.249779879952513	1	832.321837270508	869.454995802763	375.051021636883	422.445585797235	780.766472455206	699.790366503509	832.032439310431	770.128978872031	772.758523236117	320.771053547102	606.108355364226	369.425179357852	737.162875691155	920.222852829503	758.109050082349	874.001123335028	765.713492211308	734.908343445067	336.14648515499	1113.97915783491	1012.65848248119	691.357965620287	572.897233815771	909.883640272166	349.252284106038	950	1019	340	420	816	660	766	795	729	329	632	385	717	1128	666
ENSG00000008118.9	CAMK1G	1	209583717	209613938	+	30222	NA	NA	NA	0	0	0	0	0	0	0	0	0	0	0	0	0	0	0	0	0	0	0	0	0	0	0	0	0	0	0	0	0	0	0	0	0	0	0	0	0	0	0	0
ENSG00000008128.22	CDK11A	1	1702730	1724324	-	21595	0.115272619388767	0.359022866740716	1	2046.63559143569	2766.21501118014	3496.79923114388	3049.65480032671	2318.3788759301	2986.83251884907	2614.49357887755	2535.12897824919	2100.97036084223	1711.10394825278	1687.89668582443	2975.55189919142	2571.33103501197	1621.81119807185	3370.51185779855	2416.46304339351	2844.53510110766	2566.02075225233	3516.88741995489	3403.09342389263	2181.47905828729	2348.53258673022	2596.92988519342	3024.94572608831	2967.65222091238	2336	3242	3170	3032	2423	2817	2407	2617	1982	1755	1760	3101	2501	1988	2961
ENSG00000008130.15	NADK	1	1751232	1780457	-	29226	0.096482517458417	0.366248138137782	1	5229.60952280806	5594.71678849727	6575.52688228665	6069.13491595361	5892.10776639603	4385.35296342199	6220.69161870866	5760.95224824147	5066.92145551254	4093.97463174554	4633.08459614648	7975.74569044796	6570.72236895701	7941.00110766168	4750.13373272319	6560.01051260724	7224.75706698403	6406.84061422362	5431.35611139317	7529.70878391283	6400.72972701685	5280.72415951174	5834.15667876916	4730.97755159862	5005.61867419023	5969	6557	5961	6034	6158	4136	5727	5947	4780	4199	4831	8312	6391	9734	4173
ENSG00000008196.12	TFAP2B	6	50818723	50847613	+	28891	NA	NA	NA	0	0	0	0	0	0	0	0	0	0	0	0	0	0	0	0	0	0	0	0	0	0	0	0	0	0	0	0	0	0	0	0	0	0	0	0	0	0	0	0
ENSG00000008197.4	TFAP2D	6	50713828	50772988	+	59161	NA	NA	NA	0	0	0	0	0	0	0	0	0	0	0	0	0	0	0	0	0	0	0	0	0	0	0	0	0	0	0	0	0	0	0	0	0	0	0	0	0	0	0	0
ENSG00000008226.19	DLEC1	3	38039205	38124025	+	84821	-0.0414012879043657	0.761746754844817	1	339.937760906271	831.912287446216	500.80342300925	747.326357731775	694.652523287352	656.318540705564	517.033212939641	524.075191911659	895.72147069207	649.342011131824	702.011576149705	579.565735927643	669.30687876561	434.821613969969	702.332258109323	634.810389269354	434.507795302105	754.410101162185	579.521359711649	567.339047444638	447.409187624138	621.874752995133	779.181086277065	847.276967776375	649.887062754133	388	975	454	743	726	619	476	541	845	666	732	604	651	533	617
ENSG00000008256.15	CYTH3	7	6161776	6272644	-	110869	-0.0155933639027587	0.889241131307379	1	884.013404006255	1015.35961237025	846.070981163204	793.594207604806	1085.99258117238	751.744499774224	861.35995348978	551.199231419101	1288.9908974693	1018.86246491405	914.916726293468	1014.24003787337	1270.75776060567	744.00996611747	942.513954156434	935.845115412844	814.702116191448	825.232273924349	995.186368236636	1189.24801985078	998.287737696685	866.803077498802	853.729211176444	1190.57022196163	874.122904254032	1009	1190	767	789	1135	709	793	569	1216	1045	954	1057	1236	912	828
ENSG00000008277.14	ADAM22	7	87934143	88202889	+	268747	-0.256553208133723	0.0617672327258416	1	822.684426523165	495.734398980771	355.195379314931	493.859006253434	609.495395776919	521.661909575343	595.239917417906	580.260702319933	740.957760963026	602.542586906107	710.642866020398	435.633847866142	567.522883377291	412.795003130965	275.469054234127	440.183708318578	493.081150060968	438.276344484698	598.798577498315	364.113120001782	492.437521282242	623.611833310762	455.45840691949	729.367734575968	497.089188457741	939	581	322	491	637	492	548	599	699	618	741	454	552	506	242
ENSG00000008282.8	SYPL1	7	106090503	106112576	-	22074	0.0616289471043513	0.502771117357126	1	1951.13761221202	1235.4964022791	1486.96699166623	1150.6613098858	1401.74372812117	1208.7288148697	1535.89277961482	1613.88035069284	1148.00751805859	1472.23188710068	1230.43832267769	1171.60556882062	1384.87920998045	2001.15838474359	1462.71791194567	1329.64582967306	1570.83087762403	1521.13710193518	1432.53824677162	1459.27506233273	1348.93391043852	1268.06863040907	1416.41437308819	1131.09388309063	1390.06377850159	2227	1448	1348	1144	1465	1140	1414	1666	1083	1510	1283	1221	1347	2453	1285
ENSG00000008283.15	CYB561	17	63432304	63446378	-	14075	-0.122530450793862	0.310938292788985	1	1103.92159469562	1505.12130774885	1445.04952454211	1098.35852307281	1085.03575951496	1372.01323372052	1227.41077861721	723.630625430701	1493.57580142619	1524.88123935461	1248.65993462693	1423.96614588845	1639.85325903402	908.801647209278	1071.14206625749	926.750410695518	1575.09075797013	1129.04913099103	1024.10219491664	1080.10816992777	1097.92490153589	1670.20272347715	1170.3034402012	1135.26766125701	1532.9397129086	1260	1764	1310	1092	1134	1294	1130	747	1409	1564	1302	1484	1595	1114	941
ENSG00000008294.20	SPAG9	17	50962174	51120865	-	158692	0.014511106150859	0.759030138324688	1	4615.44361972741	4452.2239137378	4679.31304054017	4259.65965678879	4084.67165552852	5187.99130803284	4697.83328984023	4591.71240233136	5224.86524146889	4805.71587517832	4754.88168654404	4787.17459692551	4545.32367284602	4959.25064038169	5117.80523899436	4440.94431347028	4511.21328651892	4482.32505003437	4769.90657608819	5375.13760870848	4878.38882951202	4949.81035938444	4557.64769076611	4365.77196203984	4171.1835294937	5268	5218	4242	4235	4269	4893	4325	4740	4929	4929	4958	4989	4421	6079	4496
ENSG00000008300.16	CELSR3	3	48636469	48662915	-	26447	0.182934996428642	0.288479310681019	1	306.64488741545	635.666311946083	708.184576149644	926.362820283937	845.830345159806	957.440455988892	568.084811696286	336.144346752949	809.859412554724	706.866303409268	604.190290948517	521.992980703042	600.422760674525	534.349262946209	794.534710146366	571.147456248072	775.298222990031	788.281575091916	1328.92320116829	742.339151631541	608.361529210552	822.507529450266	526.942910247661	886.927860357043	557.613021782935	350	745	642	921	884	903	523	347	764	725	630	544	584	655	698
ENSG00000008311.14	AASS	7	122075647	122144280	-	68634	-0.0253048527057696	0.916070319697776	1	323.29132416086	361.775189617637	178.700780897574	211.222792898617	272.69417236487	129.35518895974	179.223697762691	347.768935113282	427.190239868526	316.871101528292	71.9274155891091	189.030546320771	394.798527566811	398.926396306407	154.809055272071	311.038901332549	305.646414832608	145.749978727932	168.675655633328	344.355043722616	393.758407095334	208.449637875463	283.89559893188	118.952677742003	252.017273190152	369	424	162	210	285	122	165	359	403	325	75	197	384	489	136
ENSG00000008323.15	PLEKHG6	12	6310436	6328506	+	18071	-0.217630338644176	0.939567041294418	1	0	0	5.5154562005424	0	0	0	0	0	0	0	0	5.75727552246003	0	0	0	0	0	0	0	0	0	0	0	0	8.92974590043846	0	0	5	0	0	0	0	0	0	0	0	6	0	0	0
ENSG00000008324.11	SS18L2	3	42581840	42595114	+	13275	-0.190892330030989	0.0347812734917475	1	781.506398784519	513.652509787305	550.442528814132	552.196730006386	547.301988044581	641.474502628217	518.119417168506	556.042809902573	436.730468550453	467.019254252468	589.804807830695	559.415271599033	450.317070505894	421.768807546855	522.480561543241	429.270062657787	513.315581704938	426.985853174788	628.919230289981	390.457221707338	440.702840058038	525.466795477731	493.243072964381	506.070602674313	501.057964413492	892	602	499	549	572	605	477	574	412	479	615	583	438	517	459
ENSG00000008382.15	MPND	19	4343527	4360086	+	16560	-0.042064366828455	0.61311459143448	1	601.900107584041	793.516335717929	578.019809816844	580.359769059535	657.336478647949	567.254312241481	563.739994780827	515.356750641409	572.413720915643	575.242922774439	774.898023946669	704.306705580943	772.118995319467	516.401654114428	627.204334227289	684.831265214647	609.162889492167	812.915374313538	586.750316381649	619.08639008055	564.291245204748	590.607307313813	598.427413575832	565.546941545314	631.035376964318	687	930	524	577	687	535	519	532	540	590	808	734	751	633	551
ENSG00000008394.12	MGST1	12	16347142	16609259	+	262118	0.0405530132258737	0.839049146687357	1	469.604741870518	299.488423480638	276.875901267229	481.789132373513	275.564637337131	147.380092339375	169.447859702908	215.054884666152	184.444421183929	139.423284672449	233.044826508714	370.384725278262	218.989808259716	448.690220794527	220.830564138102	331.047251710666	251.332940419845	156.014061736942	237.350743998326	322.715245893053	249.092909598021	357.838545019546	182.796087082038	285.903804397447	260.947019090591	536	351	251	479	288	139	156	222	174	143	243	386	213	550	194
ENSG00000008405.11	CRY1	12	106991364	107093829	-	102466	0.0817983384530593	0.352403708567556	1	1457.00127934827	1029.86474968983	1395.41041873723	1047.06155908315	1119.4813391821	1262.80352500861	1269.77274354294	1072.36827624068	1178.74825492258	1293.80908224014	1118.23155435868	1042.06686956526	1188.50806736259	1043.40871344764	1724.52734365579	1049.52892437942	1189.57158664817	1045.91005861805	1600.00907629328	1291.80184434741	1114.211745625	1346.23724461237	1169.2822330108	1405.51979753051	1143.00747525612	1663	1207	1265	1041	1170	1191	1169	1107	1112	1327	1166	1086	1156	1279	1515
ENSG00000008438.4	PGLYRP1	19	46019153	46023065	-	3913	0.409097006342221	0.448884678339605	1	216.403677690332	32.4232481261089	421.38085372144	152.885069145666	77.5025542510682	46.652691100234	66.2584579607523	12.5933040570269	33.9208130912973	32.1746041551805	30.6890306513532	218.776469853481	8.22496932430857	240.661118426155	88.7875464060409	205.540326611567	306.711384919133	68.7693561603624	66.2654361416646	362.231398451386	59.3990784426051	40.8213874172783	17.3605222368416	80.3452297029321	117.078890694638	247	38	382	152	81	44	61	13	32	33	32	228	8	295	78
ENSG00000008441.16	NFIX	19	12995608	13098796	+	103189	-0.0985422861230422	0.671725384704974	1	130.543109214006	311.433830684994	436.824131082958	354.049633811016	443.008427385736	252.348647314902	299.792367166683	221.835894543013	471.711307050854	82.8739803997072	224.413536638021	302.256964929151	323.85816714465	201.502699156815	211.724149122097	289.211610010966	428.117974782957	270.971791437846	243.374874556659	584.274541398209	232.80606550892	250.139565450556	270.619905456648	127.300234074776	212.329513632648	149	365	396	352	463	238	276	229	445	85	234	315	315	247	186
ENSG00000008513.14	ST3GAL1	8	133454848	133571940	-	117093	-0.0337450827815211	0.532233642361365	1	10553.84089659	7083.62647218306	7986.3805783854	8914.60768314498	8682.19971943448	9144.98774407995	8701.58207743585	9312.26399232306	9340.943905016	8855.81604671225	9317.95693151712	8383.55270662221	7783.90534429252	8578.14122118991	8396.11464475587	7934.22039539519	8701.87057699388	7712.4319729696	9268.72727705138	8814.92460283385	8661.72690644504	8383.14960322489	8963.13551016225	7976.0900759638	9465.53065446477	12046	8302	7240	8863	9074	8625	8011	9613	8812	9083	9716	8737	7571	10515	7376
ENSG00000008516.16	MMP25	16	3046681	3060726	+	14046	0.255251488343644	0.251302873143743	1	622.927185578243	857.509588598408	2599.98605293569	1619.37474555607	987.439950458054	1358.22948407727	1322.99675075732	795.315586986085	1216.90916965029	1654.55464398004	601.313194324952	1363.51475290262	1639.85325903402	1360.75506960958	1458.16470443767	966.767111451753	2758.27252409915	2328.92043474421	2310.8564821766	1205.24265302916	1155.4078806739	721.756871143792	1101.88255844424	1132.13732763222	1832.58229756776	711	1005	2357	1610	1032	1281	1218	821	1148	1697	627	1421	1595	1668	1281
ENSG00000008517.16	IL32	16	3065297	3082192	+	16896	-0.213291531856322	0.025332588731801	1	9032.00612675965	7562.29600372904	5962.20815278634	6612.27924055005	8174.12741934414	10263.5920420515	7255.84424881681	5235.90834063312	7640.66314881472	7544.45718038747	8215.06989248412	7805.90606253539	7415.83796702971	5309.22901260142	6614.67220725005	8164.31642474354	5204.50881284654	6243.64169438037	6104.85390781481	5695.97113305114	5849.8511769443	7402.5677650524	6828.81248222115	7614.01482002981	7570.44013559394	10309	8863	5405	6574	8543	9680	6680	5405	7208	7738	8566	8135	7213	6508	5811
ENSG00000008710.19	PKD1	16	2088710	2135898	-	47189	0.0392895562838917	0.736144587958937	1	2305.09342511443	6102.3965946824	5843.07429885462	4966.75310158749	5105.6003639963	5827.34523379286	5001.97047392237	4676.95938364046	5698.69659933795	5060.18774440565	5248.78327358926	6231.29120714257	4735.52608847066	4091.23901324464	4738.75071395318	4988.4455374533	6998.98340864078	4978.08025936952	5247.01771630817	5273.52464498706	5121.73344119624	4003.97012752453	6311.06043668711	5996.6757805552	5618.79455935367	2631	7152	5297	4938	5336	5496	4605	4828	5376	5190	5473	6494	4606	5015	4163
ENSG00000008735.13	MAPK8IP2	22	50600685	50613981	+	13297	-0.315055278327609	0.404857070510616	1	9.63741074734272	45.2218987022046	46.3298320845562	0	34.4455796671414	33.9292298910792	22.8102888061606	26.1553238107482	29.6807114548852	29.2496401410731	20.1396763649506	71.0063981103403	38.0404831249271	35.0794172621176	36.4256600640168	15.4609980194542	24.4943119900697	15.396124513514	26.5061744566659	29.1666840311505	7.66439721840065	10.4224818937732	12.2544862848293	36.5205589558782	52.5862814136932	11	53	42	0	36	32	21	27	28	30	21	74	37	43	32
ENSG00000008838.19	MED24	17	40019097	40061215	-	42119	0.0305132567167542	0.675967642701485	1	1426.33679060672	2283.27926277546	2496.29547636549	2412.96895316087	2194.94888212285	2382.46811141422	2062.70183061424	2240.6394064541	2574.80171871129	2244.42238682501	2604.73147653361	2607.08626575398	2444.87213165072	2130.87064857328	2266.35903710804	2411.91569103485	2272.64616464386	2528.043645119	2391.57983165826	2278.76479753054	2152.73756871828	2264.28419142222	2564.25125510054	2540.78745878753	2457.66451059845	1628	2676	2263	2399	2294	2247	1899	2313	2429	2302	2716	2717	2378	2612	1991
ENSG00000008853.16	RHOBTB2	8	22987417	23020199	+	32783	-0.165610437752946	0.412493335913691	1	1138.96672468596	1372.01534175745	1290.61675092692	1364.9015712544	1684.00611706025	1229.93458355162	985.187235580366	1442.41767237793	1126.80700987653	5234.71059724739	1515.27088841057	1731.98038634006	1333.47315170353	2093.34383010683	980.077916097451	1470.61375279161	1554.85632632616	1545.7709011568	1749.40751413995	1370.83414946408	1413.12323714262	1201.19103825736	1361.26918480646	1424.30179927925	1488.29098340641	1300	1608	1170	1357	1760	1160	907	1489	1063	5369	1580	1805	1297	2566	861
ENSG00000008869.11	HEATR5B	2	36968383	37084342	-	115960	-0.103692836437579	0.112857557612529	1	8445.0001994215	6516.21962997616	6224.74386793215	6271.30530344228	7228.7876218126	7168.61010292459	7620.80886971538	8784.31393762463	7018.42823367124	7924.70250222142	6599.1006222488	5978.93063007474	7018.98319713182	7083.59488574342	6207.16013528386	6661.87120544129	5548.49415079404	6419.15751383443	6077.14290724648	6683.87494700946	7247.64561965012	7605.80616198097	6921.74233654777	6567.4399448085	6692.34845538416	9639	7637	5643	6235	7555	6761	7016	9068	6621	8128	6881	6231	6827	8683	5453
ENSG00000008952.16	SEC62	3	169966635	169998373	+	31739	0.0212691855919228	0.832622695284276	1	6640.17600491914	3226.96643191958	3686.53092444254	3781.89381570858	3750.74089708873	4053.48268354987	4715.21255750206	5118.6937413331	3691.00847449679	4790.11606710308	3705.7004511509	3497.54487989447	4105.28781399551	5288.01820216386	4200.33392613193	3923.45561505443	4164.03303831184	4015.30927312445	4613.27918157152	4692.07268591444	4702.1076934888	4517.27736079286	4181.84344469801	3752.22657158109	3251.41970174854	7579	3782	3342	3760	3920	3823	4341	5284	3482	4913	3864	3645	3993	6482	3690
ENSG00000008988.9	RPS20	8	56067295	56074581	-	7287	-0.0604646024292111	0.625440094824976	1	34596.5523264609	13829.3685691572	14603.8249277962	15798.4590859933	16047.8128382582	16516.1129379169	16020.4261715268	21625.6092130053	15286.626424675	16319.3492227094	16220.111731448	13346.3242069828	14176.7627516114	19533.5248121894	20341.4545419994	15710.1929287089	15111.9255277865	14369.716212613	18096.4881972328	13442.0778952596	16862.6319301337	15917.7354722651	17967.1193079406	14552.9210216467	16722.4374895544	39488	16208	13239	15707	16772	15577	14749	22324	14421	16738	16913	13909	13789	23944	17870
ENSG00000009307.15	CSDE1	1	114716913	114758676	-	41764	0.00296154569026414	0.976436741416372	1	29240.7803356876	14182.6113250574	16453.7089374581	16046.897323355	15718.6661881055	17337.8364743415	17409.6813802449	20441.8386316448	15282.3863230386	16813.6681410935	15629.3478914095	15431.4174920337	15261.4305812545	21910.7671819989	18945.8964407967	14893.488445093	16530.4656830374	14417.9574027554	18020.5841521978	20204.0442866105	17413.5104802063	17585.3325752688	18097.8338283121	15962.6145973436	14368.9533477944	33375	16622	14916	15954	16428	16352	16028	21102	14417	17245	16297	16082	14844	26858	16644
ENSG00000009335.17	UBE3C	7	157138913	157269372	+	130460	-0.0117465677677527	0.701699671008656	1	5137.61605658343	5249.15322294269	5084.14752565999	5419.37337208453	5439.53112243608	5336.43168880631	5154.03906596344	5412.21459743149	5547.11296583622	5176.21131696524	5566.22293438919	5430.07036360022	4992.5563798553	5663.28638682838	5042.67731511232	5361.32843086367	4814.72976117848	5172.0714282398	4926.53397060485	5335.62145615015	5542.31723855597	5369.31525560881	5191.81735600603	5169.22425906916	5520.56735444885	5864	6152	4609	5388	5685	5033	4745	5587	5233	5309	5804	5659	4856	6942	4430
ENSG00000009413.15	REV3L	6	111299028	111483715	-	184688	0.037708327422542	0.411548722105298	1	5033.35679486218	4476.96797151825	4452.07624507783	4453.78346169085	4718.08759274096	5009.86285110467	5066.05652342539	5431.58891136538	5006.50000719367	5068.96263644798	5096.29715254035	4548.24766274342	4276.98404864045	4794.45895928988	4582.80335680411	5151.24075189344	4558.07197032601	4866.20175457132	5269.90941242984	4898.12119568289	4805.57705593721	5669.83015021261	4698.57428304165	4868.71223108937	5185.20578618793	5745	5247	4036	4428	4931	4725	4664	5607	4723	5199	5314	4740	4160	5877	4026
ENSG00000009694.13	TENM1	X	124375903	124963817	-	587915	-0.0802975820411736	0.556554346320338	1	828.817324271474	453.072230393785	661.854744065088	662.837240572328	718.573064722867	1083.61477964634	830.946235081566	1017.1514815291	715.517151144553	1009.11258486702	846.825439535778	619.866664584863	598.366518343448	846.800816699489	1155.37640515553	593.884218041387	613.422769838266	644.584412965785	873.498930958306	589.9197060494	576.745890684649	807.742346767421	719.951069233723	799.278518862935	551.65985784931	946	531	600	659	751	1022	765	1050	675	1035	883	646	582	1038	1015
ENSG00000009709.11	PAX7	1	18631006	18748866	+	117861	NA	NA	NA	0	0	0	0	0	0	0	0	0	0	0	0	0	0	0	0	0	0	0	0	0	0	0	0	0	0	0	0	0	0	0	0	0	0	0	0	0	0	0	0
ENSG00000009724.16	MASP2	1	11026523	11047233	-	20711	0.631452470075896	0.612465704697289	1	0	5.97270360217796	3.30927372032544	0	3.82728662968238	5.30144217048113	7.60342960205354	0	0	0	3.83612883141915	0	3.08436349661571	0	18.2128300320084	0	9.58473077872291	5.13204150450466	14.4579133399996	0	0	0	0	0	0	0	7	3	0	4	5	7	0	0	0	4	0	3	0	16
ENSG00000009765.14	IYD	6	150368892	150405969	+	37078	NA	NA	NA	0	0	0	0	0	0	0	0	0	0	0	0	0	0	0	0	0	0	0	0	0	0	0	0	0	0	0	0	0	0	0	0	0	0	0	0	0	0	0	0
ENSG00000009780.15	FAM76A	1	27725979	27763122	+	37144	-0.0193778501735554	0.753192963510399	1	1030.32682171591	923.209328222365	812.97824395995	947.485099573798	965.433052337381	878.979111865772	820.084192792918	747.84851784806	926.462207556059	754.640715639687	850.661568367197	844.400409960804	855.396809728091	861.485223925492	755.832446328348	699.382792762368	805.117385412725	944.295636828857	868.67962651164	943.683357524	876.615431854575	907.624464916081	851.686796795639	954.751755560816	877.099486220845	1176	1082	737	942	1009	829	755	772	874	774	887	880	832	1056	664
ENSG00000009790.14	TRAF3IP3	1	209756032	209782320	+	26289	-0.120257622981418	0.172857545249249	1	22456.9192978081	16243.1940678088	12674.5183488464	18161.1368979878	15392.3900029251	16529.8966875602	17685.5772543765	17613.1887972972	15996.843448774	14039.8272677151	16337.1136608063	16027.2955086083	15309.7522760349	15536.1028451109	11403.5082037913	16254.056270805	13120.4314659851	16269.5979775807	11177.1718379313	13681.9973929352	16776.4074614267	16567.4035103103	17307.4194629406	16244.3446235746	17795.9913855849	25632	19037	11490	18056	16087	15590	16282	18182	15091	14400	17035	16703	14891	19044	10018
ENSG00000009830.11	POMT2	14	77274956	77320884	-	45929	-0.0342858493584483	0.681783419975474	1	350.451299903372	556.31467837429	547.133255093806	488.8298921368	639.156867156958	522.72219800944	519.205621397371	505.669593674466	538.492907824345	633.742203056585	541.853197437955	571.889368564363	527.426157921287	514.770053311539	516.789052158238	526.583403133175	542.069774041107	657.927720877497	585.545490269982	541.935806514281	425.374045621236	444.692560800989	553.494297198125	451.811486511293	499.073576435616	400	652	496	486	668	493	478	522	508	650	565	596	513	631	454
ENSG00000009844.15	VTA1	6	142147162	142224689	+	77528	0.0237190979342948	0.884285563001121	1	2455.78748407288	1089.59178571161	1317.09094068953	1536.89727404327	1539.52604678974	1096.3382408555	1431.6171736438	966.77826530099	661.455855280298	1236.28478996269	1373.33412164806	1537.19256449683	1299.54515324075	1844.52470766623	824.130558948379	1479.70845750894	781.68804350918	1483.15999480185	927.716105983305	1527.95789892221	1496.47355689273	1778.77024320396	1569.59545164856	1443.08380102799	1301.75851348614	2803	1277	1194	1528	1609	1034	1318	998	624	1268	1432	1602	1264	2261	724
ENSG00000009950.15	MLXIPL	7	73593194	73624543	-	31350	0.326643661277512	0.794076192711937	1	0	0	19.8556423219526	0	0	0	4.34481691545917	6.78100987686065	8.48020327282433	0	0	0	0	9.78960481733514	0	11.8231161325238	0	0	6.02413055833315	0	3.83219860920033	3.47416063125772	2.04241438080489	8.34755633277217	0	0	0	18	0	0	0	4	7	8	0	0	0	0	12	0
ENSG00000009954.10	BAZ1B	7	73440398	73522278	-	81881	-0.0597292470062775	0.45589990468579	1	9590.09982185577	7152.73918529398	6353.80554302485	7757.91143631922	7924.39696675737	8235.26026762539	8647.27186599261	8481.10592455929	7090.50996149025	7394.30902766329	6669.1099734222	6785.90874913955	6348.64819720067	9011.33123435699	5971.53164674475	6907.42823280909	6166.17680097841	7107.87748373895	5989.19060109482	7531.59050546323	7178.66604468451	8898.19391680885	7610.03598287902	7555.58192570041	7241.03173126666	10946	8383	5760	7713	8282	7767	7961	8755	6689	7584	6954	7072	6175	11046	5246
ENSG00000010017.12	RANBP9	6	13621498	13711564	-	90067	0.0193128760348639	0.662906453593078	1	2970.95089493083	2852.39259172585	3289.41807800349	2962.14821469728	3351.74626594434	3489.40923661068	3138.04401719038	3277.16520191708	3307.27927640149	3171.63597929703	3183.02789787004	3216.39792521433	3038.09804416648	3518.54713143054	3266.9263869915	3046.72608030421	2904.17342595304	2814.41156107036	3315.68145930656	3216.80299040334	3097.37452588616	3388.1751556341	3369.98372832807	3567.5368877185	3074.80917171764	3391	3343	2982	2945	3503	3291	2889	3383	3120	3253	3319	3352	2955	4313	2870
ENSG00000010030.13	ETV7	6	36354091	36387800	-	33710	0.412887912725352	0.311922888394841	1	56.0722079845395	102.389204608765	269.154262586469	141.821018089072	106.207203973686	28.6277877205981	34.7585353236733	33.9050493843033	65.7215753643886	77.0240523714926	134.26450909967	237.007842341271	51.4060582769285	282.26693889983	91.0641501600419	267.384318689384	256.657790852469	45.161965239641	137.350176729996	230.510889923609	13.4126951322011	44.295548048536	34.7210444736831	147.125680365109	94.2584289490727	64	120	244	141	111	27	32	35	62	79	140	247	50	346	80
ENSG00000010072.15	SPRTN	1	231337104	231355023	+	17920	-0.0452682713110184	0.656585665178299	1	751.718038292732	349.829782413281	713.700032350187	630.650910225872	667.861516879575	672.222867217007	672.360417667306	782.722282929058	753.678065872263	707.84129141397	602.272226532807	622.745302346093	554.15730822529	591.455291047331	851.449803996392	522.945521246244	582.538637329048	698.984052913535	616.870969173314	643.548770235709	538.423904592646	607.109570312287	686.251231950443	678.238952037738	570.511543639124	858	410	647	627	698	634	619	808	711	726	628	649	539	725	748
ENSG00000010165.19	METTL13	1	171781664	171814023	+	32360	-0.039914139699298	0.72259803906819	1	1520.08251333088	982.083120872405	607.803273299773	968.60737886366	945.339797531548	955.3198791207	889.601263440265	838.907793337332	695.376668371595	935.988484514341	1016.57414032608	788.746746577024	998.305651737952	940.617862865618	696.640748724321	982.228109471207	804.0524153262	1108.52096497301	745.787363121644	782.796164965072	927.392063426479	907.624464916081	1144.77326044114	977.70753547594	886.029232121283	1735	1151	551	963	988	901	819	866	656	960	1060	822	971	1153	612
ENSG00000010219.13	DYRK4	12	4562204	4615302	+	53099	-0.184685770052545	0.0930510729478109	1	362.71709539999	215.017329678407	222.824430501913	211.222792898617	234.421306068046	235.384032369362	308.482000997601	263.490669500871	263.946326866657	224.247241081561	251.266438457955	277.308770998491	230.29914108064	314.898954957614	161.638866534074	202.81191519637	186.369765141834	202.202435277484	193.977003978327	197.580762791665	274.002200557823	244.92832450367	269.598698266245	207.645463777708	221.259259533086	414	252	202	210	245	222	284	272	249	230	262	289	224	386	142
ENSG00000010244.18	ZNF207	17	32350117	32381886	+	31770	-0.021402487531586	0.689274960175678	1	16592.1167939251	17371.1818052487	17906.480100681	17918.733597566	17618.9139997428	18156.3791454638	17499.8363312407	17572.502738036	19252.1814801294	13320.2861202447	16974.8700790298	16606.8612445359	17906.7863401853	16466.9311031591	19046.0670059728	15557.4018894578	18052.3079366813	16573.4148346473	20071.1981942544	16915.7358772921	15835.6027028681	16804.5149733936	15346.7016573679	17199.0963791355	16495.2250660877	18938	20359	16233	17815	18414	17124	16111	18140	18162	13662	17700	17307	17417	20185	16732
ENSG00000010256.10	UQCRC1	3	48599002	48610976	-	11975	0.00257808194819873	0.97517655577255	1	2618.74733852795	2077.64761018619	2155.44028317197	2314.39831647485	1791.17014269135	1555.44313281916	1614.09948409308	1799.87376445816	1941.96654947677	1793.97792865249	2407.17084171552	2560.06851565389	1972.96451666852	2003.60578594792	2192.36941510301	2091.78208498498	2144.84975426088	1876.2743740469	2153.02426154827	2208.20023939066	1724.48937414015	2341.58426546771	2000.54488599839	1890.7215093729	1976.45042596371	2989	2435	1954	2301	1872	1467	1486	1858	1832	1840	2510	2668	1919	2456	1926
ENSG00000010270.13	STARD3NL	7	38178222	38230671	+	52450	-0.144959167993763	0.151718571893165	1	1427.21291885648	960.752036578912	936.5244628521	953.520036513759	1066.85614802396	1049.68554975526	1120.96276418847	1113.05433550184	877.701038737319	958.413208622497	861.2109226536	1154.33374225324	943.815229964408	1200.042390525	659.076786783303	1105.91609362684	812.572176018398	900.160079890117	809.643147039975	1181.7211336492	1051.93851822549	1007.50658306474	864.96249027087	920.318085688131	688.582628322699	1629	1126	849	948	1115	990	1032	1149	828	983	898	1203	918	1471	579
ENSG00000010278.12	CD9	12	6199715	6238271	+	38557	0.0837611343413394	0.654438324026054	1	805.161861527997	667.236316700452	1211.19418163911	543.144324596445	801.816548918459	370.040663499583	395.378339306784	1016.1827658324	808.799387145621	474.819158290087	347.169659243433	644.814858515523	525.36991559021	625.718907908004	566.874334746261	884.914768995819	696.490436587198	509.098517246862	780.727320359976	396.102386358528	1038.52582309329	555.865701001236	916.022849790993	710.585732827231	743.153297714268	919	782	1098	540	838	349	364	1049	763	487	362	672	511	767	498
ENSG00000010282.14	HHATL	3	42692663	42702827	-	10165	1.02849599524089	0.495636226370838	1	0	0	0	0	0	0	0	0	3.18007622730912	0	4.79516103927394	2.87863776123001	0	4.07900200722297	4.5532075080021	0	4.25988034609907	0	4.81930444666652	2.82258232559521	0	0	0	0	0	0	0	0	0	0	0	0	0	3	0	5	3	0	5	4
ENSG00000010292.12	NCAPD2	12	6493356	6531955	+	38600	-0.0408611878099233	0.607498504407453	1	4379.76512054239	3129.69668754125	2697.05808206523	2954.10163211066	3562.24703057688	3937.91124423338	3693.09437814029	3143.48243577326	3180.07622730912	2806.99046553832	3280.84918307123	3208.72155785105	2606.28715464028	3062.51470702301	2936.81884266135	3621.51141843921	3173.61085784381	2701.50664797125	2891.58266799991	3367.34071443509	3093.54232727696	3736.45975891768	3400.61994404014	3379.71687023113	2840.65139032837	4999	3668	2445	2937	3723	3714	3400	3245	3000	2879	3421	3344	2535	3754	2580
ENSG00000010295.19	IFFO1	12	6538375	6556083	-	17709	0.052296515706963	0.550016492357723	1	2144.76195540864	4187.71846849849	2991.5834431742	4214.39762973908	3453.16936163093	3366.41577825552	3277.07815848508	3156.07573983029	3718.56913513347	3205.76055946162	3635.6910999775	3682.7372425336	4249.22477717091	3538.94214146665	3401.24600847757	3717.91528844286	4174.68273917709	3531.87096340011	2800.01588351325	4090.86265056266	3563.9447065563	3530.61574151566	3634.4763906423	3855.52758119914	3500.46039297188	2448	4908	2712	4190	3609	3175	3017	3258	3508	3288	3791	3838	4133	4338	2988
ENSG00000010310.8	GIPR	19	45668244	45683724	+	15481	0.0424848765234987	0.837072802893716	1	187.491445448304	270.478148841488	490.875601848274	486.818246490147	411.433312690856	389.125855313315	271.551057216198	233.460482903345	358.288588276828	545.018294628663	529.385778735843	542.143445031653	325.914409475727	161.52847948603	606.714900441279	328.318840295468	287.541923361687	305.869673668478	419.279486859987	471.371248374401	456.031634494839	791.240083768947	284.916806122282	352.684255059624	327.42401634941	214	317	445	484	430	367	250	241	338	559	552	565	317	198	533
ENSG00000010318.20	PHF7	3	52410657	52423641	+	12985	-0.142365864121876	0.0895107403596128	1	389.000942892743	403.584114832882	409.246850080246	476.760018256879	388.469592912762	389.125855313315	405.154177366567	379.736553104197	458.991002141617	519.6686065064	435.400622366074	379.020638561952	499.666886451745	283.082739301274	455.32075080021	392.891243788483	384.454201235441	326.397839686496	443.37600909332	477.016413025591	405.255002922935	410.819494646226	354.358895069648	367.292478641975	330.400598316223	444	473	371	474	406	367	373	392	433	533	454	395	486	347	400
ENSG00000010319.6	SEMA3G	3	52433053	52445085	-	12033	0.214893071255539	0.480165180285429	1	45.5586689874383	81.0581203152723	166.566777256381	85.4949399827737	71.7616243065446	114.511150882392	61.9136410452931	53.2793633181908	201.404827729578	103.348728498458	100.698381824753	148.729617663551	151.13381133417	48.9480240866757	92.2024520370424	148.243686892414	111.821859085101	71.8485810630652	331.327180708323	95.9677990702372	31.6156385259027	231.031681978639	172.584015178013	63.6501170373878	85.3286830486342	52	95	151	85	75	108	57	55	190	106	105	155	147	60	81
ENSG00000010322.15	NISCH	3	52455118	52493071	+	37954	0.00281418930212928	0.971237526728005	1	3895.26619842598	6696.25398141324	6429.91883859233	6992.48026776756	6307.36836571656	7037.13433709665	7259.1028615034	6657.98298338047	7871.74868799919	7380.65919559746	6534.84546432253	5878.17830843169	5976.46833527571	6497.8501975062	6258.38371974888	6509.08016619021	6641.15345956845	6468.42511227767	6075.93808113481	5976.34764406026	6506.11518876986	6761.58512858535	6509.17463162518	6533.00627493582	7796.66036507172	4446	7848	5829	6952	6592	6637	6683	6873	7426	7570	6814	6126	5813	7965	5498
ENSG00000010327.10	STAB1	3	52495338	52524495	+	29158	-0.0606666976799643	0.739216715985964	1	4492.78566476123	12751.72219065	8562.19420572203	11910.9538738354	7370.39722711085	6076.51301580547	5624.36549706189	6857.53841689951	11596.6779755873	4939.28923182255	9199.99596995099	12041.3417552251	12099.9579972234	14377.6662750595	8508.80653057892	10729.9326255012	11397.3098659881	6594.67333328849	6719.31522476479	5834.27766700531	7888.58083703887	6415.9061457752	8774.2121799378	7438.7161370416	5795.40508938456	5128	14945	7762	11842	7703	5731	5178	7079	10940	5066	9593	12549	11769	17624	7475
ENSG00000010361.13	FUZ	19	49806869	49817376	-	10508	-0.0466516747295825	0.702381687728865	1	222.536575438641	366.041406476335	435.72103984285	468.713435670265	365.505873134667	379.583259406449	297.619958708953	389.42371007114	285.146835048718	428.01973406437	393.203205220463	277.308770998491	436.951495353893	288.793342111386	426.863203875197	320.133606049875	316.296115697856	417.748178466679	350.604398494989	347.177626048211	393.758407095334	239.717083556783	278.789562979867	417.377816638608	445.495101032986	254	429	395	466	382	358	274	402	269	439	410	289	425	354	375
ENSG00000010379.15	SLC6A13	12	220621	262873	-	42253	-0.105139868890908	0.748821699605098	1	23.6554627434776	22.1843276652324	5.5154562005424	6.0349369399605	37.3160446394032	32.868941456983	6.51722537318875	12.5933040570269	28.6206860457821	15.599808075239	19.1806441570958	14.3931888061501	17.4780598141557	36.7110180650068	19.3511319090089	5.45682283039559	20.2344316439706	17.4489411153158	6.02413055833315	11.2903293023809	21.0770923506018	15.6337228406598	23.4877653792562	17.7385572071409	12.8985218561889	27	26	5	6	39	31	6	13	27	16	20	15	17	45	17
ENSG00000010404.17	IDS	X	149476990	149521096	-	44107	0.0250750689560906	0.682770574162655	1	13093.7366926397	10862.6413656182	11210.7162732225	10851.8224408723	10839.8325569179	12096.8307446038	12632.5551816975	9277.39022724207	11013.6640005806	11923.1283095061	11280.136828788	10757.4693137166	11193.1551292184	10801.1973151264	11898.6695202865	11113.7291645724	9759.38587291297	11126.2659817661	12288.021512888	13377.1585017709	12138.489094642	12673.7379828282	10220.2415615477	12924.1040922145	9781.04834294693	14945	12731	10163	10789	11329	11409	11630	9577	10390	12229	11762	11211	10887	13240	10453
ENSG00000010438.16	PRSS3	9	33750466	33799231	+	48766	0.190873933434837	0.824384842791831	1	14.0180519961349	4.26621685869854	5.5154562005424	4.023291293307	0	16.9646149455396	0	0	9.54022868192738	0	5.75419324712873	4.79772960205002	5.14060582769285	8.15800401444595	9.10641501600419	4.54735235866299	6.38982051914861	17.4489411153158	14.4579133399996	0	0	0	0	0	13.8907158451265	16	5	5	4	0	16	0	0	9	0	6	5	5	10	8
ENSG00000010539.11	ZNF200	16	3222325	3236221	-	13897	-0.362344177556628	0.00531523060899846	1	665.857469816406	552.901704887331	715.906214830404	524.033690953237	550.172453016842	420.934508336202	570.257220154016	631.602634244735	408.109782504671	616.192418971941	497.737715876635	556.536633837803	443.120222347124	510.691051304316	366.533204394169	419.265887468728	326.945816563104	549.128440981999	242.170048444993	443.145425118448	688.837700003759	374.34080801802	353.337687879246	405.899926681047	453.432652944486	760	648	649	521	575	397	525	652	385	632	519	580	431	626	322
ENSG00000010610.9	CD4	12	6786858	6820808	+	33951	-0.0855295410516422	0.408746412043357	1	13881.3759891726	13400.1871531721	13344.0947315923	14051.3448418747	10575.7497794698	10670.7428007444	12002.556728956	11987.8567465929	17128.950585696	7984.17677050827	12162.4464600144	13177.4441249906	11155.1146460935	14819.8300926425	13212.2698863451	10605.3351708738	10124.670612591	9054.97403054802	12643.4452158296	13188.045485956	10877.6957522151	10230.5345188962	14706.4047489856	9188.57263329896	11862.671331738	15844	15705	12097	13970	11053	10064	11050	12375	16159	8189	12682	13733	10850	18166	11607
ENSG00000010626.14	LRRC23	12	6873569	6914243	+	40675	0.0316126498367571	0.859130081785064	1	240.05914043381	198.805705615352	132.370948813018	111.646333389269	115.775420547892	110.269997146008	213.982233086364	172.431394011599	126.143023683262	149.173164719473	252.225470665809	125.700515573711	102.812116553857	119.106858610911	109.27698019205	239.190734065673	138.44611124822	108.799279895499	168.675655633328	227.688307598014	187.777731850816	179.787812667587	135.820556323525	114.778899575617	206.376349699022	274	233	120	111	121	104	197	178	119	153	263	131	100	146	96
ENSG00000010671.15	BTK	X	101349447	101390796	-	41350	0.150585883247424	0.182028997154099	1	4494.53792126074	2630.54931507352	3030.191636578	2559.81908536658	2643.6982394531	2495.91897386252	2999.00987589569	4060.85620054284	2649.0034973485	3123.86156706661	2294.96407339651	3223.11474665721	3320.83136468958	4915.19741870368	2783.14808926628	3118.57424757108	3462.21775129202	4015.30927312445	2984.35427859824	3626.07742761465	2993.90516343776	2694.21156954037	3658.98536321196	2648.26224657197	3598.6875978767	5130	3083	2747	2545	2763	2354	2761	4192	2499	3204	2393	3359	3230	6025	2445
ENSG00000010704.18	HFE	6	26087281	26098343	+	11063	-0.133343829515578	0.549928455732983	1	340.813889156029	232.935440484941	228.339886702455	95.5531682160412	302.355643744908	219.479705857919	149.896183583341	275.115257861204	357.228562867725	77.0240523714926	119.879025981849	171.758719753391	335.167499965574	331.214962986505	122.936602716057	129.144806986029	124.601500123398	225.809826198205	183.133568973328	221.102282171625	194.484079416917	211.923798506721	275.72594140866	211.819241944094	212.329513632648	389	273	207	95	316	207	138	284	337	79	125	179	326	406	108
ENSG00000010803.16	SCMH1	1	41027200	41242154	-	214955	-0.00899036183529312	0.897012297516402	1	1115.31126194248	1026.45177620287	1471.52371430471	1149.65548706248	1352.94582359272	1457.89659688231	1336.03120150369	1323.26564168452	1447.99470883475	1442.00725895491	1169.06026137499	1221.50195668194	1194.67679435582	1372.99207563125	1446.78168566767	1095.00244796605	1291.80871495454	1064.38540803427	1390.36933286329	1195.83404527717	1139.1210365848	1381.84739108276	1358.20556323525	1282.39334162212	1305.72728944189	1273	1203	1334	1143	1414	1375	1230	1366	1366	1479	1219	1273	1162	1683	1271
ENSG00000010810.17	FYN	6	111660332	111873452	-	213121	0.0267737683651688	0.661079689199511	1	13057.8154343996	13118.616840498	13216.1361477397	13312.0650667295	14109.2921603241	14765.576733224	12732.4859707531	12310.4390735922	15366.1283303577	13835.0797867276	16958.5665314962	14219.5109945559	14604.4611564754	11567.2338920829	14681.8176095528	13385.5864029604	15647.6054813084	12707.9611734544	15102.4953097412	13439.255312934	15493.5789769969	15547.7373650361	12636.4177740398	16185.9117292452	14384.8284516174	14904	15375	11981	13235	14746	13926	11722	12708	14496	14190	17683	14819	14205	14179	12898
ENSG00000010818.9	HIVEP2	6	142751467	142956698	-	205232	-0.0320767930607749	0.778789962854379	1	17770.5092898502	8208.201236136	10044.7488324278	9825.88316107902	10954.6511558084	11212.5501905676	11570.2474458678	12100.2277674095	9636.69099415575	12936.1408463919	10338.3672006746	8767.37107478621	8202.35065866672	12466.2459344749	10999.4110374561	8975.56408552902	7187.48311395566	8426.81215039665	11926.573679388	9752.96279570666	11537.7919626499	11411.7491335238	12274.9104286374	10193.4097268564	12652.4577469324	20283	9620	9106	9769	11449	10575	10652	12491	9091	13268	10780	9137	7978	15281	9663
ENSG00000010932.16	FMO1	1	171248471	171285978	+	37508	0.34879843868888	0.853616007579282	1	4.38064124879215	0	0	0	4.78410828710298	0	0	8.71844127024941	0	0	0	0	0	8.97380441589054	0	7.27576377386079	0	0	0	4.70430387599202	0	0	0	0	0	5	0	0	0	5	0	0	9	0	0	0	0	0	11	0
ENSG00000011007.12	ELOA	1	23743155	23762059	+	18905	0.00246572188802471	0.989209038214579	1	2627.50862102553	1233.78991553562	2162.05883061262	985.706366860215	2003.58455063873	1188.58333462187	2199.5635634512	1944.21240326562	1166.02795001335	1971.42574550833	1131.65800526865	1059.33869613265	2356.4537114144	1523.9151498985	1834.94262572484	1122.28656211803	2479.25036142966	1719.23390400906	2337.36265663326	1401.88255504562	1122.8341924957	1199.45395794173	1245.87277229098	2625.30646665685	1760.15213637531	2999	1446	1960	980	2094	1121	2025	2007	1100	2022	1180	1104	2292	1868	1612
ENSG00000011009.10	LYPLA2	1	23790970	23795539	+	4570	0.15288106914115	0.0384734785495125	1	1144.22349418451	1385.66723570529	1426.29697346027	1555.00208486316	1325.19799552752	1698.58207142215	1374.04834951396	1454.04226073826	1757.52212829284	1676.97936808819	1872.9899019404	1640.82352390111	1473.29763021677	1709.91764142787	1721.11243802479	1788.92841789802	2025.57310457011	1461.60542048293	1644.58764242495	1676.61390140356	1506.05405341573	1691.91622742251	1613.50736083586	1940.80684736953	1522.02557903029	1306	1624	1293	1546	1385	1602	1265	1501	1658	1720	1953	1710	1433	2096	1512
ENSG00000011021.21	CLCN6	1	11806096	11843144	+	37049	0.106228674212267	0.229884555221413	1	1763.64616676372	2737.20473654099	2923.19178628747	2410.95730751422	2242.78996499388	2439.72368685542	2723.11400176403	2296.82491686237	2479.39943189201	3281.80962382841	3070.82112955103	2963.07780222609	2788.2646009406	3012.75088253489	2508.81733690916	2647.4685432136	2821.10575920411	2967.34639790459	3621.70729166989	3193.28147102338	3110.78722101837	2466.65404819298	2711.30509051849	2438.52989371107	2403.09384120688	2013	3208	2650	2397	2344	2301	2507	2371	2339	3366	3202	3088	2712	3693	2204
ENSG00000011028.13	MRC2	17	62627401	62693597	+	66197	0.496990955334209	0.0438949864427108	1	101.630876971978	107.508664839203	115.82458021139	70.4075976328725	115.775420547892	144.199227037087	170.534063931772	113.339736513242	126.143023683262	184.272732888761	123.715154813268	183.273270798311	141.880720844323	106.054052187797	110.415282069051	382.887068599424	170.395213843963	491.649576131546	159.037046739995	72.4462796902771	104.427412100709	134.623724461237	131.735727561915	170.081460280233	178.594918008769	116	126	105	70	121	136	157	117	119	189	129	191	138	130	97
ENSG00000011052.21	NME1-NME2	17	51153590	51171744	+	18155	0.459501166980665	0.576228369044418	1	178.73016295072	87.0308239174503	1378.8640501356	1055.10814166976	794.161975659094	95.4259590686604	82.5515213937242	110.433589423159	94.3422614101707	103.348728498458	129.469348060396	110.347780847151	1171.03000754843	0	89.9258482830414	120.959572740436	1364.22668083823	104.693646691895	1569.88842350162	0	1223.4294059872	1493.02053128301	83.7389896130004	683.456174745721	109.141338783137	204	102	1250	1049	830	90	76	114	89	106	135	115	1139	0	79
ENSG00000011083.8	SLC6A7	5	150189957	150222788	+	32832	2.2045859702786	0.282443660265573	1	0	0	5.5154562005424	0	0	0	0	0	4.24010163641217	0	0	0	0	0	11.3830187700052	12.7325866042564	17.0395213843963	0	0	0	0	0	0	0	0	0	0	5	0	0	0	0	0	4	0	0	0	0	0	10
ENSG00000011105.12	TSPAN9	12	3077355	3286564	+	209210	0.135500442789824	0.630156283448234	1	191.872086697096	418.942495524197	726.937127231489	360.084570750976	578.87710273946	272.49412756273	171.620268160637	755.598243421615	284.086809639615	348.07071767877	222.495472222311	384.777914084412	300.211380337263	208.029102368372	253.841318571117	781.235135218302	486.691329541819	213.492926587394	128.916393948329	307.661473489878	984.875042564484	284.012631605319	496.306694535588	560.329718837332	380.010297763103	219	491	659	358	605	257	158	780	268	357	232	401	292	255	223
ENSG00000011114.14	BTBD7	14	93237550	93333092	-	95543	-0.00482376299542117	0.94430259171187	1	3204.87713761633	3072.52938163469	2522.76966612809	2481.36490514709	3194.82751412737	2380.34753454603	2996.83746743796	2707.56037226079	2980.79145039775	2679.2670369223	3063.14887188819	2681.93084754596	2914.72350430185	2882.22281830375	2568.00903451318	2429.19562999777	2571.90275895731	2787.72494524693	2369.89296164826	3009.8136198597	2833.91087150364	3567.09442814387	3303.60526095191	2901.81927017992	2702.73642586604	3658	3601	2287	2467	3339	2245	2759	2795	2812	2748	3194	2795	2835	3533	2256
ENSG00000011132.11	APBA3	19	3750819	3761699	-	10881	-0.157332416765478	0.196508080453718	1	890.146301754564	2755.97609071926	1375.55477641528	1355.84916584446	1704.09937186608	1425.02765542533	1237.186616677	1305.82875914402	1326.09178678791	1333.78359043294	1379.08831489519	1398.05840603738	1116.53958577489	1192.700186912	1255.54697033158	1388.76141033568	1080.94463782264	1424.65472165049	1284.34463503663	1161.02219659483	1184.1493702429	1113.4684823181	1381.69332861451	1467.08302548471	1466.46271564978	1016	3230	1247	1348	1781	1344	1139	1348	1251	1368	1438	1457	1086	1462	1103
ENSG00000011143.16	MKS1	17	58205437	58219605	-	14169	-0.127846451159922	0.148116026100376	1	528.305334604333	399.317897974184	327.618098312219	435.521282500483	365.505873134667	431.537392677164	410.585198510891	382.64270019428	410.229833322877	397.795105918595	340.45643378845	358.870174233342	414.332829712044	328.767561782172	297.096789897137	381.068127655959	416.403303831184	420.827403369382	320.483745703324	289.785118761109	385.135960224633	302.251974919422	406.440461780173	393.378592181888	455.417040922362	603	468	297	433	382	407	378	395	387	408	355	374	403	403	261
ENSG00000011198.7	ABHD5	3	43690113	43734371	+	44259	0.208398004251242	0.0535340533278152	1	811.294759276306	675.768750417849	1009.32848469926	749.338003378429	592.272605943348	696.609501201221	864.618566176374	767.222831781948	704.916897053523	555.74316268039	653.100933549111	569.010730803133	797.822024457931	926.74925604106	885.598860306408	918.565176449925	1135.2581122354	655.874904275695	921.691975424972	941.801635973603	807.635856888969	610.583730943545	757.735735278614	617.71916862514	894.958978021722	926	792	915	745	619	657	796	792	665	570	681	593	776	1136	778
ENSG00000011201.11	ANOS1	X	8528874	8732186	-	203313	-0.20087790793056	0.843446674323142	1	3.50451299903372	0	0	9.05240540994075	15.3091465187295	8.48230747276981	18.4654718907015	3.87486278677751	4.24010163641217	0	3.83612883141915	0	4.11248466215428	17.9476088317811	0	7.27576377386079	0	0	0	0	18.2029433937016	0	0	4.17377816638608	8.92974590043846	4	0	0	9	16	8	17	4	4	0	4	0	4	22	0
ENSG00000011243.17	AKAP8L	19	15380048	15419141	-	39094	0.00385522093309199	0.95167331992515	1	3280.22416709556	4535.84176416829	3986.57174175205	4363.25940759144	4207.14482767836	3945.33326327206	3590.991180627	3626.87156842375	3937.9943948178	4148.57396000887	4663.77362679784	4179.78202930598	4834.22572036236	3496.52052059153	4050.07807836786	4790.1809746156	4268.40010679127	4103.58038700193	4460.26626538986	4426.74994730849	3823.57616232963	3717.35187544577	3781.53022606025	4121.60593930626	4296.19997209984	3744	5316	3614	4338	4397	3721	3306	3744	3715	4255	4863	4356	4702	4286	3558
ENSG00000011258.15	MBTD1	17	51177425	51260163	-	82739	0.0232301391614398	0.615917524108949	1	2934.15350844098	2610.92471752351	2623.15096897797	2626.20339170614	2481.99537934902	2618.91243221768	3092.42343957806	3167.70032819062	2739.10565712226	3046.83751469512	2931.76145941209	2684.80948530719	2492.1657052655	2670.11471392816	2809.32903243729	2930.31385992243	2745.49288306085	2745.64220490999	2812.06414462991	2614.65209427637	3073.42328457866	2722.00485459043	2894.10117760053	2993.64238984042	2808.90118268237	3349	3060	2378	2611	2594	2470	2847	3270	2584	3125	3057	2798	2424	3273	2468
ENSG00000011260.13	UTP18	17	51260528	51297936	+	37409	-0.0134298538457943	0.854777723987907	1	1869.65768498449	1228.67045530518	1446.15261578222	1055.10814166976	1341.46396370367	1510.91101858712	1599.97882911784	1672.97200819119	1351.53239660638	1414.70759482324	1370.45702502449	1350.08111001688	1274.87024526783	1526.36255110284	1385.31338430964	1278.71548325603	1505.86770234602	1241.95404409013	1508.44229180662	1481.85572093749	1480.18671280363	1314.10125877323	1514.45026336683	1339.78279140993	1330.53213916533	2134	1440	1311	1049	1402	1425	1473	1727	1275	1451	1429	1407	1240	1871	1217
ENSG00000011275.18	RNF216	7	5620047	5781739	-	161693	-0.0173062627500899	0.761044922250507	1	5952.41532885877	7022.1929494178	8028.29804550952	7664.36991374983	6913.99329652122	7588.48432282669	7079.87916374071	7700.32107302362	8728.24921855445	7406.00888371972	7022.99285812062	6888.58016262342	7232.83239956384	7560.8381205885	8022.75162909969	6580.01886298535	6684.81723311597	7251.57464586508	7922.93651031976	7190.05804406621	7326.20569113872	6598.29957891623	7205.63793547965	6294.05747491021	8216.35842239232	6794	8230	7278	7620	7226	7157	6518	7949	8234	7596	7323	7179	7035	9268	7048
ENSG00000011295.15	TTC19	17	15999380	16045015	+	45636	-0.0323462213649095	0.775163567649282	1	989.148793977267	1071.67367490507	1105.2974225887	1522.8157545167	1572.05798314204	1417.60563638665	1825.90930872172	1437.57409389446	1478.73544569874	1334.75857843764	1040.54994552245	1248.36924245342	1278.98272992998	1558.99456716062	1261.23847971658	1291.44806986029	918.00421458435	1464.68464538563	1430.12859454829	1291.80184434741	1238.75820042401	1461.75308560169	781.22350065787	1330.39179053556	1604.37768011211	1129	1256	1002	1514	1643	1337	1681	1484	1395	1369	1085	1301	1244	1911	1108
ENSG00000011304.19	PTBP1	19	797075	812327	+	15253	0.0058822771299756	0.957570000642808	1	7456.72753369399	6417.24339885435	10963.6238354382	9302.85529294911	6988.62538580003	9254.19745279186	6053.41616746349	8662.25575984113	8202.47661563934	6959.464377566	7116.01898228253	8647.42783473496	7004.58950081428	9872.81645828248	10871.921227232	7410.36540367721	7806.23073422655	5693.48684509747	10681.9883060363	8181.72530112532	6286.72181839314	6599.16811907405	7391.49764413289	7572.27703836595	7124.94503456096	8511	7521	9939	9249	7304	8728	5573	8942	7738	7138	7420	9012	6813	12102	9551
ENSG00000011332.19	DPF1	19	38211006	38229714	-	18709	-0.209294632436635	0.932186524746031	1	0	0	0	0	0	0	0	0	0	3.89995201880975	8.6312898706931	0	0	5.71060281011216	0	0	4.25988034609907	0	0	0	0	0	0	0	0	0	0	0	0	0	0	0	0	0	4	9	0	0	7	0
ENSG00000011347.9	SYT7	11	61515313	61581148	-	65836	0.429577313770423	0.842227887216731	1	0	0	0	0	1.91364331484119	0	0	0	5.30012704551521	0	0	0	3.08436349661571	0	0	0	0	0	0	7.52688620158724	0	0	0	5.2172227079826	0	0	0	0	0	2	0	0	0	5	0	0	0	3	0	0
ENSG00000011376.9	LARS2	3	45388506	45549421	+	160916	-0.0978563205466626	0.205720808843568	1	1361.5033001246	1321.67398282481	986.163568656982	1297.51144209151	1222.81807818352	1432.449674464	1267.60033508521	1262.23655279278	1104.54647628537	1216.78502986864	1277.43090086258	1292.50835479228	1198.78927901797	1590.81078281696	1213.42980088256	1057.71415862501	1105.43894981271	1140.33962230094	990.36706378997	1034.94685271824	1147.7434834555	1150.81570910412	1403.13867961296	929.7090865625	1242.22687414988	1554	1549	894	1290	1278	1351	1167	1303	1042	1248	1332	1347	1166	1950	1066
ENSG00000011405.13	PIK3C2A	11	17077730	17207983	-	130254	-0.0133568424938624	0.793125518082718	1	4176.50336659843	3421.50592067623	3676.60310328157	3871.41204698466	3718.20896073643	4259.17863976454	4068.92104132751	4558.77606864375	3783.23068508876	4069.59993162798	3937.78624545176	3842.02186532166	3734.13607323609	3626.23278442122	4047.80147461386	4011.67425081249	3808.33302941257	4179.53460126859	3904.84142791155	3914.92168560056	4433.85379084478	4150.75341419517	3632.43397626149	3781.44301874579	3258.3650596711	4767	4010	3333	3849	3886	4017	3746	4706	3569	4174	4106	4004	3632	4445	3556
ENSG00000011422.11	PLAUR	19	43646095	43670547	-	24453	0.199365119121312	0.323000002503963	1	1658.51077679271	1610.92348584457	2601.0891441758	1929.16817514071	1017.10142183809	1373.07352215461	1511.99628657979	1633.25466462672	1963.16705765883	2299.02171508835	1819.28409830053	2548.55396460897	2021.28621144883	1815.97169361567	2498.57262001615	2598.35713774003	3730.59021309626	1137.26039739823	1983.14377980327	4526.48118947952	1363.30465522302	1202.05957841517	1681.92824259283	1159.26688571373	1725.4253467625	1893	1888	2358	1918	1063	1295	1392	1686	1852	2358	1897	2656	1966	2226	2195
ENSG00000011426.10	ANLN	7	36389806	36453791	+	63986	0.424465151113839	0.143107852251578	1	127.038596214972	41.8089252152457	118.030762691607	75.4367117495062	85.157127510433	96.4862475027566	70.6032748762115	17.4368825404988	62.5414991370795	48.7494002351219	53.7058036398682	140.093704379861	52.4341794424671	130.528064231135	55.7767919730257	134.601629816425	83.0676667489319	36.9506988324336	100.00056726833	73.3871404654755	76.6439721840065	279.669930816247	68.4208817569638	112.692010492424	72.4301611924453	145	49	107	75	89	91	65	18	59	50	56	146	51	160	49
ENSG00000011451.17	WIZ	19	15419980	15449951	-	29972	0.00869265333344328	0.947563788337555	1	846.339889266643	2794.37204244755	2753.31573531077	2659.39554487593	2406.4064684128	2239.32917281123	2026.8570910617	2224.17123961029	2552.54118512012	2115.72397020429	2282.4966546944	3634.7599465131	2549.74049053566	2967.88186045544	2326.68903658907	2700.21783057409	2338.67431000839	2395.63697430278	2372.30261387159	2487.63588962458	2062.68090140208	2114.89528427814	2158.83200051077	2432.26922646149	2508.26640403427	966	3275	2496	2644	2515	2112	1866	2296	2408	2170	2380	3788	2480	3638	2044
ENSG00000011454.16	RABGAP1	9	122940833	123104866	+	164034	-0.0189455695900437	0.782456203796701	1	4450.73150877282	3468.43430612192	3225.4387860772	3408.73354825435	3303.90518307332	3305.97933751203	3429.14675052615	4108.32326968086	3763.0902023158	4092.99964374083	3192.61821994859	3684.65633437442	3345.50627266251	4215.24067426422	3442.22487604958	3425.06579654497	3373.82523411046	3588.32341994966	2693.99118568658	3834.0076589335	3787.17027554222	3621.81245808618	3956.15665561907	3279.54619423786	3396.28002413343	5080	4065	2924	3389	3453	3118	3157	4241	3550	4198	3329	3840	3254	5167	3024
ENSG00000011465.16	DCN	12	91140484	91183123	-	42640	-0.765316871906979	0.662231658247493	1	11.3896672468596	0	63.9792919262919	31.1805075231292	57.4092994452357	5.30144217048113	0	0	0	0	0	0	0	0	5.69150938500262	0	0	28.7394324252261	45.7833922433319	0	7.66439721840065	0	0	4.17377816638608	0	13	0	58	31	60	5	0	0	0	0	0	0	0	0	5
ENSG00000011478.11	QPCTL	19	45692483	45703989	+	11507	0.153887614477895	0.155450050258726	1	175.225649951686	234.64192722842	253.71098522495	268.554693828242	164.573325076342	252.348647314902	261.775219156415	183.087266675238	221.545310502536	240.822037161502	251.266438457955	250.441485227011	203.567990776637	244.740120433378	305.06490303614	284.664257652303	306.711384919133	271.998199738747	302.411354028324	170.295800310911	227.057767595119	236.242922925525	215.474717174916	193.037240195356	284.759674825093	200	275	230	267	172	238	241	189	209	247	262	261	198	300	268
ENSG00000011485.14	PPP5C	19	46346994	46392981	+	45988	-0.0854708170287016	0.275541074730713	1	1691.80365028353	2226.1119568689	1579.62665583534	1840.65576668795	2074.38935328785	1985.92023706223	1951.90899927003	1887.05817716065	1717.24116274693	1814.45267675124	1843.2599034969	2072.61918808561	2037.73615009745	1786.60287916366	1389.86659181764	2033.57597479409	1345.05721928078	1785.95044356762	1593.98494573495	1870.43122109443	2155.61171767518	1830.01411251501	1910.67865324297	2191.23353735269	1612.31523202361	1931	2609	1432	1830	2168	1873	1797	1948	1620	1861	1922	2160	1982	2190	1221
ENSG00000011523.13	CEP68	2	65056366	65087004	+	30639	-0.148374729057781	0.179105430142064	1	2057.14913043279	1711.60620370986	2151.02791821154	2181.62970379572	2077.25981826011	2610.43012474491	1941.04695698138	2732.74698037484	1976.94738797717	2623.69272065426	2139.60085572403	1471.94344190895	1556.5754446254	1477.41452701616	2331.24224409707	1343.28788674905	1692.23746748786	2139.03489907754	2015.67408481827	1822.44732155931	2092.38044062338	1890.81192356202	2096.53836189622	1432.64935561202	2348.52317181532	2348	2006	1950	2169	2171	2462	1787	2821	1865	2691	2231	1534	1514	1811	2048
ENSG00000011566.14	MAP4K3	2	39249266	39437312	-	188047	0.00500190820161805	0.947314092400624	1	982.139767979199	1030.71799306157	912.256455569713	905.240540994075	1038.15149830135	874.737958129387	1000.39409478447	850.532381697665	1375.91298101575	913.563760406185	997.39349616898	1093.88234926741	1026.06492320749	987.11848574796	1074.55697188849	900.375767015273	1142.71290284108	822.153049021647	1078.31936994163	1097.04366388134	1101.75710014509	990.135779908452	1085.5432433978	938.056642895272	826.497592785027	1121	1208	827	900	1085	825	921	878	1298	937	1040	1140	998	1210	944
ENSG00000011590.13	ZBTB32	19	35704527	35717038	+	12512	-0.360052973696045	0.266015174981859	1	73.5947729797081	142.491643080531	239.37079910354	196.135450548716	428.656102524427	172.827014757685	601.757142791095	163.71295274135	152.643658910838	1295.75905824954	311.685467552806	144.891433981911	141.880720844323	197.423697149592	240.181696047111	241.009675009139	317.361085784381	266.866158234242	319.278919591657	189.113015814879	151.371845063413	301.383434761608	191.98695179566	262.948024482323	245.071915267589	84	167	217	195	448	163	554	169	144	1329	325	151	138	242	211
ENSG00000011600.11	TYROBP	19	35904401	35908295	-	3895	0.0458143001642057	0.730915183834214	1	5766.67613990998	3448.8097085719	3548.64451942898	3456.00722095071	2739.38040519516	2246.7511918499	2619.92460002188	3139.60757298648	3141.91531258142	2542.76871626396	3185.90499449361	4272.85798358575	3897.60733855672	4630.48307859952	3311.32016019452	4119.90123694867	4830.70431247635	2982.74252241811	3115.6803247699	4198.12077893528	3191.26339181157	3149.32661223513	3090.1729581578	2765.12803523078	2547.95416359177	6582	4042	3217	3436	2863	2119	2412	3241	2964	2608	3322	4453	3791	5676	2909
ENSG00000011638.10	TMEM159	16	21158377	21180616	+	22240	0.0230694619005438	0.886838003848497	1	611.537518331384	439.42033644595	505.215787969684	318.84583499458	286.089675568758	223.720859594304	301.964775624412	372.955543227336	320.127673549119	346.120741669366	297.299984434984	291.701959804641	293.014532178493	443.795418385859	225.383771646104	440.183708318578	272.632342150341	438.276344484698	450.60496576332	408.333576436107	353.52032169873	230.163141820824	292.065256455099	510.244380840699	257.970437123778	698	515	458	317	299	211	278	385	302	355	310	304	285	544	198
ENSG00000011677.12	GABRA3	X	152166234	152451358	-	285125	NA	NA	NA	0	0	0	0	0	0	0	0	0	0	0	0	0	0	0	0	0	0	0	0	0	0	0	0	0	0	0	0	0	0	0	0	0	0	0	0	0	0	0	0
ENSG00000012048.20	BRCA1	17	43044295	43170245	-	125951	0.013002699416381	0.932744274759099	1	455.586689874383	439.42033644595	356.298470555039	353.043810987689	472.669898765774	431.537392677164	463.809205725266	409.766739701722	261.826276048451	421.194818031453	378.817722102641	229.331474977991	479.104463140974	424.216208751189	278.883959865128	529.311814548372	304.581444746084	425.959444873887	287.953440688324	538.172363413487	412.919400141335	439.481319854102	384.995110781722	582.242054210859	188.516857898145	520	515	323	351	494	407	427	423	247	432	395	239	466	520	245
ENSG00000012061.15	ERCC1	19	45407333	45478828	-	71496	0.0102733797795364	0.881104974643726	1	1674.28108528836	2468.43307444298	2082.63626132481	2386.81755975438	2237.04903504935	2208.58080822244	2340.77011320363	2282.29418141196	2779.38662266818	2496.94428004294	2693.9214718641	2537.99895948446	2975.38265306862	2400.08478105	2372.22111166909	2275.49512027496	2627.2812034566	2398.71619920548	2412.06187555659	2517.74343443093	2453.56515954051	2199.14367958614	2307.92825030952	2371.74944304889	2636.25942860722	1911	2893	1888	2373	2338	2083	2155	2356	2622	2561	2809	2645	2894	2942	2084
ENSG00000012124.16	CD22	19	35319261	35347355	+	28095	0.0640851742812721	0.692222632985502	1	2200.83416339317	3081.06181535209	3404.13956697477	1743.09095282526	3699.07252758802	2271.13782583412	3158.68189753882	3501.90724355018	2088.25005593299	3580.15595326735	2158.78149988113	2223.26789758998	4109.40029865767	5829.70966872307	2062.60300112495	2903.02974577046	2806.19617799276	4222.64374990643	2869.89579798991	2511.15740900454	2787.92448819324	2131.39754727661	2637.77817280951	2626.34991119844	2526.12589583515	2512	3611	3086	1733	3866	2142	2908	3615	1970	3672	2251	2317	3997	7146	1812
ENSG00000012171.19	SEMA3B	3	50267558	50277546	+	9989	-0.134989268349148	0.577403998654489	1	14.8941802458933	51.1946023043825	23.1649160422781	50.2911411663375	36.3592229819826	54.0747101389075	23.8964930350254	26.1553238107482	48.7611688187399	25.3496881222634	32.6070950670628	25.9077398510701	45.2373312836971	10.6054052187797	47.808678834022	35.4693483975714	33.0140726822678	52.3468233459475	42.168913908332	20.6989370543649	37.3639364397032	22.5820441031752	22.4665581888538	29.2164471647026	32.742401634941	17	60	21	50	38	51	22	27	46	26	34	27	44	13	42
ENSG00000012174.11	MBTPS2	X	21839636	21885424	+	45789	-0.028004864811183	0.667610757823262	1	928.695944743935	737.202273183109	772.163868075936	800.634967368093	738.6663195287	786.7340180994	782.06704478265	746.879802151366	677.356236416844	692.241483338731	773.938991738814	568.051184882723	857.453052059168	755.431171737695	675.013013061311	743.946845877266	830.676667489319	678.455886895516	665.06401363998	723.521936127573	764.523622535465	808.610886925235	828.199031416382	719.976733701599	732.239163835954	1060	864	700	796	772	742	720	771	639	710	807	592	834	926	593
ENSG00000012211.12	PRICKLE3	X	49175264	49186528	-	11265	0.0180518751693707	0.869111668378015	1	220.784318939124	398.464654602444	338.649010713303	388.247609804125	366.462694792088	381.703836274641	431.223078859322	353.581229293448	464.291129187132	269.096689297873	372.104496647658	435.633847866142	335.167499965574	395.663194700628	228.798677277105	362.878718221307	349.310188380124	463.936552007221	365.062311834989	348.11848682341	375.555463701632	443.824020643174	360.486138212063	366.249034100379	381.002491752041	252	467	307	386	383	360	397	365	438	276	388	454	326	485	201
ENSG00000012223.12	LTF	3	46435645	46485234	-	49590	0.0673122039793866	0.905664331064282	1	3056.81146340716	459.044933995963	8099.99897611657	2537.69098325339	1104.17219266337	876.858534997579	1237.186616677	190.836992248793	361.468664504137	137.473308663044	444.990944444622	2691.52630675006	231.327262246178	2794.93217534918	910.641501600419	1503.35468977399	3457.95787094592	598.396039425243	575.906881376649	6192.7456223559	764.523622535465	842.483953079998	456.479614109893	833.71218873562	1793.88673199919	3489	538	7343	2523	1154	827	1139	197	341	141	464	2805	225	3426	800
ENSG00000012232.8	EXTL3	8	28600469	28755599	+	155131	0.0265204414009603	0.777061072668814	1	2150.01872490719	2262.80142185371	1999.90441831667	2816.3039053149	2155.7191941686	2266.89667209773	2695.95889604241	2216.42151403674	2357.49650984516	1959.7258894519	1953.5486074002	2518.80804107626	2141.57638781684	2529.79704487969	1767.78281498181	2471.9407421692	2117.16053201124	2966.31998960369	1692.78068689161	2630.64672745474	2481.34859945721	2657.73288291216	1954.59056243028	2677.47869373667	1778.01162817619	2454	2652	1813	2800	2253	2138	2482	2288	2224	2010	2037	2625	2083	3101	1553
ENSG00000012504.13	NR1H4	12	100473708	100564413	+	90706	NA	NA	NA	0	0	0	0	0	0	0	0	0	0	0	0	0	0	0	0	0	0	0	0	0	0	0	0	0	0	0	0	0	0	0	0	0	0	0	0	0	0	0	0
ENSG00000012660.13	ELOVL5	6	53267398	53349179	-	81782	-0.136877880979119	0.0590111359871579	1	6856.57968260947	5657.00355463427	5255.1266678768	4888.298921368	5335.23756177724	4955.78814096576	5715.60665228654	5286.28155686122	6655.899543758	6730.34219646093	5045.46844552404	5603.74817519443	5414.08605772611	5969.2115373701	5707.44561128063	5362.2379013354	5095.88186402101	4619.86376235509	5504.85050420483	5218.01385925035	3965.36751087004	5504.80752022787	5456.31001832026	4769.5849996377	4448.00565240729	7826	6630	4764	4860	5576	4674	5262	5457	6279	6903	5261	5840	5266	7317	5014
ENSG00000012779.10	ALOX5	10	45374176	45446119	+	71944	0.132570709738324	0.219116629802305	1	4332.45419505543	7441.135444942	8133.09171331983	5979.61668467753	5495.02677856648	4802.04631802181	6003.45077293571	6010.88089798862	6889.10513376067	7568.83188050503	5934.49130220543	7290.62990327521	6984.02707750351	8854.69755727963	7024.46088297023	6977.4574591325	8022.41966179108	7757.59393820924	5816.90046712649	9045.43549275746	6598.08795539066	4707.48765535422	6894.1697424069	5777.55242681994	6373.85418493519	4945	8721	7373	5945	5743	4529	5527	6205	6499	7763	6188	7598	6793	10854	6171
ENSG00000012817.15	KDM5D	Y	19703865	19744939	-	41075	1.59982624365257	0.205809888468891	1	0	6.82594697391767	6.61854744065088	0	7.65457325936476	7223.74510149759	8067.23880777881	0	4.24010163641217	0	3.83612883141915	6614.15002938616	7591.64668633681	7510.25849569894	7977.21955401967	6986.55216384982	7609.21126821947	7583.10452705609	7160.28158163478	6720.5685172422	8070.61027097589	7886.34463295504	7210.74397143166	7887.3972899281	7.93755191150086	0	8	6	0	8	6813	7427	0	4	0	4	6893	7384	9206	7008
ENSG00000012822.15	CALCOCO1	12	53708517	53727745	-	19229	-0.0404910322783291	0.460834616691181	1	6198.60736704089	7055.46944091565	7325.62892556042	7161.45850208646	7172.33514402478	6624.68213623322	7181.982361254	6192.03073327047	7941.71036499999	7443.05842789841	7916.81087584128	6872.26788197645	7639.96838111712	5407.12506077477	7255.53616400134	7208.46295895258	7051.16694288049	7426.06405701824	6894.01501095645	6875.81054514994	6875.92235455769	7332.21601226943	6181.367123506	7254.02645317901	7464.27537877762	7075	8269	6641	7120	7496	6248	6612	6392	7492	7634	8255	7162	7431	6628	6374
ENSG00000012963.14	UBR7	14	93207056	93229215	+	22160	0.0729088940760268	0.729062123978358	1	1656.75852029319	1122.86827720946	1253.11164876323	1112.44004259939	344.455796671414	1214.03025704018	1283.89339851818	1373.63885791263	1114.0867049673	400.720069932702	1208.38058189703	454.824766274342	1195.70491552136	1395.01868647026	1249.85546094658	1141.38544202441	1110.76380024533	1140.33962230094	396.387790738321	1152.55444961805	1074.93170988069	1222.90454220272	1165.19740424919	1246.91622720784	1037.83491242874	1891	1316	1136	1106	360	1145	1182	1418	1051	411	1260	474	1163	1710	1098
ENSG00000012983.11	MAP4K5	14	50418501	50561126	-	142626	0.0407528126748752	0.501476462680759	1	3020.89020516706	2342.1530554255	2615.42933029721	2327.4740131781	2782.43737977909	2592.40522136527	2783.94143858046	3000.11251266249	2537.70082939268	2947.38873821547	2434.02374353545	2596.53126062947	2131.29517616146	2511.03363564646	2348.31677225208	2843.91416510784	2811.52102842539	2705.61228117486	2680.73809845825	2976.88349272775	2837.74307011284	2699.42281048725	2541.78469691168	3025.98917062991	2407.06261716263	3448	2745	2371	2314	2908	2445	2563	3097	2394	3023	2538	2706	2073	3078	2063
ENSG00000013016.15	EHD3	2	31234337	31269447	+	35111	0.0680306994337507	0.723998096746078	1	1102.1693381961	1246.58856611171	1884.07983810528	1055.10814166976	1913.64331484119	837.627862936019	2158.28780275434	2130.20581703094	929.642283783368	2027.97504978107	1029.04155902819	1134.18327792463	874.931111873324	1169.85777567155	963.003387942443	2208.19430536675	1713.53686921835	1033.59315900724	1048.19871714997	1055.64578977261	2213.09469681319	1068.30439411175	1979.09953499994	1980.4577399502	1296.79754354145	1258	1461	1708	1049	2000	790	1987	2199	877	2080	1073	1182	851	1434	846
ENSG00000013275.7	PSMC4	19	39971005	39981441	+	10437	-0.0279027079791872	0.684346212745951	1	2462.79651007095	1631.40132676632	1621.54412295947	1537.9030968666	1427.57791287153	1669.95428370156	1595.63401220238	1592.56860536556	1604.87846938201	1553.15589149098	1787.63603544133	1790.51268748507	1667.61253050356	1731.94425226687	1742.7401736878	1800.75153403055	1708.21201878573	1545.7709011568	1609.64768518662	1674.73217985316	1529.04724507093	1651.09484000523	1805.49431263152	1533.86347614689	1536.90848886435	2811	1912	1470	1529	1492	1575	1469	1644	1514	1593	1864	1866	1622	2123	1531
ENSG00000013288.8	MAN2B2	4	6575175	6623362	+	48188	0.0255728505797368	0.772703576672781	1	2944.66704743808	5586.18435477987	4762.04488354831	5624.56122804319	5274.95779735974	5722.37667881733	5571.14148984752	4423.15587110653	5139.00318333155	5458.95783832895	5716.79099102239	5058.72609240154	5342.11757613841	5670.62859044138	5475.23202837252	5552.31722992752	4782.78065858273	3812.08042954606	5083.16136512151	4539.6532403323	5439.80592575986	5912.15285424283	5560.47315174131	5584.51518662458	5183.22139821006	3361	6547	4317	5592	5513	5397	5129	4566	4848	5599	5961	5272	5196	6951	4810
ENSG00000013293.5	SLC7A14	3	170459584	170586074	-	126491	NA	NA	NA	0	0	0	0	0	0	0	0	0	0	0	0	0	0	0	0	0	0	0	0	0	0	0	0	0	0	0	0	0	0	0	0	0	0	0	0	0	0	0	0
ENSG00000013297.10	CLDN11	3	170418865	170860380	+	441516	0.096997202097897	0.892997899455047	1	0	11.9454072043559	4.41236496043392	12.069873879921	10.5250382316265	5.30144217048113	0	12.5933040570269	0	23.3997121128585	4.79516103927394	7.67636736328004	9.25309048984714	0	0	7.27576377386079	8.51976069219814	11.2904913099103	27.7110005683325	0	3.83219860920033	17.3708031562886	1.02120719040244	5.2172227079826	18.8516857898145	0	14	4	12	11	5	0	13	0	24	5	8	9	0	0
ENSG00000013306.15	SLC25A39	17	44319625	44324870	-	5246	-0.0129323039145284	0.872167849419445	1	1504.31220483522	1270.47938052043	1586.24520327599	1224.08637598865	1425.66426955669	1624.36188103542	1284.97960274705	1153.74039476301	1259.31018601441	1494.65661120884	1399.22799126014	1293.46790071269	1500.02878052077	1159.25237045277	1524.1862133037	1306.90906787974	1518.64734338432	1387.70402281806	1303.62185282329	1088.57591690455	1343.18561252471	1149.07862878849	1601.25287455103	1292.82778703809	1813.73061177795	1717	1489	1438	1217	1490	1532	1183	1191	1188	1533	1459	1348	1459	1421	1339
ENSG00000013364.18	MVP	16	29820394	29848039	+	27646	0.0719547392206736	0.226531586814409	1	7044.94725630753	7427.48355099417	7733.77268440056	7747.85320808595	7895.69231703475	7453.82769169647	7292.77519259821	5651.48737451501	7520.88027758608	7172.01176259113	7562.92799114286	8358.60451269155	7042.62998393921	8685.01107377915	8961.85067762513	6991.09951620849	8735.94961976267	6981.62926272814	7221.72771332978	7353.76781895073	7820.55931172557	7354.7980563726	8345.30515996878	6846.03963741477	7756.97260551421	8041	8705	7011	7703	8252	7030	6714	5834	7095	7356	7886	8711	6850	10646	7873
ENSG00000013374.15	NUB1	7	151341699	151378449	+	36751	0.0756152571357459	0.347700916132492	1	4080.12925912501	2907.85341088893	4400.23095679273	3244.78442805209	3050.34744385686	3280.53241509372	3478.02594082506	3245.19758392617	4246.46178886679	3284.73458784251	3525.4023960742	2837.37728665238	3051.46361931848	3622.96958281544	3422.87374414058	3514.19390277476	3830.69740122959	3379.96253486677	4007.25164740321	4706.18559754242	3245.87222199268	3216.20420438684	3293.39318904788	3235.72152349081	3939.0101360823	4657	3408	3989	3226	3188	3094	3202	3350	4006	3369	3676	2957	2968	4441	3007
ENSG00000013375.15	PGM3	6	83161150	83193936	-	32787	0.237507048362361	0.133362733519694	1	723.681934300463	430.034659356813	708.184576149644	790.576739134825	683.170663398305	945.777283213834	632.170861199309	662.601536538955	891.481369055658	520.643594511102	446.909008860331	460.582041796802	387.601679408041	1090.72513673142	599.885089179276	803.062426539885	410.013483312036	498.834434237853	787.956277029976	758.333784809914	593.990784426051	818.164828661194	846.580760843626	862.928635900323	940.599901512851	826	504	642	786	714	892	582	684	841	534	466	480	377	1337	527
ENSG00000013392.7	RWDD2A	6	83193379	83198932	+	5554	0.0438060609805283	0.81352789866918	1	320.662939411585	159.556510515326	137.88640501356	126.73367573917	268.866885735187	199.334225610091	197.689169653392	189.868276552098	184.444421183929	140.398272677151	211.946117935908	217.816923933071	139.824478513246	244.740120433378	175.298489058081	365.607129636505	144.835931767368	230.94186770271	180.723916749994	125.134483101388	126.462554103611	199.764236297319	189.944537414855	106.431343242845	283.767480836156	366	187	125	126	281	188	182	196	174	144	221	227	136	300	154
ENSG00000013441.15	CLK1	2	200853009	200864744	-	11736	0.0532831160596794	0.651104461141919	1	6565.70510368967	5925.77521673228	10019.3777339053	5773.42300589554	5297.92151713784	9212.84620386211	8557.11691499683	7821.41053511041	9494.64758933594	7945.17725032017	8868.17082603323	6539.30544759418	7481.63772162418	6479.90258867441	10966.400283023	6361.74594976953	8935.0990259428	5763.28260955873	10488.011302058	7946.51010732572	7030.168348578	7349.58681542572	7018.757019636	7930.17851613356	9035.91065725479	7494	6945	9083	5740	5537	8689	7878	8074	8957	8149	9247	6815	7277	7943	9634
ENSG00000013503.9	POLR3B	12	106357658	106510198	+	152541	-0.165590082570445	0.0489644092775519	1	1276.51885989803	867.748509059284	702.669119949102	756.378763141716	828.607555326235	947.897860082026	779.894636324921	963.872118210907	969.923249329283	919.413688434399	892.858985512808	791.625384338254	819.412568934241	721.983355278466	811.609238301374	781.235135218302	630.462291222663	822.153049021647	761.45010257331	772.44669643789	973.378446736883	905.887384600452	725.057105185736	796.148185238145	777.880087327084	1457	1017	637	752	866	894	718	995	915	943	931	825	797	885	713
ENSG00000013523.9	ANGEL1	14	76786178	76826246	-	40069	-0.0421716436422297	0.483147276584467	1	2194.70126564487	2242.32358093195	1885.18292934539	1748.12006694189	1704.09937186608	1799.3094726613	1812.87485797534	1950.02469744578	2121.11084361519	2003.60034966351	1772.29152011565	1746.37357514621	1819.77446300327	1962.81576587569	1970.40054908791	1893.51752214727	1583.61051866233	2036.39406898745	1980.73412757994	1921.23770295514	1799.21724701955	1576.40038643319	2055.69007428012	1782.20327704686	1675.81564731562	2505	2628	1709	1738	1781	1697	1669	2013	2001	2055	1848	1820	1770	2406	1731
ENSG00000013561.17	RNF14	5	141958328	141990291	+	31964	-0.0749893084631044	0.435133633156864	1	1301.92657914103	1079.35286525073	785.400962957238	1131.55067624259	963.519409022539	1039.0826654143	920.014981848479	1006.49560886546	818.339615827548	954.513256603687	934.097370450564	859.753144687364	874.931111873324	1117.64654997909	659.076786783303	786.691958048698	1199.15631742689	1074.64949104328	762.654928684977	878.76396403531	992.539439782885	1048.32797048202	893.556291602139	878.580304024271	809.630294973087	1486	1265	712	1125	1007	980	847	1039	772	979	974	896	851	1370	579
ENSG00000013563.13	DNASE1L1	X	154401238	154412112	-	10875	-0.0805956398571145	0.490285006763859	1	772.745116286935	1389.08020919225	1218.91582031987	1348.80840608117	1075.46754294075	1061.34872253032	842.894481599079	1177.95828718036	1028.22464682995	641.542107094204	1071.2389761738	1448.91433981911	1224.49230815644	852.511419509601	1083.6633869045	1015.87851692531	907.354513719102	1310.72340025049	1100.00623995163	826.075760624199	859.370538113173	1249.82928709497	986.486145928761	1210.39566825196	1083.47583591987	882	1628	1105	1341	1124	1001	776	1216	970	658	1117	1510	1191	1045	952
ENSG00000013573.16	DDX11	12	31073845	31104791	+	30947	0.191659937697142	0.525732490541406	1	387.248686393226	507.679806185127	531.689977732288	504.923057310028	593.229427600769	2340.05657405037	1296.92784926456	454.327661749664	500.331993096636	434.844650097287	1381.0063793109	499.923424533612	553.129187059751	393.215793496295	392.714147565181	673.917619553856	1605.97489047935	632.267513354974	516.870401904984	457.258336746425	1061.51901474849	518.518474215215	1307.14520371513	1255.26378354061	1711.53463091737	442	595	482	502	620	2207	1194	469	472	446	1440	521	538	482	345
ENSG00000013583.8	HEBP1	12	12974864	13000273	-	25410	0.161751547452904	0.236677246901707	1	898.907584252149	537.543324196017	647.514557943678	714.134204561992	604.711287489816	500.456140893419	461.636797267537	767.222831781948	648.735550371062	344.170765659961	531.303843151553	618.907118664453	677.531848089918	971.618278120512	866.247728397399	710.29643842316	841.326368354567	555.286890787404	687.955709761645	826.075760624199	554.710748681747	524.598255319916	644.381737143942	550.938717962963	479.229696656864	1026	630	587	710	632	472	425	792	612	353	554	645	659	1191	761
ENSG00000013588.7	GPRC5A	12	12890782	12917937	+	27156	-3.39307860747769	0.133200231039793	1	0	0	4.41236496043392	8.046582586614	7.65457325936476	0	0	4.84357848347189	0	0	0	0	0	0	0	0	0	0	0	0	0	0	0	0	0	0	0	4	8	8	0	0	5	0	0	0	0	0	0	0
ENSG00000013619.13	MAMLD1	X	150361422	150514178	+	152757	0.338341853448495	0.154078985772675	1	56.9483362342979	161.262997258805	163.257503536055	59.3435465762782	133.955032038883	161.163841982626	120.568669403992	40.6860592611639	173.844167092899	149.173164719473	200.437731441651	216.857378012661	105.896480050473	149.291473464361	214.000752876099	131.873218401227	107.561978739002	126.248221010815	230.121787328326	175.940964962102	70.895674270206	278.801390658432	219.559545936526	160.690459405864	169.665172108331	65	189	148	59	140	152	111	42	164	153	209	226	103	183	188
ENSG00000013725.14	CD6	11	60971680	61020377	+	48698	-0.0194914920910405	0.874546508062175	1	5106.95156784188	7520.48707851379	7990.79294334583	7838.37726218536	8686.98382772158	7361.5825979301	7248.24081921476	6588.23545321847	10435.9501526194	7850.60341386403	9137.65887644042	5876.25921659087	6993.28016799336	5345.94003066643	10242.4402892507	6439.0509398668	5762.55313818552	7249.52182926328	9216.91975424972	5371.37416560769	5964.81713522031	7684.84331634209	7399.66730165611	8410.16300526796	10741.4921242385	5829	8814	7244	7793	9079	6943	6673	6801	9845	8052	9528	6124	6802	6553	8998
ENSG00000013810.18	TACC3	4	1721490	1745176	+	23687	0.0197544433015776	0.786778450446045	1	3853.21204243757	3400.17483638274	3696.45874560352	4519.16194520709	3334.52347611077	3836.12355456015	3748.4907938124	3530.96871445101	3884.99312436265	2772.86588537373	3351.81756645249	3645.31495163761	4072.38793669828	4132.84483371832	3605.00204446066	3787.03504429454	3633.67793522251	3718.67727416408	4502.4351792982	3078.49645644918	3444.18850001879	3180.59405791645	4252.30674083578	3260.76419248913	3992.58861148493	4398	3985	3351	4493	3485	3618	3451	3645	3665	2844	3495	3799	3961	5066	3167
ENSG00000014123.9	UFL1	6	96521595	96555276	+	33682	0.0364073787802671	0.722702108540892	1	3734.93472872018	1799.49027099905	1931.51276142995	2110.21628333952	2171.02834068733	2138.60177157209	2342.94252166136	2553.53457648638	1951.5067781587	2350.69607933758	2359.21923132278	1754.04994250949	2039.79239242852	2829.19579220985	2260.66752772304	2133.61772668468	1984.03927119564	2164.69510660007	1990.37273647327	2269.35618977855	2838.70111976514	2449.2832450367	2530.55141781726	2331.05510592663	1896.08271285977	4263	2109	1751	2098	2269	2017	2157	2636	1841	2411	2460	1828	1984	3468	1986
ENSG00000014138.8	POLA2	11	65261762	65305589	+	43828	-0.0192987047878397	0.783611700901116	1	1039.96423246326	1537.54455587496	1217.81272907976	1438.32663735725	1141.48823730277	1295.67246646559	1112.27313035755	1205.08232668781	1226.44939833222	1224.58493390626	1262.0863855369	1213.82558931866	1317.02321305491	1191.06858610911	1081.3867831505	1426.95917014845	1108.63386007228	1460.57901218203	1057.8373260433	1119.6243224861	1310.61192434651	1374.03052966243	1206.04569186529	1087.26921234357	1356.32918287771	1187	1802	1104	1430	1193	1222	1024	1244	1157	1256	1316	1265	1281	1460	950
ENSG00000014164.6	ZC3H3	8	143437655	143541453	-	103799	0.0731875171419658	0.511471976441268	1	1216.94213891446	3139.08236463039	3421.78902681651	2981.25884834049	2909.69466021603	2607.24925944262	2663.37276917647	2130.20581703094	2481.51948271022	2746.54120924677	2957.65532902417	3418.86211442085	2470.57516078919	2728.03654243072	3008.53186091239	2957.59797407441	3578.29949072322	2797.98902825594	2916.88401634491	2848.92642730077	2580.02771364412	2513.55521671496	2601.01471395503	2700.4344736518	2898.19864168675	1389	3679	3102	2964	3041	2459	2452	2199	2341	2817	3084	3563	2403	3344	2643
ENSG00000014216.15	CAPN1	11	65180566	65212006	+	31441	0.078867220067558	0.237981471659122	1	4894.05240315059	7021.33970604606	7719.43249827915	7556.74687165387	6895.81368503023	6324.62050938399	6452.05311945686	6725.79308214907	7462.57888008541	7282.18540712251	6863.79351161672	8202.19852766472	7002.5332584832	7611.41774547807	6891.27956336117	8440.79544815025	7788.12624275563	6631.62403212092	6569.91678691813	6874.86968437474	7547.51516082004	6718.15812069462	7654.96909925672	8239.03810044613	7165.6249881074	5586	8229	6998	7513	7207	5965	5940	6943	7040	7469	7157	8548	6811	9330	6054
ENSG00000014257.15	ACPP	3	132317367	132368298	+	50932	0.0386309834507282	0.83640705502732	1	1372.0168391217	892.492566839736	942.039919052642	749.338003378429	715.702599750605	548.169120427749	997.135482097879	643.227222605067	815.159539600239	300.296305448351	731.741574593204	1133.22373200422	549.016702397597	1100.51474154876	662.491692414305	621.168332193365	831.741637575844	616.87138884146	407.231225743321	1079.16730915257	1133.372738671	992.741400381895	959.934758978298	833.71218873562	610.199303196628	1566	1046	854	745	748	517	918	664	769	308	763	1181	534	1349	582
ENSG00000014641.17	MDH1	2	63588609	63607197	+	18589	-0.0248813389707531	0.718503101876244	1	2396.2107630893	1412.97102360096	1585.14211203589	1642.50867049258	1508.90775375228	1770.6816849407	1623.87532215286	1898.68276552098	1861.40461838494	1909.02651320737	1690.77378244799	1702.23446280735	1717.99046761495	1735.20745387265	1855.43205951085	1555.19450666274	1702.8871683531	1623.77793202527	1734.94960079995	1969.22160249026	1556.83068498763	1717.97243215694	1864.72432967486	1645.51204209771	1654.97957354793	2735	1656	1437	1633	1577	1670	1495	1960	1756	1958	1763	1774	1671	2127	1630
ENSG00000014824.13	SLC30A9	4	41990472	42090457	+	99986	0.170921605682825	0.143843836836334	1	2220.10898488786	2103.24491133838	1292.82293340714	1371.94233101769	1276.40009099907	1957.29244934163	1331.68638458823	1604.19319372589	1158.60777214962	1977.27567353654	1830.79248479479	1989.13869300994	1945.20524519898	2350.32095656188	1826.97451258584	1285.08177655816	1441.96949715454	2117.48032475862	1842.17912473828	2034.14099597895	2169.98246245968	1983.74572044816	2025.05385856805	1697.68426917754	2150.08437402779	2534	2465	1172	1364	1334	1846	1226	1656	1093	2028	1909	2073	1892	2881	1605
ENSG00000014914.20	MTMR11	1	149928651	149936869	-	8219	0.0853159071175435	0.597733240391533	1	827.941196021716	814.847420011422	884.679174567001	1121.49244800933	855.398561734012	463.346045700051	508.343579108723	811.783753829889	798.19913305459	424.119782045561	719.274155891091	863.591328369004	556.213550556367	967.539276113289	725.098295649334	1020.42586928398	928.653915449598	706.168911019841	455.424270209986	980.376927756737	1088.34440501289	743.470375089153	747.523663374589	430.942595679363	653.855838709883	945	955	802	1115	894	437	468	838	753	435	750	900	541	1186	637
ENSG00000014919.12	COX15	10	99711844	99732100	-	20257	-0.0482176065941236	0.623269399293739	1	2552.1615915463	1847.27189981647	1352.389860373	1677.71246930902	1460.10984922383	1388.97784866606	2014.90884454419	1861.8715690466	1393.9334129705	1474.18186311009	1530.61540373624	1655.21671270726	1723.13107344264	2194.50307988596	1393.28149744864	1647.96049477947	1581.48057848928	1513.95224382887	1327.71837505663	1656.85582512439	1854.78412685296	1698.86454868503	1651.29202688075	1436.82313377841	1620.25278393511	2913	2165	1226	1668	1526	1310	1855	1922	1315	1512	1596	1725	1676	2690	1224
ENSG00000015133.18	CCDC88C	14	91271323	91417844	-	146522	-0.00931950889386773	0.926737052498758	1	11522.8387408229	25721.8746844653	24320.9556619118	26387.7617699773	24709.9193028869	27265.3170827845	23038.3916942222	21045.3485106854	28404.4408623251	28459.8998572642	28369.1317405525	24913.6502775254	25584.7952044273	18755.2512292112	25719.9309108268	24904.9393979255	25266.4153028001	24028.2183240908	24666.4049841509	26165.3381582676	22106.9957268244	25597.6155311069	22639.1422040318	27669.0189095149	25728.5823271411	13152	30146	22048	26235	25825	25715	21210	21725	26796	29190	29581	25964	24885	22990	22595
ENSG00000015153.14	YAF2	12	42157104	42238349	-	81246	-0.0423151703713869	0.74200189204838	1	1965.15566420816	2639.93499216266	2983.86180449344	2404.92237057426	2534.62057050716	2802.34233131633	2561.26957166318	2874.17947209222	3326.35973376535	3050.73746671393	2699.67566511123	2702.08131187457	2835.55817455538	2179.00287225851	3724.52374154571	2785.70805491695	3020.25516538424	2625.55243370458	984.342933231636	3045.56632931723	2638.46874243443	2671.62952543719	2305.88583592872	2956.07838634294	2776.15878104742	2243	3094	2705	2391	2649	2643	2358	2967	3138	3129	2815	2816	2758	2671	3272
ENSG00000015171.19	ZMYND11	10	134465	254637	+	120173	-0.0866058907367643	0.494628145774642	1	3926.80681541728	2587.88714648654	2293.32668818553	2426.04464986412	2744.16451348227	3033.4852099493	3215.16451743978	3049.5170131939	2060.68939529631	2063.07461795036	2098.36247078628	2160.89741276333	1843.42124981066	2891.19662271964	2578.25375140619	2515.59532481237	2145.91472434741	2589.62814317305	1243.38054723996	2863.03933892874	2481.34859945721	2977.35566098787	2111.85646975225	2295.57799151235	2427.89869093032	4482	3033	2079	2412	2868	2861	2960	3148	1944	2116	2188	2252	1793	3544	2265
ENSG00000015285.10	WAS	X	48676596	48691427	+	14832	0.116517336540032	0.104910385806497	1	6538.54512794716	8385.67585745786	8357.01923506185	9094.64996852047	7919.61285847027	7139.98231520399	7310.15446026005	6525.26893293334	8214.13689513947	6884.39030120392	8099.98602754154	9732.67427071867	8436.76228440951	10232.5844353195	7780.29332929858	9111.07518581718	10037.3430654959	8966.70291667054	7867.51450918309	9238.31195167313	8266.0524000451	8037.47062041475	7754.02619672576	7581.66803924032	7835.35593064028	7463	9828	7576	9042	8277	6734	6730	6736	7749	7061	8446	10143	8206	12543	6835
ENSG00000015413.9	DPEP1	16	89613308	89638456	+	25149	0.223990984007083	0.90658197016866	1	0	0	4.41236496043392	0	2.87046497226179	0	0	4.84357848347189	0	0	0	3.83818368164002	0	0	0	0	0	0	0	0	0	0	12.2544862848293	0	4.96096994468804	0	0	4	0	3	0	0	5	0	0	0	4	0	0	0
ENSG00000015475.18	BID	22	17734138	17774770	-	40633	-0.0666873448867478	0.564424682244703	1	2818.50457947287	2025.59976451007	2167.57428681316	2132.34438545271	2019.85051881488	1708.12466732902	1720.54749852183	1738.84467556641	1443.75460719834	1379.60802665395	2237.42214092522	3165.5419914326	2438.70340465749	2173.2922694484	2201.47583011901	1932.62475243177	2430.26173744952	1942.99091360546	2015.67408481827	2142.33998512677	1821.25238902246	1726.65783373509	2194.57425217485	1571.42747964436	1644.06543966961	3217	2374	1965	2120	2111	1611	1584	1795	1362	1415	2333	3299	2372	2664	1934
ENSG00000015479.18	MATR3	5	139293648	139331677	+	38030	-0.0143821076477186	0.8873144336086	1	9942.30337825866	7267.0737971071	12645.8379766036	7620.11370952346	8358.79399922632	11158.4754804287	11167.2656769589	9722.03073202478	10676.5759204858	11178.2374739135	9324.67015697211	8534.20141612658	7583.4217170125	8738.03809987305	12151.3725369806	8129.7565468177	9356.82718020661	6509.48144431371	11844.6455037946	10525.4094921445	9375.4738974086	8574.22843794406	9130.61348938826	10174.6277251077	9894.15845768582	11348	8517	11464	7576	8736	10524	10281	10036	10072	11465	9723	8894	7376	10711	10675
ENSG00000015520.14	NPC1L1	7	44512535	44541315	-	28781	-1.16073196319293	0.103564915158989	1	0	13.6518939478353	0	20.116456466535	21.0500764632531	8.48230747276981	5.43102114432396	17.4368825404988	4.24010163641217	6.82491603291707	7.67225766283831	28.7863776123001	2.05624233107714	2.44740120433378	4.5532075080021	3.6378818869304	0	16.4225328144149	0	3.76344310079362	0	14.7651826828453	0	8.34755633277217	1.98438797787521	0	16	0	20	22	8	5	18	4	7	8	30	2	3	4
ENSG00000015532.9	XYLT2	17	50346092	50363138	+	17047	-0.00103987287711622	0.984292313867807	1	1357.12265887581	1435.15535126619	1249.80237504291	1556.00790768648	1532.82829518779	1584.07092053976	1431.6171736438	1387.20087766635	1445.87465801655	1573.63063958973	1248.65993462693	1300.18472215556	1527.78805199032	1455.38791617716	1491.17545887069	1430.59705203538	1207.67607811909	1463.65823708473	1344.58594061996	1405.64599814642	1530.00529472323	1344.50016429674	1419.4779946594	1624.64315126578	1465.47052166085	1549	1682	1133	1547	1602	1494	1318	1432	1364	1614	1302	1355	1486	1784	1310
ENSG00000015568.12	RGPD5	2	109792758	109857695	+	64938	0.11279698145998	0.281453940953471	1	1800.44355325357	1604.09753887065	1901.72929794702	1610.32234014613	1573.01480479946	1995.4628329691	1998.61578111122	1901.58891261107	2061.74942070542	1803.72780869951	1602.54281932535	1257.00515573711	1503.11314401739	1957.10516306558	2763.79695735727	1380.57617609009	1536.75183485524	1704.86418779645	2380.73639665326	1940.99577923431	1941.96664521227	1411.37775644845	1916.80589638539	1568.29714601957	2070.70885491279	2055	1880	1724	1601	1644	1882	1840	1963	1945	1850	1671	1310	1462	2399	2428
ENSG00000015592.16	STMN4	8	27235323	27258420	-	23098	-1.5997546019889	0.335336563760921	1	4.38064124879215	0	0	5.02911411663375	0	0	4.34481691545917	4.84357848347189	0	0	0	0	8.22496932430857	0	0	4.54735235866299	0	0	0	0	0	3.47416063125772	0	0	0	5	0	0	5	0	0	4	5	0	0	0	0	8	0	0
ENSG00000015676.17	NUDCD3	7	44379121	44490880	-	111760	-0.0218303369995421	0.80769909507037	1	3840.94624694095	4887.37803332505	4886.69419368057	4831.97284326171	3264.67549511907	4645.12362977557	3865.80085052979	4243.94346721807	4952.43871132941	5012.41333217523	4430.72880028912	3948.53146248717	4474.38331242386	2966.25025965255	4909.49599550326	4408.20337648791	4127.82405537	4531.59264847761	4730.14731440319	4447.44888436286	4640.7925157416	3199.70194138836	4687.34100394722	3995.34914977308	5444.16841730065	4384	5728	4430	4804	3412	4381	3559	4381	4672	5141	4620	4115	4352	3636	4313
ENSG00000016082.14	ISL1	5	51383391	51394738	+	11348	NA	NA	NA	0	0	0	0	0	0	0	0	0	0	0	0	0	0	0	0	0	0	0	0	0	0	0	0	0	0	0	0	0	0	0	0	0	0	0	0	0	0	0	0
ENSG00000016391.10	CHDH	3	53812335	53846390	-	34056	-0.156620048802038	0.656606227781675	1	42.0541559884046	34.1297348695884	60.6700182059664	53.3086096363177	38.2728662968238	109.209708711911	192.258148509068	30.9989022942201	36.0408639095034	937.938460523745	15.3445153256766	39.3413827368102	14.39369631754	14.6844072260027	63.7449051120294	69.1197558516775	35.1440128553173	34.8978822306317	36.1447833499989	25.4032409303569	40.2380853966034	29.5303653656907	74.5481248993784	61.5632279541947	103.188174849511	48	40	55	53	40	103	177	32	34	962	16	41	14	18	56
ENSG00000016402.13	IL20RA	6	136999971	137045180	-	45210	-1.10370319528313	0.713034202935157	1	0	0	0	0	0	0	0	0	0	0	0	4.79772960205002	0	0	0	0	0	0	0	0	0	0	0	0	0	0	0	0	0	0	0	0	0	0	0	0	5	0	0	0
ENSG00000016490.15	CLCA1	1	86468368	86500289	+	31922	NA	NA	NA	0	0	0	0	0	0	0	0	0	0	0	0	0	0	0	0	0	0	0	0	0	0	0	0	0	0	0	0	0	0	0	0	0	0	0	0	0	0	0	0
ENSG00000016602.9	CLCA4	1	86547078	86580754	+	33677	NA	NA	NA	0	0	0	0	0	0	0	0	0	0	0	0	0	0	0	0	0	0	0	0	0	0	0	0	0	0	0	0	0	0	0	0	0	0	0	0	0	0	0	0
ENSG00000016864.18	GLT8D1	3	52694488	52706032	-	11545	-0.0189540533509147	0.852679658908114	1	912.925636248283	624.574148113467	518.452882850986	615.563567875971	859.225848363695	508.938448366189	517.033212939641	649.039516785234	571.353695506539	618.142394981346	754.758347581719	524.871618464273	575.7478527016	760.325974146362	525.895467174242	663.913444364797	483.496419282245	677.429478594615	565.063446371649	663.306846514875	731.949934357262	623.611833310762	643.36052995354	596.85027779321	581.425677517438	1042	732	470	612	898	480	476	670	539	634	787	547	560	932	462
ENSG00000017260.19	ATP2C1	3	130850595	131016712	+	166118	0.0134037950345	0.820363022483335	1	3290.73770609266	2732.08527631055	2587.85204929449	2958.12492340397	3030.25418905103	2893.5271366486	3111.97511569763	3566.8111952287	2589.64207443873	2934.71389415434	2807.08727239097	2847.93229177689	2766.67405646429	2895.27562472687	2557.76431762018	3057.639725965	2837.08031050198	2773.35522903432	2713.26840347325	3199.86749644977	3549.5739617718	3184.93675870552	2958.43723059588	3084.42206495932	2698.76764991029	3756	3202	2346	2941	3167	2729	2865	3682	2443	3010	2927	2968	2691	3549	2247
ENSG00000017427.15	IGF1	12	102395867	102480645	-	84779	0.604745678787697	0.273061001747315	1	26.2838474927529	5.97270360217796	8.82472992086784	4.023291293307	79.4161975659094	32.868941456983	17.3792676618367	7.74972557355503	5.30012704551521	0	11.5083864942575	48.9368419409102	16.4499386486171	4.07900200722297	5.69150938500262	18.189409434652	13.844611124822	20.5281660180186	28.9158266799991	7.52688620158724	19.1609930460016	85.9854756236287	99.0570974690371	25.0426689983165	43.6565355132547	30	7	8	4	83	31	16	8	5	0	12	51	16	5	5
ENSG00000017483.14	SLC38A5	X	48458537	48470256	-	11720	-0.0746760038771909	0.495544613907445	1	431.931227130906	453.925473765525	465.504503325779	480.783309550186	535.820128155533	435.778546413549	474.671248013914	352.612513596754	650.855601189268	628.867263033073	606.108355364226	731.173991352423	581.916579694831	386.689390284738	519.065655912239	618.439920778167	452.612286773026	443.408385989203	466.267705214986	454.435754420829	423.457946316636	616.663512048246	486.094622631564	599.980611417999	518.917456214368	493	532	422	478	560	411	437	364	614	645	632	762	566	474	456
ENSG00000017797.12	RALBP1	18	9475009	9538116	+	63108	-0.0144908723289148	0.881974153207517	1	5000.94004962111	2835.32772429105	2540.41912596983	2796.18744884836	3068.52705534785	3010.15886439919	3023.99257315958	2927.45883541041	2392.47734834557	3103.38681896786	2704.4708261505	2734.70587316851	2377.01613472518	3475.30971015397	2604.4346945772	2786.61752538868	2692.24437873461	3099.75306872081	2514.47209504826	3573.38922420354	3202.75998763917	2856.62857905166	2922.6949789318	2927.90538371984	2541.00880566921	5708	3323	2303	2780	3207	2839	2784	3022	2257	3183	2820	2850	2312	4260	2288
ENSG00000018189.12	RUFY3	4	70704204	70807315	+	103112	-0.00825833561522026	0.911177615400605	1	2228.87026738544	2421.50468899729	2700.36735578556	2404.92237057426	2812.09885115913	2127.99888723113	3020.73396047299	3084.3907782749	2459.25894911906	2549.59363229688	2247.01246300377	2581.17852590291	2545.6280058735	2883.0386187052	2203.75243387301	2441.92821660203	3004.28061408637	2313.5243102307	2165.07252266493	3041.80288621644	2789.84058749784	2308.57973947076	2644.92662314233	2416.61755833754	2237.3974450543	2544	2838	2448	2391	2939	2007	2781	3184	2320	2615	2343	2690	2476	3534	1936
ENSG00000018236.14	CNTN1	12	40692442	41072418	+	379977	NA	NA	NA	0	0	0	0	0	0	0	0	0	0	0	0	0	0	0	0	0	0	0	0	0	0	0	0	0	0	0	0	0	0	0	0	0	0	0	0	0	0	0	0
ENSG00000018280.16	SLC11A1	2	218382029	218396894	+	14866	0.285531459880496	0.216700018738256	1	4264.99231982403	10884.8256932835	10756.2426822978	11066.0627022409	5780.15963247782	5382.02409147244	5322.40072143748	5422.87047009513	11130.2667955819	6977.01416165065	12770.4728797944	15784.5303907446	11982.752184352	8674.40566856038	10725.0802850989	16526.8974123248	28005.5183653418	9951.02847723453	6554.25404746647	10230.9200695074	10038.4442568003	7401.69922489458	8647.5824883279	6223.10324608165	9248.24017088743	4868	12757	9751	11002	6041	5076	4900	5598	10500	7156	13316	16450	11655	10633	9422
ENSG00000018408.14	WWTR1	3	149517235	149736714	-	219480	0.0636072880486914	0.765216687566205	1	42.0541559884046	78.4983902000532	126.855492612475	95.5531682160412	98.5526307143213	88.0039400299868	105.361810199885	62.9665202851346	84.8020327282433	46.799424225717	113.165800526865	57.5727552246003	121.318297533551	69.3430341227905	64.8832069890299	95.4943995319229	105.432038565952	60.558089753155	51.8075228016651	168.414078760514	47.9024826150041	139.834965408123	86.8026111842078	108.518232326038	80.3677131039462	48	92	115	95	103	83	97	65	80	48	118	60	118	85	57
ENSG00000018510.13	AGPS	2	177392644	177559299	+	166656	0.0241676807488074	0.749225994515885	1	4289.52391081727	2901.02746391501	2972.83089209235	2699.628457809	2806.35792121461	3090.7407853905	2880.61361494943	3115.38968056912	2968.07114548852	2711.44164107748	3062.18983968034	3382.39936944527	2975.38265306862	3490.80991778142	2838.92488123931	2937.58962369629	3029.83989616297	2843.15099349558	2795.19657906658	3652.42152932021	3280.36200947548	3603.57311477207	3313.81733285593	3186.67963003577	2436.82843683076	4896	3400	2695	2684	2933	2915	2652	3216	2800	2781	3193	3525	2894	4279	2494
ENSG00000018607.6	ZNF806	2	132309309	132318736	+	9428	NA	NA	NA	0	0	0	0	0	0	0	0	0	0	0	0	0	0	0	0	0	0	0	0	0	0	0	0	0	0	0	0	0	0	0	0	0	0	0	0	0	0	0	0
ENSG00000018610.13	CXorf56	X	119538149	119565408	-	27260	-0.00119169779969318	0.989373138797724	1	655.343930819305	506.826562813387	574.710536096518	448.59697920373	433.44021081153	654.197963837372	601.757142791095	461.108671626524	566.053568461024	470.919206271278	439.236751197493	521.992980703042	576.775973867138	502.53304728987	669.321503676308	489.295113792138	466.456897897848	617.897797142361	524.099358574984	579.570237522217	509.682415023643	521.992634846473	615.787935812674	458.072153760873	419.698057320608	748	594	521	446	453	617	554	476	534	483	458	544	561	616	588
ENSG00000018625.14	ATP1A2	1	160115759	160143591	+	27833	-1.42338160018681	0.50052376958125	1	0	0	0	9.05240540994075	7.65457325936476	4.2411537363849	0	0	0	0	0	0	0	0	0	3.6378818869304	0	0	0	0	0	3.47416063125772	0	0	0	0	0	0	9	8	4	0	0	0	0	0	0	0	0	0
ENSG00000018699.11	TTC27	2	32628032	32821051	+	193020	-0.072839400988951	0.269159466490056	1	1386.03489111784	1228.67045530518	1170.3798057551	929.380288753917	1283.09784260102	1113.30285580104	1291.49682812024	1501.50932987629	1052.60523123932	1272.35934613668	1198.79025981849	1228.21877812481	1162.80503822412	1325.67565234747	1065.45055687249	1166.85061523292	1160.817394312	1183.44877093877	1001.21049879497	1077.28558760217	1183.1913205906	1118.67972326499	1170.3034402012	1120.65943767466	1307.71167741977	1582	1440	1061	924	1341	1050	1189	1550	993	1305	1250	1280	1131	1625	936
ENSG00000018869.16	ZNF582	19	56375846	56393545	-	17700	0.0367819838214122	0.82996742345579	1	200.63336919468	84.4710938022312	95.9689378894378	160.93165173228	127.257280436939	110.269997146008	150.982387812206	185.993413765321	90.1021597737585	98.4737884749462	108.370639487591	115.145510449201	99.7277530572414	130.528064231135	69.436414497032	112.774338494842	92.6523975276548	123.168996108112	89.1571322633306	127.957065426983	130.294752712811	143.309126039381	137.86297070433	179.472461154602	204.391961721147	229	99	87	160	133	104	139	192	85	101	113	120	97	160	61
ENSG00000019102.11	VSIG2	11	124747472	124752238	-	4767	-0.54628168385618	0.451653210547951	1	40.3018994888878	10.2389204608765	14.3401861214102	0	25.8341847503561	11.6631727750585	0	3.87486278677751	5.30012704551521	18.5247720893463	11.5083864942575	4.79772960205002	8.22496932430857	0	20.4894337860094	5.45682283039559	0	5.13204150450466	0	2.82258232559521	24.9092909598021	20.8449637875463	10.2120719040244	0	7.93755191150086	46	12	13	0	27	11	0	4	5	19	12	5	8	0	18
ENSG00000019144.18	PHLDB1	11	118606440	118658038	+	51599	-0.199852437991785	0.263810303662636	1	54.3199514850226	87.88406728919	120.236945171824	147.855955029032	166.486968391184	89.064228464083	109.706627115344	125.933040570269	127.203049092365	103.348728498458	133.305476891816	58.5323011450103	85.3340567397014	74.2378365314581	111.553583946051	80.0334015124687	45.793713720565	122.142587807211	97.590915044997	84.6774697678564	126.462554103611	125.938322883093	94.9722687074273	76.171451536546	92.2740409711975	62	103	109	147	174	84	101	130	120	106	139	61	83	91	98
ENSG00000019169.10	MARCO	2	118942166	118994660	+	52495	-0.489348091179661	0.06699571110641	1	351.32742815313	437.713849702471	462.195229605453	798.623321721439	309.053395346852	354.13633698814	593.067508960176	371.986827530641	458.991002141617	389.020213876273	518.836424449441	454.824766274342	837.918749913935	639.587514732562	397.267355073183	334.685133597596	138.44611124822	221.704192994601	727.714971446644	520.296008684718	391.842307790733	131.149563829979	156.244700131574	415.290927555415	93.2662349601351	401	513	419	794	323	334	546	384	433	399	541	474	815	784	349
ENSG00000019186.9	CYP24A1	20	54153449	54173973	-	20525	-0.681678034172027	0.621480788651	1	30.664488741545	5.11946023043825	13.2370948813018	0	0	0	8.68963383091834	0	4.24010163641217	0	0	0	0	3.26320160577838	6.82981126200314	0	0	3.0792249027028	0	0	0	18.2393433141031	0	4.17377816638608	0	35	6	12	0	0	0	8	0	4	0	0	0	0	4	6
ENSG00000019485.13	PRDM11	11	45095806	45235110	+	139305	0.0467054096071318	0.738341250708539	1	683.380034811575	1061.4347544442	736.864948392465	750.343826201755	1026.6696384123	946.83757164793	1258.91070125429	1108.21075701837	440.970570186865	1424.45747487026	952.318982399805	840.562226279164	925.309048984714	978.144681332069	568.012636623262	1076.8130385314	827.481757229745	997.668868475706	880.727887628306	964.382294578364	1153.4917813693	1132.57636579002	898.662327554151	1017.35842805661	1093.39777580924	780	1244	668	746	1073	893	1159	1144	416	1461	993	876	900	1199	499
ENSG00000019505.7	SYT13	11	45240301	45286319	-	46019	NA	NA	NA	0	0	0	0	0	0	0	0	0	0	0	0	0	0	0	0	0	0	0	0	0	0	0	0	0	0	0	0	0	0	0	0	0	0	0	0	0	0	0	0
ENSG00000019549.9	SNAI2	8	48917768	48921740	-	3973	NA	NA	NA	0	0	0	0	0	0	0	0	0	0	0	0	0	0	0	0	0	0	0	0	0	0	0	0	0	0	0	0	0	0	0	0	0	0	0	0	0	0	0	0
ENSG00000019582.14	CD74	5	150401637	150412929	-	11293	0.154442703437649	0.114233302576993	1	98067.6633802103	108614.468248978	111166.225904412	87247.0833410089	89271.4606373415	77876.0649074996	98760.9471010735	100409.319393766	90260.1035597149	120982.361551507	99739.349616898	117602.907551371	133378.158805319	157451.10907961	104006.642501538	103879.717281297	127045.606471972	103302.863444174	117854.885417118	154033.962672382	106532.247186812	108337.356584983	103014.275331847	92935.4315418357	91483.2623620142	111933	127296	100777	86742	93300	73448	90923	103652	85149	124086	104000	122561	129730	193002	91370
ENSG00000019991.15	HGF	7	81699006	81770438	-	71433	0.0923639911987789	0.470609839147844	1	826.188939522199	581.058736154742	516.246700370769	532.080273539851	402.821917774071	536.50594765269	437.740304232511	668.413830719121	478.071459505472	323.696017561209	521.713521073005	597.797108415433	459.570160995741	815.800401444595	391.57584568818	552.95804681342	662.411393818406	620.977022045064	554.22001136665	569.220768995035	567.165394161648	521.124094688659	599.448620766235	395.465481265081	521.894038181181	943	681	468	529	421	506	403	690	451	332	544	623	447	1000	344
ENSG00000019995.6	ZRANB1	10	124942123	124988189	+	46067	0.036965678254836	0.485410979216156	1	2919.25932819509	2817.40961348452	2900.02687024519	2570.88313642317	2462.85894620061	3153.29780300218	2909.94112912878	3193.85565200137	3099.51429621729	3001.98806647881	2624.87115289856	2703.04085779498	2852.00811320399	2887.93342111386	3391.00129158456	2763.88076359537	2781.70186600269	2671.74080724513	3497.61020216823	2854.57159195196	2952.70902838885	2912.21514915179	2768.49269318103	2866.34215576564	2895.22205971994	3332	3302	2629	2556	2574	2974	2679	3297	2924	3079	2737	2817	2774	3540	2979
ENSG00000020129.15	NCDN	1	35557473	35567274	+	9802	-0.0597000576349874	0.537742559450969	1	658.848443818339	1240.61586250954	1306.06002828844	1383.00638207428	1278.31373431392	1182.22160401729	1151.37648259668	1180.86443427045	1313.37148187867	1199.235245784	1349.35831645169	1459.46934494362	1028.12116553857	1269.38542464779	1121.22734884552	982.228109471207	993.617090727609	972.008660953183	1284.34463503663	1307.79647752578	1097.92490153589	1091.75497837274	1375.56608547209	1095.61676867635	1339.46188506577	752	1454	1184	1375	1336	1115	1060	1219	1239	1230	1407	1521	1000	1556	985
ENSG00000020181.17	ADGRA2	8	37784191	37844896	+	60706	-0.265375182952754	0.156020277478053	1	176.101778201444	497.44088572425	315.484094671025	377.183558747531	539.647414785216	320.20710709706	522.464234083965	529.887486091825	503.512069323945	170.622900822927	427.728364703236	675.520327968643	492.470038292975	481.322236852311	292.543582389135	501.118229924662	437.70270556168	262.760525030639	296.387223469991	381.048613955354	414.835499445935	376.946428491463	304.319742739928	245.209467275182	264.915795046341	201	583	286	375	564	302	481	547	475	175	446	704	479	590	257
ENSG00000020219.9	CCT8L1P	7	152445477	152447150	+	1674	-1.46436802745779	0.338743285141188	1	3.50451299903372	0	0	4.023291293307	0	12.7234612091547	0	3.87486278677751	0	3.89995201880975	0	5.75727552246003	0	0	0	0	0	0	8.43378278166641	0	0	0	0	3.13033362478956	0	4	0	0	4	0	12	0	4	0	4	0	6	0	0	0
ENSG00000020256.19	ZFP64	20	52051663	52204308	-	152646	-0.116805865936708	0.176568614001837	1	891.898558254081	871.161482546243	719.215488550729	951.508390867105	908.023752892145	950.018436950219	986.273439809231	821.470910796833	748.377938826747	1256.75953806144	908.203500838485	810.816302746454	942.787108798869	869.643227939938	632.895843612291	826.708658804932	822.156906797121	835.496356933359	669.883318086646	768.683253337096	1001.16188665359	948.445852333359	908.874399458176	964.142756435185	764.981565470895	1018	1021	652	946	949	896	908	848	706	1289	947	845	917	1066	556
ENSG00000020426.10	MNAT1	14	60734742	60969953	+	235212	-0.0530100045482387	0.527610152819906	1	671.990367564715	687.714157622205	576.916718576735	681.947874215536	571.222529480095	713.57411614676	594.153713189041	655.820526662094	599.974381552322	657.141915169443	761.471573036702	570.929822643953	743.331602684387	463.37462802053	499.71452400323	839.441245409189	671.996124597129	617.897797142361	519.280054128317	618.145529305352	664.886458696257	722.625411301607	665.827088142394	640.674948540264	625.082213030693	767	806	523	678	597	673	547	677	566	674	794	595	723	568	439
ENSG00000020577.13	SAMD4A	14	54567097	54793315	+	226219	-0.0308100671526071	0.88774389662212	1	188.367573698062	356.655729387198	284.597539947988	415.404826033948	363.592229819826	155.862399812145	132.516915921505	330.332052572783	267.126403093967	182.322756879356	474.72094288812	627.543031948143	447.232707009278	510.691051304316	218.553960384101	306.491548973886	388.71408158154	150.882020232437	380.725051286655	380.107753180155	269.211952296323	330.913800127298	243.047311315782	369.379367725168	269.876764991029	215	418	258	413	380	147	122	341	252	187	495	654	435	626	192
ENSG00000020633.18	RUNX3	1	24899511	24965121	-	65611	0.0722667137348971	0.679541535160963	1	5877.06829937954	13098.992242948	13191.8681404573	8241.71221433939	15063.2433527724	10739.6615489607	13790.4488896674	11254.5389641953	15410.64939754	19799.0814114924	19322.5809238583	17497.3198586764	18878.3608416192	10067.7927542277	12443.9161193697	18183.0431413498	17042.7162946559	13986.865916377	15756.7158883762	20910.6307287845	13304.4355214912	16233.0155495517	11525.344350882	20154.1313209368	7181.5000919304	6708	15352	11959	8194	15743	10129	12696	11618	14538	20307	20148	18235	18362	12341	10932
ENSG00000020922.12	MRE11	11	94415578	94493908	-	78331	-0.0491993771838201	0.545429241868843	1	3691.12831623226	3011.94910224117	2693.74880834491	2853.51934977799	2780.52373646425	2677.22829609297	2672.06240300739	2831.55598143767	2691.40451371262	2765.06598133611	2688.16727861697	2420.93435719444	2800.60205492707	3382.30846438929	2236.76318830603	2619.27495858988	2253.47670308641	2747.69502151179	2514.47209504826	3309.00734637279	3499.7553798522	2828.8352940016	2519.31813872283	2412.44378017116	2304.86663630206	4213	3530	2442	2837	2906	2525	2460	2923	2539	2836	2803	2523	2724	4146	1965
ENSG00000021300.13	PLEKHB1	11	73646178	73662819	+	16642	-0.206772179923705	0.306336781004329	1	1389.53940411687	699.659564826561	775.473141796262	982.688898390234	777.896007482944	785.673729665304	571.343424382881	371.986827530641	788.658904372663	627.89227502837	357.719013529836	573.808460405183	612.760214660988	366.294380248623	466.703769570215	703.020674649299	429.182944869482	567.603790398215	879.52306151664	493.011046203964	785.600714886067	297.90927413035	773.05384313465	617.71916862514	1072.56170204155	1586	820	703	977	813	741	526	384	744	644	373	598	596	449	410
ENSG00000021355.12	SERPINB1	6	2832332	2842006	-	9675	0.100576946444488	0.346134903107175	1	9428.89222390022	4918.94803807942	6424.40338239179	5797.56275365539	5255.82136421133	4850.81958599024	5611.33104631552	5569.14654029598	4766.93426473638	4877.8649875263	5552.79648347923	6405.92856465719	5223.88364210148	7194.54374033988	6260.66032350288	6425.40888279081	7320.60437477126	5873.10829775513	5306.05419577984	7701.88630577414	7184.41434259831	5266.82751698671	5849.4747866252	4991.83868699775	4542.26408135636	10762	5765	5824	5764	5493	4575	5166	5749	4497	5003	5790	6676	5081	8819	5500
ENSG00000021461.16	CYP3A43	7	99828013	99866102	+	38090	-0.483526823931045	0.846722663019305	1	0	2.55973011521913	0	0	0	0	0	0	8.48020327282433	0	0	0	0	0	0	0	5.32485043262384	0	0	0	0	0	0	0	1.98438797787521	0	3	0	0	0	0	0	0	8	0	0	0	0	0	0
ENSG00000021488.12	SLC7A9	19	32830509	32869766	-	39258	0.600358447622366	0.126461071640115	1	20.1509497444439	3.41297348695884	12.1340036411933	4.023291293307	22.9637197780943	41.3512489297528	13.0344507463775	39.7173435644695	9.54022868192738	2.92496401410731	6.71322545498352	1.91909184082001	19.5343021452328	32.6320160577838	14.7979244010068	20.9178208498498	15.9745512978715	23.6073909207214	15.6627394516662	35.7527094575394	35.447837135103	22.5820441031752	24.5089725696587	13.5647790407548	19.8438797787521	23	4	11	4	24	39	12	41	9	3	7	2	19	40	13
ENSG00000021574.11	SPAST	2	32063611	32157637	+	94027	-0.055811540463237	0.521333265236621	1	1060.1151822077	972.697443783268	860.411167284615	1112.44004259939	862.096313335956	1116.48372110333	1119.8765599596	1455.97969213165	827.879844509476	1097.83649329495	893.818017720663	1179.2819361839	1048.68358884934	1151.91016683977	868.5243321514	1061.35204051194	1045.80062496732	981.246335661291	807.233494816642	1028.36082729186	1068.22536231459	1162.10673115571	1060.01306363774	1025.70598438938	819.552234862463	1210	1140	780	1106	901	1053	1031	1503	781	1126	932	1229	1020	1412	763
ENSG00000021645.18	NRXN3	14	78170373	79868290	+	1697918	-0.981277845020856	0.741868015323367	1	0	0	0	0	0	0	10.8620422886479	0	0	0	0	0	0	0	0	4.54735235866299	0	0	0	0	0	0	0	0	0	0	0	0	0	0	0	10	0	0	0	0	0	0	0	0
ENSG00000021762.19	OSBPL5	11	3087116	3166739	-	79624	-0.108915891571076	0.596733434662289	1	1275.64273164827	4218.43522988112	3375.45919473195	5227.26121282912	2360.47902885661	3741.75788392558	3459.56046893436	3063.07903294763	3534.12471394954	4906.13963966267	4665.69169121355	6324.36716142234	6407.25110363637	1638.94300650219	3913.4818531278	5045.74217717246	5195.98905215434	4380.71062824518	2306.03717772993	4004.30345924441	3559.1544582948	3590.54501240486	3010.51879730641	5791.11720586069	2551.92293954753	1456	4944	3060	5197	2467	3529	3185	3162	3334	5032	4865	6591	6232	2009	3438
ENSG00000021776.10	AQR	15	34851782	34969839	-	118058	-0.0477657614062748	0.417801189895098	1	7577.63323216066	5060.58643778821	5477.95109837871	5431.44324596445	5360.11492487017	5483.81178114568	5752.53759606794	6368.33699006885	5203.66473328683	5858.70292025695	5713.91389439883	5062.56427608318	5345.20193963503	5931.68471890365	5091.62429582334	5395.88830878951	5143.80551791463	5224.41825158574	5278.3431952115	5429.70753366999	5763.62670823729	6186.61154411219	5660.55145640075	5554.25529491828	5149.48680258618	8649	5931	4966	5400	5602	5172	5296	6574	4909	6009	5958	5276	5199	7271	4473
ENSG00000021826.14	CPS1	2	210477682	210679107	+	201426	-0.462837797400809	0.218824839316683	1	51.6915667357473	23.8908144087119	49.6391058048816	37.2154444630897	44.970617898768	45.5924026661377	8.68963383091834	18.4055982371932	26.500635227576	5.84992802821463	16.3035475335314	21.1100102490201	28.78739263508	0.815800401444595	10.2447168930047	25.4651732085128	17.0395213843963	23.6073909207214	14.4579133399996	17.8763547287697	41.1961350489035	39.9528472594638	25.5301797600611	29.2164471647026	7.93755191150086	59	28	45	37	47	43	8	19	25	6	17	22	28	1	9
ENSG00000021852.12	C8B	1	56929210	56966140	-	36931	NA	NA	NA	0	0	0	0	0	0	0	0	0	0	0	0	0	0	0	0	0	0	0	0	0	0	0	0	0	0	0	0	0	0	0	0	0	0	0	0	0	0	0	0
ENSG00000022267.16	FHL1	X	136146702	136211359	+	64658	0.0609928317178477	0.764676540323299	1	876.128249758429	1024.74528945939	1324.81257937028	803.652435838073	1189.3293201738	517.420755838958	445.343733834565	1217.67563074483	1012.3242656934	960.363184631902	656.93706238053	578.606190007233	521.257430928055	509.875250902872	899.258482830414	1139.56650108095	970.187748824064	407.48409545767	474.701487996652	683.064922794042	1187.9815688521	794.714244400205	1290.80588866869	1301.17534337086	1057.67879220749	1000	1201	1201	799	1243	488	410	1257	955	985	685	603	507	625	790
ENSG00000022277.12	RTFDC1	20	56468585	56519449	+	50865	-0.155785309482442	0.220780574823849	1	4140.58210835834	2311.43629404287	2421.28527203811	2752.93706744531	1627.55363927243	2099.37109951053	2120.27065474407	1757.2502738036	2031.00868384143	1919.7513812591	1875.86699856397	2862.32548058304	1770.42464705742	2413.13758747311	1743.8784755648	1858.0481737497	2176.79885685663	2460.30069725953	2095.19260818827	2582.66282791962	2039.68770974687	2102.73572206874	1734.00980930335	1834.37550412668	1560.72114459886	4726	2709	2195	2737	1701	1980	1952	1814	1916	1969	1956	2983	1722	2958	1532
ENSG00000022355.16	GABRA1	5	161847063	161899981	+	52919	-0.881753070395382	0.768892187994629	1	0	0	0	0	0	0	0	3.87486278677751	0	0	0	0	0	0	0	0	0	0	0	0	0	0	0	0	0	0	0	0	0	0	0	0	4	0	0	0	0	0	0	0
ENSG00000022556.15	NLRP2	19	54953130	55001142	+	48013	-0.595225337879362	0.0568961486949476	1	877.004378008188	761.94633096356	527.277612771854	434.515459677156	228.680376123522	553.47056259823	886.34265075367	167.587815528128	309.527419458088	205.722468992214	866.965115900729	572.848914484773	271.423987702183	128.896463428246	234.490186662108	306.491548973886	522.900312483661	492.675984432447	524.099358574984	82.7957482174596	252.925108207222	547.180299423092	124.587277229098	629.197058582702	226.220229477774	1001	893	478	432	239	522	816	173	292	211	904	597	264	158	206
ENSG00000022567.9	SLC45A4	8	141207166	141308305	-	101140	0.0231853975100205	0.852000354067653	1	914.6778927478	1204.77964089647	1985.56423219526	1488.61777852359	1463.93713585351	1232.05516041981	978.670010207178	1156.64654185309	1171.32807705886	1536.58109541104	915.875758501323	1505.5275491233	1217.29545999767	1198.41078972211	998.29074612946	1525.18198109557	1531.42698442262	1859.85184123249	1084.34350049997	1522.31273427102	1210.9747605073	1063.96169332268	1096.77652249223	1157.17999663054	1481.34562548385	1044	1412	1800	1480	1530	1162	901	1194	1105	1576	955	1569	1184	1469	877
ENSG00000022840.15	RNF10	12	120533480	120577594	+	44115	0.0758733916687171	0.272561512007148	1	4243.96524182983	5052.05400407082	5996.4039812297	4773.63511950875	4631.01682191568	5930.19321190019	5376.71093288072	4655.64763831318	5384.92907824345	5418.00834213145	4728.98781693196	5879.1378543521	5716.35368039445	5051.43608574493	6302.7774929519	5093.94411217429	5678.42050135006	5615.479814229	6901.24396762645	5635.75604343844	4827.61219794011	4885.53838770617	5679.9543930184	4942.79679354272	5339.9880484622	4844	5921	5436	4746	4840	5593	4950	4806	5080	5557	4931	6127	5560	6192	5537
ENSG00000022976.15	ZNF839	14	102317377	102342702	+	25326	0.0268590648780672	0.7837686392077	1	748.213525293699	973.550687155008	1061.17377298436	948.490922397125	857.312205048853	1033.78122324382	1024.2905878195	918.342480466271	1034.58479928457	887.239084279219	945.605756944821	835.764496677114	592.197791350217	889.222437574608	1052.92923622548	717.57220219702	936.108706055271	1104.4153317694	1025.3070210283	693.414391321224	946.553056472481	944.971691702101	891.513877221334	751.280069949495	1201.54692060344	854	1141	962	943	896	975	943	948	976	910	986	871	576	1090	925
ENSG00000023041.11	ZDHHC6	10	112424428	112446917	-	22490	-0.112388566193092	0.126938974015281	1	3297.74673209073	2015.36084404919	2202.87320649664	2107.19881486954	2207.38756366931	2364.44320803458	2420.06302191076	2499.2864974715	2443.35856798251	2122.54888623721	2141.51892013974	2095.64829017545	2201.20741541808	2586.08727257937	2068.29451050995	1951.72363233816	2211.94286971194	1918.35711438384	2366.27848331326	2191.26474543708	2154.65366802288	2193.06389848144	2285.46169212067	1978.370850867	1812.73841778901	3764	2362	1997	2095	2307	2230	2228	2580	2305	2177	2233	2184	2141	3170	1817
ENSG00000023171.16	GRAMD1B	11	123358428	123627774	+	269347	-0.0871340520295782	0.446402263429033	1	597.519466335249	1321.67398282481	1350.18367789278	1077.23624378295	886.973676428892	1154.65410473079	1120.96276418847	900.905597925772	1052.60523123932	1274.30932214609	1103.84607124086	1387.50340091287	1219.35170232874	932.459858851172	990.322632990456	1244.1556053302	1415.34524499142	877.579097270297	1153.01858886496	1035.88771349344	766.439721840065	1178.60899415418	1026.31322635446	954.751755560816	979.295467081418	682	1549	1224	1071	927	1089	1032	930	993	1307	1151	1446	1186	1143	870
ENSG00000023191.16	RNH1	11	494512	507300	-	12789	0.0678921577634292	0.456570587487638	1	2016.8472309439	3137.37587788691	3518.86105594605	2786.1292206151	2250.44453825324	3083.31876635183	3338.99179953037	2486.69319341447	3601.96634013214	2642.21749274361	3350.85853424463	3329.62434382272	3110.06652575418	3215.06938209315	3405.79921598557	2877.56457256194	3846.67195252746	3137.73017585415	3616.88798722322	2784.00703381208	2738.10590627363	2576.0901080776	3021.75207640083	2900.77582563833	3279.20113343879	2302	3677	3190	2770	2352	2908	3074	2567	3398	2710	3494	3470	3025	3941	2992
ENSG00000023228.13	NDUFS1	2	206114817	206159603	-	44787	-0.0212429814428904	0.785543964184393	1	4263.24006332452	3013.65558898465	2698.16117330534	3160.29531089265	3213.00712561836	2983.65165354678	3148.90605947903	3715.02469682294	2740.16568253136	2883.03952990511	2957.65532902417	2767.33043446245	2933.22968528154	3900.34171930661	2848.03129625531	2976.6968539808	2730.58330184951	2987.87456392261	2530.13483449992	3163.17392621704	3364.67037887789	3402.94033831694	3222.92989291011	3021.81539246352	2665.03305428641	4866	3532	2446	3142	3358	2814	2899	3835	2585	2957	3084	2884	2853	4781	2502
ENSG00000023287.12	RB1CC1	8	52622456	52745843	-	123388	0.0519197179792006	0.401348481471435	1	5467.91640674236	4573.38447252484	5575.02312750826	4966.75310158749	4971.64533195741	5560.15254840061	5123.62534755522	5606.92645246706	5723.07718374732	5808.97853201713	5304.40714164484	5101.90565881999	5154.99952401039	4996.77745884814	7074.54616555826	5009.36335830315	5249.23755648058	5546.71045806864	6803.65305258146	5493.68606638348	5442.68007471676	5174.76226025838	5084.59060101377	5069.0535830759	5030.42352391367	6241	5360	5054	4938	5196	5244	4717	5788	5399	5958	5531	5317	5014	6125	6215
ENSG00000023318.7	ERP44	9	99979179	100099040	-	119862	0.0769812058697741	0.310579745984385	1	3988.13579290037	3213.31453797174	3067.69673874168	3604.86899880307	3037.90876231039	3265.68837701638	2983.80301669158	3222.9171229022	3035.91277167111	3155.06118321709	3251.11918462773	3762.37955392763	3580.94601957084	4711.24731834253	3115.53223735043	3592.40836334377	3790.22853794165	3376.88330996407	3307.2476765249	4073.92715660909	3088.75207901546	3669.58216676597	3409.81080875376	3255.54696978114	2638.2438165851	4552	3766	2781	3584	3175	3080	2747	3327	2864	3236	3390	3921	3483	5775	2737
ENSG00000023330.14	ALAS1	3	52198086	52214327	+	16242	-0.0816331237577581	0.379817178033263	1	1433.34581660479	1340.44533700308	1252.00855752313	1314.61043008806	1181.67474691444	996.671128050453	1102.49729229776	1176.02085578698	1282.63074501468	888.214072283921	912.039629669904	1277.15562006572	1188.50806736259	1424.38750092226	896.981879076413	996.779637018928	1157.62248405242	1217.32024486851	851.812060948307	1460.21592310792	1041.39997205019	1067.43585395394	1116.17945910987	1058.05276517887	1094.38996979818	1636	1571	1135	1307	1235	940	1015	1214	1210	911	951	1331	1156	1746	788
ENSG00000023445.13	BIRC3	11	102317450	102339403	+	21954	0.0326731843088893	0.813053209826233	1	7675.7595961336	4775.60315162715	5512.14692682208	4291.84598713524	4769.75596224167	6320.3793556476	5732.98591994837	7282.80460774834	4619.59073287106	6565.56922366622	3453.47498048509	3172.25881287548	4248.19665600537	7338.94041139557	6158.21315457284	4879.30908084539	4373.83214535722	4965.76335975871	5212.07775906984	6372.45003041879	4836.23464481081	5544.76036748733	6480.58083029391	3211.72229903409	5228.86232170119	8761	5597	4997	4267	4985	5961	5278	7518	4358	6734	3601	3306	4132	8996	5410
ENSG00000023516.8	AKAP11	13	42272153	42323267	+	51115	-0.0444392919921444	0.579236907384184	1	9764.4493435577	7145.91323832006	6221.43459421183	6484.53974198756	7471.82032279743	7485.63634471936	8776.53016922752	8659.34961275105	6156.62757607047	8460.94590480776	6327.69450742589	6304.21669709373	6390.80116498776	8076.42397430149	6557.75711340002	6742.81407742549	6043.70524102806	7077.08523471193	6596.4229613748	7448.79475724577	7387.52086888593	7905.45251642695	7999.11592242235	6883.60364091225	6893.76383513849	11145	8375	5640	6447	7809	7060	8080	8939	5808	8678	6598	6570	6216	9900	5761
ENSG00000023572.8	GLRX2	1	193096468	193106114	-	9647	0.0210703262748422	0.863042769420953	1	212.899164691298	148.464346682709	145.608043694319	124.722030092517	157.875573474398	122.993458355162	175.965085076096	118.183314996714	173.844167092899	124.798464601912	195.642570402377	134.336428857401	114.121449374781	193.344695142369	117.245093331054	136.42057075989	125.666470209923	156.014061736942	144.579133399996	126.075343876586	187.777731850816	173.708031562886	182.796087082038	119.9961222836	160.735426207892	243	174	132	124	165	116	162	122	164	128	204	140	111	237	103
ENSG00000023608.4	SNAPC1	14	61762357	61796428	+	34072	-0.00168305438571288	0.991308736425601	1	318.03455466231	228.669223626242	249.298620264517	309.793429584639	248.773630929355	153.741822943953	245.482155723443	203.43029630582	239.565742457287	176.472828851141	270.44708261505	217.816923933071	221.046050590793	286.345940907053	180.989998443083	363.78818869304	346.11527812055	211.440109985592	110.84400227333	193.817319690871	232.80606550892	205.84401740202	172.584015178013	238.948800025603	296.666002692345	363	268	226	308	260	145	226	210	226	181	282	227	215	351	159
ENSG00000023697.12	DERA	12	15911172	16037282	+	126111	0.0243235778943268	0.767954564577431	1	780.630270534761	534.130350709058	607.803273299773	479.77748672686	601.840822517554	490.913544986553	568.084811696286	772.06641026542	535.312831597036	539.168366600448	552.402551724358	529.669348066323	500.695007617284	577.586684222773	568.012636623262	643.90509398668	586.798517675147	586.079139814432	571.087576929982	653.898238762891	698.41819652676	534.152197055875	558.600333150137	520.678826256664	535.784754026308	891	626	551	477	629	463	523	797	505	553	576	552	487	708	499
ENSG00000023734.10	STRAP	12	15882391	15903478	+	21088	0.0378183185269308	0.647161452083102	1	2371.67917209607	1767.06702287294	2041.8218854408	1883.906148091	1587.36712966077	2165.10898242449	2141.99473932137	2021.70965900117	2333.11592543579	2140.09867032185	2267.15213936872	2641.62991888874	2082.97348138114	2480.84902079301	2339.21035723608	2176.36283885611	2077.75663880982	1624.80434032618	2477.12248558659	2574.19508094283	2108.66728471248	1910.78834719175	2217.04081036371	2267.40498888924	1753.20677845275	2707	2071	1851	1873	1659	2042	1972	2087	2201	2195	2364	2753	2026	3041	2055
ENSG00000023839.10	ABCC2	10	99782732	99852192	+	69461	-0.062447980108576	0.604382446385314	1	284.74168117149	242.321117574077	279.082083747446	167.972411495567	255.471382531299	176.007880059974	312.82681791306	304.176728762035	213.065107229711	339.295825636448	258.938696120793	264.834674033161	237.49598923941	232.503114411709	248.149809186114	194.626680950776	211.929047218429	256.602075225233	319.278919591657	211.693674419641	251.009008902621	226.688981189567	312.489400263148	174.255238446619	312.541106515346	325	284	253	167	267	166	288	314	201	348	270	276	231	285	218
ENSG00000023892.10	DEF6	6	35297852	35321771	+	23920	-0.0727207367521221	0.0969454459489436	1	7294.64380748868	6736.356419885	6468.52703199613	7293.22129194226	6287.27511091073	7387.02952034841	7183.06856548287	6546.58067826061	7766.80617249799	7119.3624103372	7084.37091942332	6801.26148386611	6905.88986892258	6554.95622560732	6874.20503520617	7101.14544328813	5863.72529640537	5911.08540488847	6410.87974017814	6459.95008251224	7110.64451937121	6341.21169220316	6955.44217383105	7249.85267501263	6924.52184879556	8326	7895	5864	7251	6571	6967	6613	6758	7327	7302	7387	7088	6717	8035	6039
ENSG00000023902.13	PLEKHO1	1	150149183	150164720	+	15538	0.051872043934092	0.671649140798149	1	4061.73056588008	5785.84330376697	6321.8158970617	7916.83144240485	7293.8514945172	4231.61114047804	4558.79914854553	5733.82820873403	5215.32501278697	5702.70483950456	6991.34479526141	8291.43629826285	7889.80182434299	7406.65184471547	6762.65145126011	5565.04981653177	7476.09000740387	5704.77733640738	7687.99541854476	8408.47274794814	5457.05081950127	4794.34167113566	5171.39321219798	6303.44847578458	5808.30361124075	4636	6781	5731	7871	7623	3991	4197	5919	4920	5849	7290	8641	7674	9079	5941
ENSG00000023909.9	GCLM	1	93885205	93909456	-	24252	0.0724935813918402	0.459403284710038	1	943.590124989828	1046.07637375288	873.648262165917	1046.05573625982	1101.30172769111	1146.17179725802	1010.16993284426	880.56256829519	1146.94749264949	950.613304584877	1089.46058812304	800.261297621944	1045.59922535273	827.221607064819	843.481690857388	1192.31578844144	859.430859825488	941.216411926155	910.848540419972	1269.22118574265	1163.0722778923	1163.84381147134	995.677010642383	1593.33981501789	934.646737579226	1077	1226	792	1040	1151	1081	930	909	1082	975	1136	834	1017	1014	741
ENSG00000024048.10	UBR2	6	42564062	42693504	+	129443	0.0072964729307632	0.870145092581166	1	10941.0895829833	9573.39063091953	11202.9946345417	10114.5543113738	9734.70354259714	10677.104531349	10547.0430622771	9428.50987592639	11449.334443722	11302.0609505107	10725.816212648	10572.2769510774	11273.3485801304	10977.4102018385	10196.9082141707	10453.4536020945	11361.1008830462	10544.2924751553	9566.31932663304	12044.89964409	11055.8929875429	11225.0129995937	9613.64449044861	10314.4492936816	10240.434159825	12488	11220	10156	10056	10174	10070	9710	9733	10801	11592	11184	11018	10965	13456	8958
ENSG00000024422.11	EHD2	19	47713343	47743134	+	29792	0.198304278924499	0.580352307868269	1	10.5135389971012	27.3037878956707	70.5978393669428	34.1979759931095	61.2365860749181	12.7234612091547	33.6723310948085	76.5285400388559	38.1609147277095	13.6498320658341	28.7709662356437	15.3527347265601	11.3093328209243	13.8686068245581	29.5958488020136	59.1155806626189	67.0931154510604	27.7130241243252	27.7110005683325	39.516152558333	95.8049652300082	20.8449637875463	26.5513869504636	16.6951126655443	34.7267896128162	12	32	64	34	64	12	31	79	36	14	30	16	11	17	26
ENSG00000024526.16	DEPDC1	1	68474152	68497221	-	23070	0.547705101527664	0.558421728646118	1	23.6554627434776	4.26621685869854	13.2370948813018	13.0756967032477	19.1364331484119	10.6028843409623	0	0	4.24010163641217	0	0	4.79772960205002	16.4499386486171	29.3688144520054	0	21.8272913215824	8.51976069219814	0	0	0	3.83219860920033	59.9292708891957	7.14845033281711	16.6951126655443	0	27	5	12	13	20	10	0	0	4	0	0	5	16	36	0
ENSG00000024862.17	CCDC28A	6	138773509	138793319	+	19811	-0.046917258015341	0.547497997329889	1	1089.02741444973	704.779025057	682.813477627149	804.6582586614	731.011746269335	899.1245921136	922.187390306208	810.815038133195	808.799387145621	692.241483338731	879.432534602841	781.070379213744	669.30687876561	794.589591007035	721.683390018332	894.918944184877	691.165586154574	704.116094418039	854.22171317164	813.84457054662	760.691423926265	890.253661759792	667.869502523199	784.670295280584	780.856669293897	1243	826	619	800	764	848	849	837	763	710	917	814	651	974	634
ENSG00000025039.14	RRAGD	6	89364636	89412270	-	47635	0.18645547644795	0.202151198287928	1	653.591674319788	550.341974772112	505.215787969684	504.923057310028	453.533465617362	393.3670090497	538.757297516937	507.607025067854	692.196592144286	324.671005565912	310.726435344951	616.028480903223	519.201188596978	733.404560898691	552.076410345254	469.286763414021	717.789838317694	412.616136962175	608.437186391648	798.790798143445	617.942025733553	423.847597013442	769.990221563443	395.465481265081	401.838565519731	746	645	458	502	474	371	496	524	653	333	324	642	505	899	485
ENSG00000025156.12	HSF2	6	122399546	122433119	+	33574	-0.117137715498058	0.317436078609868	1	627.307826827035	392.491951000266	440.133404803284	506.934702956682	495.633618543868	551.349985730038	455.119571894348	741.0675079712	501.392018505739	365.620501763414	439.236751197493	341.598347665962	315.633197820341	451.137621998861	509.959240896235	454.735235866299	414.273363658135	386.955929439651	496.388358006651	335.88729674583	369.807165787832	502.884751374556	430.949434349832	436.159818387346	466.331174800675	716	460	399	504	518	520	419	765	473	375	458	356	307	553	448
ENSG00000025293.16	PHF20	20	35771974	35950381	+	178408	0.00692189257720497	0.883484975630625	1	6161.80998055103	5420.65514066237	5366.53888312776	5023.07917969379	4768.79914058425	5348.09486158137	5033.47039655945	5233.97090923973	5316.02742665175	5222.03575318626	5087.66586266965	5737.12505813142	4912.36292894329	5239.07017807719	5524.17900908354	5133.96081293052	6424.96453200393	4900.07322850105	5157.86058404484	5498.39037025948	4992.39673813573	5071.40598147846	5487.96744122274	5008.5337996633	5224.89354574544	7033	6353	4865	4994	4984	5044	4634	5403	5015	5356	5305	5979	4778	6422	4853
ENSG00000025423.11	HSD17B6	12	56752161	56787790	+	35630	0.366326590599535	0.671806786723695	1	14.8941802458933	12.7986505760956	16.5463686016272	0	11.4818598890471	5.30144217048113	0	14.5307354504157	0	6.82491603291707	0	0	10.2812116553857	8.15800401444595	0	0	0	3.0792249027028	0	8.46774697678564	15.3287944368013	19.1078834719175	16.3393150464391	20.8688908319304	18.8516857898145	17	15	15	0	12	5	0	15	0	7	0	0	10	10	0
ENSG00000025434.18	NR1H3	11	47248300	47269032	+	20733	-0.0366921226645824	0.831041847817491	1	148.065674209175	168.942187604462	127.958583852584	244.4149460684	130.127745409201	139.958073300702	192.258148509068	198.586717822348	101.762439273892	90.6738844373267	198.519667025941	226.452837216761	235.439746908333	107.685652990686	120.659998962056	229.186558876615	88.3925171815557	211.440109985592	161.446698963328	149.596863256546	198.316278026117	190.21029456136	170.541600797208	194.080684736953	160.735426207892	169	198	116	243	136	132	177	205	96	93	207	236	229	132	106
ENSG00000025708.13	TYMP	22	50525752	50530056	-	4305	0.106351399221866	0.635812284793511	1	5465.28802199308	12334.4861818692	14389.8252272151	13064.6326521912	9331.88162482307	6488.9652166689	6755.10409931014	7911.50109490299	8995.37562164841	5920.1271645532	8708.01244732148	25543.1124013143	10209.243173798	16520.7739296545	8134.30521304574	19118.8882567627	16910.6600039268	8237.95302303088	7986.79229423809	15527.0253730993	10049.9408526279	9491.4068445961	7942.94952695021	5983.11100151445	8360.22655078828	6238	14456	13045	12989	9753	6120	6219	8167	8486	6072	9080	26620	9930	20251	7146
ENSG00000025770.18	NCAPH2	22	50508216	50523472	+	15257	0.0443038753754373	0.650288572833166	1	965.493331233789	1567.40807388585	1621.54412295947	1197.93498258216	1305.10474072169	1657.2308224924	1282.80719428932	1138.2409436159	1559.29737679057	1539.50605942515	1692.6918468637	1647.54034534398	1330.38878820691	1240.01661019578	1704.03790986978	1555.19450666274	1552.72638615311	1219.37306147031	1926.51695255494	1371.77501023927	1173.6108240676	1451.33060370791	1335.7390050464	1709.1621591351	1378.15745063434	1102	1837	1470	1191	1364	1563	1181	1175	1471	1579	1765	1717	1294	1520	1497
ENSG00000025772.7	TOMM34	20	44942130	44960486	-	18357	-0.0641838391227924	0.665440323745772	1	820.932170023648	479.522774917716	432.411766122524	356.061279457669	509.029121747757	321.267395531157	468.154022640725	583.166849410016	262.886301457554	454.344410191336	494.860619253071	460.582041796802	407.135981553274	634.692712323895	409.788675720189	341.960897371457	299.25659431346	483.438309724339	516.870401904984	305.779751939481	411.003300836735	540.231978160576	488.137037012368	492.505823633558	419.698057320608	937	562	392	354	532	303	431	602	248	466	516	480	396	778	360
ENSG00000025796.13	SEC63	6	107867756	107958189	-	90434	-0.0147227047801371	0.756062161108108	1	5163.89990407618	4129.69791922019	4116.73650808485	4196.2928189192	4237.76312071582	4764.93622282844	4264.43780252317	4802.89242421073	4216.7810774119	4379.64611712335	4419.22041379487	4483.95808607595	4311.94016826877	4664.74669546019	4659.06958256314	4199.93463846114	3923.34979875725	3919.85330114066	4486.77243984653	4869.89537242694	4528.70070642249	4598.0515954696	4426.9331703946	4282.29639871212	3967.78376176149	5894	4840	3732	4172	4429	4494	3926	4958	3978	4492	4608	4673	4194	5718	4093
ENSG00000025800.13	KPNA6	1	32108038	32176568	+	68531	0.106636203277546	0.454980081928624	1	6656.82244166455	3461.608359148	3472.5312238615	6247.16555568244	3719.16578239385	5281.2966902333	3873.40428013185	3972.70307214365	3513.98423117658	6178.49898579935	5930.65517337401	4791.97232652756	6084.42105765726	5270.07059333208	6733.0556024581	5644.17374757251	3421.74888800408	3410.7547838938	6167.50486562148	6382.79949894597	5184.96471824804	6513.18264345042	5928.10774028619	3706.31501175084	4436.09932454004	7598	4057	3148	6211	3887	4981	3566	4101	3315	6337	6184	4994	5918	6460	5915
ENSG00000026025.15	VIM	10	17228259	17237593	+	9335	0.155867764220125	0.0801210180229971	1	38461.1540361453	33938.6083543187	29305.824975962	32939.6916411277	28844.3456846013	30027.3684536051	31402.1642564811	32581.7837426187	33281.6177696082	25808.9074724782	35519.6758823178	34022.6196999775	32677.8031254779	44994.6553412752	39899.7573926224	31490.4150837412	33048.1517250366	27516.9801388531	42952.0508809153	49084.7066421008	34035.6719476127	32690.9829999774	34907.9253895268	32374.9537921152	27708.0093350716	43899	39776	26567	32749	30146	28320	28910	33634	31397	26471	37037	35457	31784	55154	35052
ENSG00000026036.21	RTEL1-TNFRSF6B	20	63659300	63698684	+	39385	0.104593999088213	0.532026914184635	1	499.393102362305	1751.70864218162	1555.35864855296	1813.49855045813	1339.55032038883	1473.80092339375	1149.20407413895	1200.23874820434	1984.36756584089	1787.15301261957	2264.27504274516	1919.09184082001	1858.84306729374	1020.56630220719	1815.59149381584	2076.32108696552	1696.49734783396	1694.60010478744	1651.81659909495	1730.24296558987	1177.4430226768	1834.35681330408	2587.73902047979	1425.34524382085	1731.37851069612	570	2053	1410	1803	1400	1390	1058	1239	1872	1833	2361	2000	1808	1251	1595
ENSG00000026103.21	FAS	10	88990582	89015785	+	25204	0.121616496144914	0.312066444070558	1	1374.64522387098	1481.23049334013	1421.88460849983	763.419522905003	1039.10831995877	1298.85333176788	1005.8251159288	1145.99066918945	1435.27440392552	1357.18330254579	1357.98960632238	783.949016974974	1310.85448606168	1292.22783588824	1270.34489473258	1288.71965844509	1189.57158664817	1316.8818500559	807.233494816642	1740.59243411705	1285.70263338671	1777.90170304614	1223.40621410213	1408.6501311553	1239.25029218307	1569	1736	1289	759	1086	1225	926	1183	1354	1392	1416	817	1275	1584	1116
ENSG00000026297.15	RNASET2	6	166929504	166957191	-	27688	0.0264986120667869	0.774560479514609	1	6507.88063920561	11523.9049787165	12171.508743357	9387.34441010856	10872.3644932702	8447.31795444464	10865.3009013345	8578.94620992542	9988.61942997796	8284.47307595662	9624.84723803066	10672.0697268001	10963.8841093033	8672.77406775749	9776.8748215575	11238.3266191997	12021.3823366916	10458.0741778796	12191.6354239546	8601.34920686381	8377.18615971192	8211.17865197763	11033.122485108	9585.08155910564	10074.7377636725	7428	13506	11034	9333	11363	7967	10003	8856	9423	8497	10036	11122	10664	10631	8589
ENSG00000026508.17	CD44	11	35138870	35232402	+	93533	0.0503640057099129	0.526711379097037	1	38242.1219737057	26142.5236667329	27051.1064811803	26312.3250582278	24514.7276847731	29587.3487534552	27495.0876452545	27506.6822076369	28601.6055884183	23498.1859013335	28296.2452927555	28336.3505756278	27259.6045830897	35065.548655293	32171.8259496658	23957.2711663801	23179.0739332116	25801.8518680476	31061.6219848774	36029.3225254477	28290.2481827691	27355.5408105233	30352.3201131414	27941.3579348716	25626.3863462805	43649	30639	24523	26160	25621	27905	25313	28395	26982	24101	29505	29531	26514	42983	28263
ENSG00000026559.13	KCNG1	20	51003656	51023129	-	19474	-0.0779869319208612	0.798619266569716	1	163.835982704826	214.164086306667	220.618248021696	114.663801859249	63.1502293897593	234.323743935266	51.0515987566452	368.111964743864	117.662820410438	99.4487764796487	69.0503189655448	105.5500512451	343.392469289883	197.423697149592	96.7556595450446	274.660082463245	57.5083846723375	292.526365756766	248.194179003326	135.48395162857	91.9727666208078	132.018103987794	122.544862848293	162.777348489057	81.3599070928838	187	251	200	114	66	221	47	380	111	102	72	110	334	242	85
ENSG00000026652.13	AGPAT4	6	161129979	161274061	-	144083	0.237996322465191	0.0328125763670575	1	1324.70591363475	2023.89327776659	2031.89406427982	1539.91474251325	1397.91644149149	1879.89139365261	1457.68607513655	1437.57409389446	2299.1951123445	1857.35214895814	1991.9098957144	2165.69514236538	2252.61347369501	1772.7342723391	1850.87885200285	2347.34328754184	2642.19078466795	2608.10349258927	2090.3733037416	2723.79194419938	1965.91788651977	2188.72119769237	1668.65254911759	2328.96821684343	1568.65869651036	1512	2372	1842	1531	1461	1773	1342	1484	2169	1905	2077	2257	2191	2173	1626
ENSG00000026751.16	SLAMF7	1	160739057	160754821	+	15765	-0.123026376492686	0.412260413421931	1	4019.67640989167	3937.71816057876	3190.13986639373	3704.44545831242	5756.2390910423	3984.56393533362	4655.4713249145	3390.50493843033	3542.60491722237	5301.00978156716	5368.66229957111	4859.14054095626	5287.62715436487	2442.50640192512	2654.51997716522	4208.11987270673	3490.97194362819	4736.8743086578	2924.11297301491	5692.20768995035	4365.83226553147	5873.06854714118	3027.87931954325	6008.15367051277	2887.28450780844	4588	4615	2892	3683	6016	3758	4286	3500	3342	5437	5598	5064	5143	2994	2332
ENSG00000026950.16	BTN3A1	6	26402237	26415216	+	12980	0.0100479867790166	0.927180759931063	1	4552.3623857448	4972.70237049902	2373.85234871345	3625.99127809293	4242.54722900292	4507.28613334306	6058.84718860781	3808.9901194023	4285.6827290036	4583.41861010616	4096.98559195566	3697.13043133975	3880.12927874257	3690.68101613535	3521.90600743962	4143.54746921372	4749.76658590047	4516.1965239641	2953.02879969491	4166.13151257853	4926.29131212702	4699.67079393389	3989.85649290235	5349.74016476536	4124.55041201363	5196	5828	2152	3605	4434	4251	5578	3932	4043	4701	4272	3853	3774	4524	3094
ENSG00000027001.9	MIPEP	13	23730189	23889419	-	159231	-0.0792519888349009	0.37982041245031	1	530.933719353608	446.246283419868	541.617798893264	418.422294503928	462.144860534147	435.778546413549	599.584734333365	427.203622242221	542.733009460757	659.091891178848	538.976100814391	422.200204980402	632.294516806221	535.165063347654	399.543958827184	525.673932661442	401.493722619838	440.3291610865	519.280054128317	452.554032870432	443.576989014938	566.288182895009	559.621540340539	522.765715339857	446.487295021923	606	523	491	416	483	411	552	441	512	676	562	440	615	656	351
ENSG00000027075.14	PRKCH	14	61187559	61550976	+	363418	-0.183679446047408	0.0394386152705958	1	12808.1188832185	13027.3197997219	12877.4871370264	14602.5357490578	16280.3205010114	17145.9242677701	14671.3605192767	11349.4731024713	15449.8703376768	16377.8485029916	19768.5309005108	12973.0608439433	10611.2385495236	9644.392345878	12873.0559269989	13459.2535111707	12850.9940340944	12739.7798307824	12302.479426228	12369.4966115334	11174.6911444282	14336.123844885	12979.5433900151	15171.6836348134	12845.9355747752	14619	15268	11674	14518	17015	16171	13507	11716	14575	16798	20613	13520	10321	11822	11309
ENSG00000027644.4	INSRR	1	156840063	156859018	-	18956	1.30949824706324	0.31360943233576	1	0	4.26621685869854	0	0	2.87046497226179	5.30144217048113	0	0	0	0	16.3035475335314	3.83818368164002	0	0	10.2447168930047	5.45682283039559	0	0	0	2.82258232559521	0	0.868540157814431	43.9119091873051	11.4778899575617	0	0	5	0	0	3	5	0	0	0	0	17	4	0	0	9
ENSG00000027697.13	IFNGR1	6	137197484	137219449	-	21966	0.135126169101368	0.286992607424969	1	5431.99514850226	4581.0636628705	4259.03527805884	4115.82699305306	3487.61494129807	3044.08809429027	3469.33630699415	3920.39242452215	3995.23576690936	3176.51091932054	3987.65592026021	4825.55643374191	4506.25506855556	6044.265174303	5502.55127342053	4228.12822308485	7299.30497304076	3521.6068803911	3459.05576659489	5014.78793180749	4120.57155454265	3761.6474234943	4025.59874456644	3160.59351649586	3387.35027823299	6200	5369	3861	4092	3645	2871	3194	4047	3769	3258	4158	5029	4383	7409	4834
ENSG00000027847.13	B4GALT7	5	177600100	177610347	+	10248	-0.00738445184776344	0.951460795116855	1	552.836925597569	1033.27772317679	962.998652614703	749.338003378429	759.716395991953	1048.62526132117	699.515523388926	810.815038133195	1107.72655251268	1042.26217702691	981.089948635449	1114.03281359602	1186.45182503151	765.22077655503	1122.36565072252	732.123729744742	1155.49254387937	1181.39595433697	972.29467211497	776.210139538684	724.285537138862	825.11314992371	812.880923560346	863.972080441919	1136.06211733356	631	1211	873	745	794	989	644	837	1045	1069	1023	1161	1154	938	986
ENSG00000027869.11	SH2D2A	1	156806243	156816862	-	10620	0.13863962903474	0.496834977096944	1	1313.31624638789	2379.69576378205	3154.84094671025	2238.96160472534	2487.73630929355	2842.63329181198	1870.44368210517	1502.47804557298	3418.58194435731	4207.07324029102	5131.78134423097	3566.63218616399	3806.10455482379	1050.75091706064	3690.3746852357	3518.74125513343	4049.01626896717	2979.66329751541	3179.53610868824	4397.58326327734	2704.57416844313	3250.0772705416	2438.64277068104	4726.80377343224	2548.94635758071	1499	2789	2860	2226	2600	2681	1722	1551	3225	4315	5351	3717	3702	1288	3242
ENSG00000028116.16	VRK2	2	57907651	58159920	+	252270	0.0548415420534935	0.543098479946103	1	1372.89296737146	921.502841478886	1195.75090427759	1051.08485037645	1039.10831995877	1233.11544885391	1142.68684876576	1289.36059230022	974.163350965695	1244.08469400031	1098.09187799373	1326.09246200663	1064.10540633242	1498.62533745372	990.322632990456	1281.44389467123	1510.12758269212	1047.96287521985	1060.24697826663	1483.73744248788	1182.2332709383	1254.17198788404	1027.33443354486	1043.44454159652	952.506229380103	1567	1080	1084	1045	1086	1163	1052	1331	919	1276	1145	1382	1035	1837	870
ENSG00000028137.18	TNFRSF1B	1	12167003	12209228	+	42226	0.0823722211250586	0.414818613222969	1	15887.7096811194	23435.1824482028	21834.5880067073	20039.0081091388	18379.5872173922	15706.0525742674	18046.1970583597	16646.4105319962	20698.056138146	16430.4978552455	22172.8246456027	28672.1916477713	25861.3597979572	24123.2178707167	18678.3954997016	20828.69274362	28868.1441354269	21530.9669279989	19845.8957113727	24747.4609700436	20618.1865671501	20790.245757604	21411.6511611681	19280.7682396205	17100.4633993397	18134	27466	19794	19923	19209	14813	16614	17184	19526	16852	23120	29881	25154	29570	16409
ENSG00000028203.17	VEZT	12	95217746	95302790	+	85045	-0.157429436212234	0.0133836551525404	1	1945.88084271347	1943.68840082306	1900.62620670691	1443.35575147389	1617.02860104081	1687.97918708119	1711.85786469091	2232.88968088054	1829.60385611185	1900.25162116505	1768.45539128423	1748.29266698703	1481.52259954108	1529.62575270861	1618.66526909475	1667.05937468585	1506.93267243255	1711.02263760185	1454.22511678162	1645.56549582201	1741.73426788155	1708.41849042099	1716.64928706651	1405.51979753051	1505.15828121835	2221	2278	1723	1435	1690	1592	1576	2305	1726	1949	1844	1822	1441	1875	1422
ENSG00000028277.21	POU2F2	19	42086110	42196585	-	110476	-0.033116046545803	0.689442120290643	1	7777.39047310558	12669.8108269629	9802.06875960396	12156.3746427271	10163.3596451216	8625.4464113728	11719.0574252222	9660.03292743634	10387.1889838007	10487.9459665841	10934.8852339603	13343.4455692215	12088.6486644025	13270.6251302992	8467.8276630069	10614.4298755912	10354.7041512803	10881.9808061517	10013.3098140614	11332.6680372648	11256.1253648737	9627.76764937297	10518.4340611452	9043.53384201704	10746.4530941832	8877	14849	8886	12086	10622	8135	10789	9972	9799	10757	11402	13906	11758	16267	7439
ENSG00000028310.17	BRD9	5	850291	892824	-	42534	0.0211654896077529	0.800500377065361	1	2730.01562624727	4697.1047614271	5119.44644534346	4245.57813726221	4239.67676403066	4147.84835418444	4377.40304232511	3895.2058164081	4660.93172382607	4625.34309430837	4786.52974940325	4630.76861189868	4584.39227713649	3814.68267715492	5329.52938811645	3700.63534947994	4330.16837180971	4652.70882798392	5662.68272483316	4348.65850296703	4168.47403715766	4069.97917951842	4270.68847026302	4178.99538909407	4626.60057041606	3116	5505	4641	4221	4431	3912	4030	4021	4397	4744	4991	4826	4459	4676	4682
ENSG00000028528.14	SNX1	15	64094123	64146090	+	51968	-0.0261867804194704	0.627943056597764	1	9772.33449780552	8555.47128843406	8312.89558545751	8403.649688895	8204.7457123816	7957.46469789218	8814.54731723779	8267.01975558983	8551.22497523424	7903.25276611796	7425.78638541963	7561.22185283084	8015.2326065387	9597.07592259421	7746.14427298857	6733.71937270816	7438.8160543755	8172.26289177322	7632.5734174081	8181.72530112532	9305.53627279069	8383.14960322489	8348.36878153998	8319.38333014906	7804.59791698322	11154	10027	7536	8355	8575	7505	8115	8534	8067	8106	7743	7880	7796	11764	6805
ENSG00000028839.9	TBPL1	6	133952170	133990432	+	38263	-0.124217057637659	0.244671451016363	1	1412.31873861059	996.58825819198	887.988448287327	763.419522905003	932.90111598508	871.557092827098	608.274368164283	1025.86992279935	739.897735553923	818.014935945346	916.834790709178	885.660884538434	723.797300539154	768.483978160808	809.332634547373	803.971897011617	883.925171815557	974.061477554984	877.113409293306	851.479001554556	851.706140894773	648.79949788738	653.572601857564	996.489537224677	696.5201802342	1612	1168	805	759	975	822	560	1059	698	839	956	923	704	942	711
ENSG00000029153.14	ARNTL2	12	27332854	27425289	+	92436	0.0497454447166235	0.843272430185065	1	56.9483362342979	37.5427083565472	48.5360145647731	118.687093152556	84.2003058530124	53.0144217048113	46.7067818411861	54.2480790148852	72.0817278190068	37.0495441786926	44.1154815613203	68.1277603491103	42.1529677870814	100.343449377685	102.447168930047	80.9428719842013	66.0281453645356	47.2147818414429	43.3737400199987	48.924760310317	27.7834399167024	80.7742346767421	41.8694948065002	74.084562453353	14.8829098340641	65	44	44	118	88	50	43	56	68	38	46	71	41	123	90
ENSG00000029363.16	BCLAF1	6	136256627	136289851	-	33225	0.032098934101245	0.734794996752094	1	10149.0696452016	5806.32114468872	8491.59636635508	6414.13214435468	6580.06253808143	8630.74785354328	8433.28963290624	8990.65038102053	10094.6219708883	8091.42545102553	7637.73250335554	6880.90379526014	6892.52429377058	7843.92085988978	9966.97123501659	7105.69279564679	8463.31727761233	6474.58356208308	8697.6397001214	9266.53777492908	8453.83013189592	9421.05509181314	7859.21053733721	6942.03653524165	6808.43515208986	11584	6805	7698	6377	6877	8140	7764	9281	9523	8299	7964	7171	6704	9615	8756
ENSG00000029364.11	SLC39A9	14	69398015	69462388	+	64374	-0.0260847129611264	0.861085514890217	1	2507.47905080862	1399.31912965312	2666.1715273422	1686.76487471896	2654.22327768473	1884.13254738899	1792.23697762691	3244.22886822947	1397.11348919781	1492.70663519943	2784.07049940245	2293.31474977991	2507.58752274857	1620.17959726896	1295.3875360266	1536.09562675636	2332.28448948924	2504.43625419827	2197.60282767993	2848.92642730077	2473.68420223881	2459.70572693047	2378.39154644729	1641.33826393133	2375.31240951663	2862	1640	2417	1677	2774	1777	1650	3349	1318	1531	2903	2390	2439	1986	1138
ENSG00000029534.19	ANK1	8	41653220	41896762	-	243543	0.364260470238921	0.0923060815036574	1	360.088710650714	738.908759926588	1201.26636047814	558.231666946346	848.700810132068	795.21632557217	738.618875628059	756.56695911831	480.191510323678	967.188100664819	383.612883141915	528.709802145912	385.545437076964	702.404145643796	484.916599602223	1543.37139053022	1072.42487713044	422.880219971184	765.06458090831	458.199197521623	1232.05185285791	743.470375089153	1010.99511849842	690.760286536897	1260.08636595076	411	866	1089	555	887	750	680	781	453	992	400	551	375	861	426
ENSG00000029559.6	IBSP	4	87799581	87812435	+	12855	NA	NA	NA	0	0	0	0	0	0	0	0	0	0	0	0	0	0	0	0	0	0	0	0	0	0	0	0	0	0	0	0	0	0	0	0	0	0	0	0	0	0	0	0
ENSG00000029639.10	TFB1M	6	155257509	155314493	-	56985	-0.0883311050659996	0.321237015421558	1	578.244644840563	750.000923759204	628.762006861834	719.163318678626	725.270816324811	720.996135185434	580.033058213799	637.414928424901	687.956490507874	584.01781481676	679.953835369045	499.923424533612	488.357553630821	652.640321155676	488.331505233225	501.118229924662	614.487739924791	653.822087673894	487.954575224985	484.543299227178	756.859225317065	604.503949838844	647.44535871515	643.805282165053	651.871450732008	660	879	570	715	758	680	534	658	649	599	709	521	475	800	429
ENSG00000029725.16	RABEP1	17	5282265	5385812	+	103548	-0.0285434498635823	0.67875540404794	1	5582.68920746071	4391.64363434428	3973.33464687075	4227.47332644233	4472.18442678386	4764.93622282844	4666.33336720315	5794.85729762577	4290.98285604911	5180.11126898405	4657.06040134285	4365.93393786552	4912.36292894329	5438.94127643111	3582.23600692065	4919.32578160163	4341.88304276148	4525.43419867221	4301.22921864987	4379.70690854857	5214.66425746935	5049.6924775331	4437.14524229862	4742.45544155619	4520.43581359974	6372	5147	3602	4203	4674	4494	4296	5982	4048	5313	4856	4550	4778	6667	3147
ENSG00000029993.14	HMGB3	X	150980509	150990775	+	10267	0.270905111619859	0.177273182319593	1	154.198571957484	116.0410985566	133.474040053126	89.5182312760807	71.7616243065446	95.4259590686604	145.551366667882	146.276070200851	108.12259172851	57.5242922774438	109.329671695446	98.8332298022305	117.205812871397	88.1064433560162	190.096413459088	134.601629816425	246.008089987221	109.8256881964	57.8316533599982	144.892559380554	101.553263143809	186.736133930103	151.138664179562	126.256789533179	70.4457732145701	176	136	121	89	75	90	134	151	102	59	114	103	114	108	167
ENSG00000030066.13	NUP160	11	47778087	47848555	-	70469	-0.0783309584926996	0.179905115025506	1	4524.32628175253	3804.61219458736	3887.29353014228	3772.84141029864	3944.97569354511	3872.17336131942	4872.71217068746	4393.12568450901	3605.14641635945	4411.82072127853	3846.67818570556	3935.09781960143	3749.55789071917	4477.11260312794	3657.36393080268	3751.56569589697	3307.79708874593	4116.92369491364	3598.81559554822	3546.10426172279	3938.54212060564	3768.59574475682	4173.67378717479	3470.49654535003	4194.00399123926	5164	4459	3524	3751	4123	3652	4486	4535	3401	4525	4011	4101	3647	5488	3213
ENSG00000030110.12	BAK1	6	33572547	33580293	-	7747	-0.0686823259638319	0.473242994631633	1	1035.58359121446	957.339063091953	1296.13220712746	1421.2276493607	1310.84567066622	1164.19670063766	1245.87625050792	990.027442021655	1131.04711151295	1261.63447808495	1579.52604633684	1621.63260549291	1227.57667165305	1049.93511665919	1309.0471585506	1401.49399693993	1474.9835698368	1095.17765706129	1073.50006549497	944.624218299198	1139.1210365848	1515.60257538618	1036.52529825848	1118.57254859147	1136.06211733356	1182	1122	1175	1413	1370	1098	1147	1022	1067	1294	1647	1690	1194	1287	1150
ENSG00000030304.13	MUSK	9	110668771	110801620	+	132850	NA	NA	NA	0	0	0	0	0	0	0	0	0	0	0	0	0	0	0	0	0	0	0	0	0	0	0	0	0	0	0	0	0	0	0	0	0	0	0	0	0	0	0	0
ENSG00000030419.16	IKZF2	2	212999691	213152427	-	152737	0.0486660240022922	0.724490218463563	1	4074.87248962646	2926.6247650672	2056.16207156221	2222.86843955212	3157.51146948796	5184.81044273055	3626.83592017954	2365.60373132767	2393.53737375467	2607.11792457432	3580.06723192193	2868.0827561055	3518.23062847299	2658.69350830793	2848.03129625531	4074.42771336204	3234.31415277572	3094.62102721631	2571.09892229659	2922.31356776624	4079.37541949375	3092.00296181937	2873.67703379248	4774.80222234568	2522.1571198794	4651	3430	1864	2210	3300	4890	3339	2442	2258	2674	3733	2989	3422	3259	2502
ENSG00000030582.17	GRN	17	44345086	44353102	+	8017	0.14316736592822	0.312547194029057	1	5812.23480889742	8436.0172163905	7495.50497653713	9225.40693555295	7351.26079396243	5671.48283398071	7069.01712145207	5963.4138288506	7512.40007431326	4253.87266451674	6847.48996408319	12787.8684813041	7557.71868787403	12241.9008240776	8025.0282328537	8735.46388099161	10364.288882059	6923.12398957679	7604.86241683977	10349.4685271824	7419.13650741183	6888.39199162625	7436.4307605106	5725.38019974011	6128.7822696676	6634	9887	6795	9172	7683	5349	6508	6156	7087	4363	7140	13327	7351	15006	7050
ENSG00000031003.10	FAM13B	5	137937960	138051961	-	114002	-0.00162746299655072	0.969743416941315	1	5590.57436170854	5233.79484225137	5170.18864238845	5407.30349820461	5940.90567092448	5580.29802864844	5697.14118039583	6370.27442146223	5475.03123801721	5906.47733248737	5536.49293594569	5212.25343966714	5174.53382615563	5382.65104873144	5478.64693400352	5000.26865358583	5447.32199257419	5938.79842901279	5367.50032747484	5658.3367020432	5782.78770128329	6210.06212837318	5915.85325400136	5353.91394293175	5121.70537089593	6381	6134	4687	5376	6209	5263	5245	6576	5165	6058	5773	5432	5033	6598	4813
ENSG00000031081.10	ARHGAP31	3	119294373	119420714	+	126342	-0.00753913505238002	0.937575390849547	1	3781.36952595738	3422.35916404797	3280.59334808262	2883.69403447779	2783.39420143651	2874.44194483487	3098.94066495125	2602.9390770178	3572.28562867725	2454.04480783604	3057.39467864107	3538.8053544721	3003.14192453816	4083.89680963164	2782.00978738928	3014.89461379356	3061.78899875871	1867.0366993388	3015.67975750157	3690.05596032814	3349.34158444109	3104.16252402878	3493.54979836676	2987.38172259084	2602.52483298334	4316	4011	2974	2867	2909	2711	2853	2687	3370	2517	3188	3688	2921	5006	2444
ENSG00000031691.6	CENPQ	6	49463378	49493107	+	29730	-0.0860996643921797	0.597779597732319	1	181.358547699995	159.556510515326	100.381302849872	73.4250661028527	133.955032038883	91.1848053322755	116.223852488533	120.120746390103	79.5019056827281	82.8739803997072	97.8212852011884	117.064602290021	70.9403604221614	101.15924977913	63.7449051120294	100.951222362318	130.991320642546	141.644345524329	127.711567836663	81.8548874422612	118.79815688521	91.1967165705153	71.4845033281711	111.648565950828	100.211592882698	207	187	91	73	140	86	107	124	75	85	102	122	69	124	56
ENSG00000031698.12	SARS	1	109213918	109238169	+	24252	-0.0599248583563614	0.334454023372978	1	5672.05428893607	3739.76569833514	4077.02522344094	3610.90393574303	3626.35408162406	3903.98201434231	3864.71464630093	3984.32766050398	3875.45289568072	3774.17856620314	3934.9091488282	4031.05241164243	3465.79644903052	4128.76583171109	3635.73619513967	3368.67862729755	3829.63243114307	3976.30575769021	3685.56307558822	3828.36249428231	3830.28250989573	3747.75078096927	4017.42908704322	3831.52835674242	3780.25909785228	6474	4383	3696	3590	3790	3682	3558	4113	3656	3871	4103	4201	3371	5061	3194
ENSG00000031823.14	RANBP3	19	5916139	5978142	-	62004	0.053965418179283	0.42017170862382	1	2440.01717557723	4017.92303752229	3847.58224549838	3761.77735924204	3842.59577620111	3735.39615332101	3554.0602368456	3369.19319310305	3728.1093638154	4100.79954777845	3780.50496336358	4018.5783146771	3839.00443212102	3193.85857165559	4106.99317221789	3647.88606211945	3749.75967465371	3739.2054401821	4202.4334774932	3676.88390947536	4045.84368166325	3692.16421086915	3705.96089397047	4139.3444965134	4133.48015791407	2785	4709	3488	3740	4016	3523	3272	3478	3517	4206	3942	4188	3734	3915	3608
ENSG00000032219.18	ARID4A	14	58298385	58373887	+	75503	-0.0453916788107602	0.525517098870796	1	5269.91142229695	3612.63243594593	3746.0978514084	4096.71635940985	4091.36940713047	4417.16161644488	4400.21333113127	5429.65147997199	4542.20887800653	4264.59753256846	4017.38591870371	3444.76985427192	4587.4766406331	4204.63526904544	4841.19788288323	3526.92648937902	3576.16955055017	4146.68953563977	4577.13439822153	4327.01870513746	4203.92187429276	4384.39071664725	4029.68357332805	4000.56637248106	4203.92593112864	6015	4234	3396	4073	4276	4166	4051	5605	4285	4374	4189	3590	4462	5154	4253
ENSG00000032389.12	EIPR1	2	3188925	3377882	-	188958	-0.058479063844286	0.485441167967303	1	954.10366398693	1375.42831524441	1342.46203921202	1318.63372138137	1529.95783021553	1255.38150596993	1233.9280039904	1134.36608082912	1384.39318428857	1207.03514982162	1477.86863230423	1531.43528897437	1373.56987715953	967.539276113289	1241.88734780757	1454.24328430043	1239.62518071483	1162.92060492076	1431.33342065996	1062.231815199	1212.8908598119	1491.28345096738	1064.09789239935	1470.2133591095	1377.1652566454	1089	1612	1217	1311	1599	1184	1136	1171	1306	1238	1541	1596	1336	1186	1091
ENSG00000032444.15	PNPLA6	19	7534004	7561764	+	27761	0.0609149782075685	0.506429156224301	1	2712.4930612521	6083.62524050413	6115.53783516142	5732.18427013915	5464.40848552902	4704.49978208496	5008.48769929556	5230.09604645295	5487.75154292645	4709.19206271278	5416.61390996385	6399.21174321432	5967.21524478586	6053.23897871889	5503.68957529753	5542.31305473846	5899.93427934722	5621.6382640344	6094.01047280981	5436.29355909638	5054.66996553523	5100.06780668634	5482.86140527072	5329.91471847503	5349.90998835158	3096	7130	5544	5699	5711	4437	4611	5399	5177	4830	5648	6669	5804	7420	4835
ENSG00000032742.17	IFT88	13	20567069	20691437	+	124369	0.0219715756514231	0.79995398136008	1	735.947729797081	688.567400993945	557.061076254783	647.749898222427	653.509192018267	487.732679684264	614.791593537472	782.722282929058	650.855601189268	662.016855192956	819.972537715844	575.727552246003	798.850145623469	650.192919951342	702.332258109323	600.250511343515	649.631752780109	672.29743709011	669.883318086646	677.419758142851	716.621139920461	532.415116740246	823.09299546437	598.937166876403	842.372696608028	840	807	505	644	683	460	566	808	614	679	855	600	777	797	617
ENSG00000033011.11	ALG1	16	5033960	5087379	+	53420	-0.0761105142232479	0.351764781575778	1	737.699986296598	556.31467837429	441.236496043392	640.70913845914	658.293300305369	625.570176116773	576.774445527205	722.661909734007	586.194051233982	631.79222704718	609.944484195645	718.699894387093	642.575728461607	490.296041268201	505.406033388233	526.583403133175	616.617680097841	672.29743709011	542.171750249983	575.806794421423	589.20053616455	624.480373468576	761.820564040224	657.370061205808	576.46470757275	842	652	400	637	688	590	531	746	553	648	636	749	625	601	444
ENSG00000033030.13	ZCCHC8	12	122471600	122501073	-	29474	-0.066050327412162	0.222876083200916	1	2513.61194855693	1997.44273324266	2114.62590728796	2024.72134335675	2076.30299660269	2159.80754025401	2257.13238758104	2189.2974745293	2116.87074197877	2062.09962994566	1837.50571024977	1757.88812619113	1922.58657955713	2095.79123131116	1929.42168151589	1759.82536280258	1841.33327960132	2037.42047728835	1885.55286475828	1954.16783008709	1933.34419834156	2127.92338664536	2278.31324178785	2062.88985873632	1925.8485325279	2869	2341	1917	2013	2170	2037	2078	2260	1997	2115	1916	1832	1870	2569	1695
ENSG00000033050.7	ABCF2	7	151207837	151227230	-	19394	-0.0405243972303574	0.566758720776072	1	2336.63404210573	1906.99893583825	1597.27611567708	2089.09400404966	2115.53268455694	1560.74457498965	1969.28826693187	1766.93743077055	1780.84268729311	1671.12944005998	1694.60991127941	2047.67099415495	1720.04670994603	1991.36877992626	1438.81357252866	1913.52587252539	1647.50872385382	1659.70222255681	1875.91425586494	1863.84519566804	1795.38504841035	1769.216301468	2108.79284818105	1781.15983250526	1925.8485325279	2667	2235	1448	2077	2211	1472	1813	1824	1680	1714	1767	2134	1673	2441	1264
ENSG00000033100.16	CHPF2	7	151232489	151238827	+	6339	-0.0685460484765308	0.477359076173394	1	1785.54937300768	3338.74131361748	3393.10865457369	2951.08416364068	2563.32522022977	3040.90722898798	2733.97604405268	3123.13940614268	3094.21416917178	2570.06838039563	3563.76368438839	3497.54487989447	3763.95158703671	3260.75420457404	2973.24450272537	2555.6120255686	3345.0710417743	2480.82886327755	3340.98280765156	2611.82951195077	3111.74527067067	2734.16441679983	3282.15990995346	2578.351462285	2423.92991497457	2038	3913	3076	2934	2679	2868	2517	3224	2919	2636	3716	3645	3661	3997	2612
ENSG00000033122.18	LRRC7	1	69568398	70151945	+	583548	-0.412904350703223	0.552854501651876	1	103.383133471495	0	14.3401861214102	36.209621639763	10.5250382316265	12.7234612091547	23.8964930350254	153.057080077712	41.3409909550186	15.599808075239	2.87709662356437	3.83818368164002	0	13.0528064231135	33.0107544330152	57.2966397191537	8.51976069219814	69.7957644612634	10.8434350049997	3.76344310079362	21.0770923506018	22.5820441031752	6.12724314241467	0	43.6565355132547	118	0	13	36	11	12	22	158	39	16	3	4	0	16	29
ENSG00000033170.16	FUT8	14	65410592	65744121	+	333530	0.00267215642528563	0.974161545505235	1	2403.21978908737	1743.17620846423	2334.14106406954	1568.0777815664	2568.10932851688	2388.8298420188	2586.25226892707	2176.70417047227	1887.90525361252	2498.89425605235	2078.22279442133	2091.81010649381	1954.45833568882	1982.39497551036	2420.02979050311	2149.98819517586	1863.69765141834	2360.73909207214	2261.45861159826	1952.28610853669	2079.92579514348	2526.58331908218	1824.89724924917	2464.61600725098	2266.17107073349	2743	2043	2116	1559	2684	2253	2381	2247	1781	2563	2167	2180	1901	2430	2126
ENSG00000033178.12	UBA6	4	67612652	67701179	-	88528	0.065823638738792	0.216357392686068	1	4205.41559884046	3506.8302578502	3451.57249029944	3761.77735924204	4103.80808867693	3845.66615046701	3724.59430077737	3737.30515784691	3603.02636554124	3918.4767908991	3830.37463817203	3889.03961542175	3797.87958549948	4433.87518185137	3546.94864873363	3648.79553259119	3774.25398664378	3734.07339867759	3726.52716338489	4256.45414699758	3962.49336191314	4223.71078745158	4968.17298130789	3783.52990782898	3642.34413338996	4800	4110	3129	3740	4289	3627	3429	3858	3399	4019	3994	4053	3694	5435	3116
ENSG00000033327.12	GAB2	11	78215297	78418348	-	203052	0.222527686183167	0.114988717534192	1	3663.09221223999	4200.51711907459	6275.48606497715	4682.10524258602	2817.83978110365	3105.58482346785	4112.3692104821	2975.89462024513	5216.38503819607	4643.86786639771	4026.97624078226	6076.80431395656	4922.64414059868	5823.18326551152	5966.97843923675	4715.60439593352	7783.86636240953	4773.82500749023	5538.5856353315	5837.1002493309	5188.79691685724	3108.50522481785	4659.76840980635	3690.66334362689	4001.51835738537	4181	4923	5689	4655	2945	2929	3786	3072	4921	4763	4199	6333	4788	7138	5242
ENSG00000033627.16	ATP6V0A1	17	42458844	42522611	+	63768	-0.0226146999278275	0.851231174363318	1	1980.04984445405	3409.56051347188	3756.02567256938	3500.26342517709	2787.22148806619	2447.14570589409	3067.44074231417	4121.88528943458	3653.90758517818	2530.09387220283	2806.12824018311	3982.11556970152	3839.00443212102	4639.45688301541	2639.72205276422	2851.1899288817	3544.22044795443	2659.42390763431	3379.5372432249	3884.81414079421	2338.5992012645	3115.45354608036	3255.60852300299	2546.00468149551	3200.81780831272	2260	3996	3405	3480	2913	2308	2824	4255	3447	2595	2926	4150	3734	5687	2319
ENSG00000033800.13	PIAS1	15	68054179	68198603	+	144425	-0.00576909996497326	0.913947820241459	1	10015.8981512384	7387.3811125224	8347.09141390087	8565.5871634506	7620.12767969762	8436.71507010367	8073.756033152	8384.23435488985	8647.68728746262	7921.77753820731	8291.7924691125	8933.37251901714	8435.73416324397	9536.70669288731	7244.15314523133	7765.96835812466	8533.60530332297	7726.80168918222	8490.40960891474	9473.52714547273	8007.37899392408	8923.38158138547	8871.22686302603	8141.99775807765	7549.60406182625	11432	8658	7567	8516	7964	7957	7433	8655	8158	8125	8646	9310	8205	11690	6364
ENSG00000033867.16	SLC4A7	3	27372721	27484420	-	111700	-0.0725027251113747	0.318321775071468	1	5644.89431319356	6446.2536734935	6685.8360062975	5679.88148332616	6091.12667113951	6879.15136041632	5786.20992716275	6110.65861474814	8066.79336327415	5831.40325612528	7058.47704981124	5497.23857802892	5926.09039816432	4548.90303845506	6734.1939043351	5561.41193464484	5141.67557774158	5708.88296961098	6677.14631085646	6084.54663320808	5564.35238055887	6914.44819636069	5882.15341671808	6498.57260506313	6408.580974548	6443	7555	6061	5647	6366	6488	5327	6308	7610	5981	7360	5729	5764	5576	5916
ENSG00000034053.14	APBA2	15	28884483	29118315	+	233833	0.0089380719708708	0.955604984316031	1	2232.37478038448	3595.56756851113	4133.28287668648	5292.63969634536	2848.45807414111	2350.65945839133	2955.5617067411	4259.44291836518	4846.43617041911	3157.9861472312	3464.98336697935	2070.70009624479	2656.66509175167	2353.58415816766	3807.61977856675	3438.70785362096	4856.26359455294	3883.92901060913	2840.97997130991	2822.58232559521	4071.71102227535	3323.03464379801	2122.06854165628	2391.57488933923	4830.00033814827	2548	4214	3747	5262	2977	2217	2721	4397	4572	3239	3613	2158	2584	2885	3345
ENSG00000034152.18	MAP2K3	17	21284672	21315240	+	30569	0.041690737551441	0.700515759732317	1	2835.15101621828	4313.99848751597	5055.46715341717	3514.34494470366	3964.11212669353	3854.14845793978	2834.99303733711	3270.38419204022	4657.75164759876	2752.39113727498	4081.64107662998	5391.68852678382	4220.43738453583	3874.23610646038	4042.10996522886	4633.75205347759	4640.07466698841	3800.78993823615	3940.98621126155	4703.36301521682	3737.35169362262	2814.93865147657	3910.20233205096	4393.94496466295	3724.69623447178	3236	5056	4583	3494	4143	3635	2610	3376	4394	2823	4256	5619	4105	4749	3551
ENSG00000034239.10	EFCAB1	8	48710789	48735311	-	24523	NA	NA	NA	0	0	0	0	0	0	0	0	0	0	0	0	0	0	0	0	0	0	0	0	0	0	0	0	0	0	0	0	0	0	0	0	0	0	0	0	0	0	0	0
ENSG00000034510.5	TMSB10	2	84905625	84906675	+	1051	0.0394542011624211	0.739035216465631	1	58267.7853784341	25066.5837749692	28197.218279653	27972.9385395402	27814.8055812167	27385.1296758373	29032.0666290982	28462.8046002742	33268.897464699	28760.1961627125	31361.3122290594	34017.8219703755	29078.3509249274	48191.7771145365	33832.6083882096	33882.322424398	32612.578959648	25711.5279375683	36580.9304024222	33550.1543827999	28199.2334658006	31152.798380488	30688.2972787839	26592.1841425873	26713.8309581561	66506	29378	25562	27811	29070	25828	26728	29382	31385	29498	32701	35452	28283	59073	29722
ENSG00000034533.11	ASTE1	3	131013875	131027649	-	13775	-0.0937238878707713	0.391421582221929	1	725.43419079998	707.338755172219	566.988897415759	630.650910225872	626.71818561049	459.104891963666	460.550593038672	761.410537601782	588.314102052188	526.493522539317	636.79738601558	470.177501000902	421.529677870814	589.007889842997	680.704522446313	472.015174829219	437.70270556168	561.44534059281	671.088144198313	530.6454772119	414.835499445935	660.959060096782	444.225127825063	567.633830628507	531.815978070557	828	829	514	627	655	433	424	786	555	540	664	490	410	722	598
ENSG00000034677.12	RNF19A	8	100257060	100336218	-	79159	0.040254778532251	0.588122309745107	1	4946.62009813609	5138.23158461653	4830.43654043504	3912.65078274106	4576.47798744271	5080.90217618912	4932.45340327502	4885.23325842975	5505.7719748812	5878.202680351	5126.02715098384	4740.15684682542	5800.65961596862	4886.64440465312	5957.87202422074	4494.6030713025	5882.89475796282	4836.43591384519	5442.19954639817	6172.98754607673	4876.47273020742	5992.92708891957	4366.68194616085	4990.79524245616	4134.47235190301	5646	6022	4379	3890	4783	4792	4541	5043	5194	6029	5345	4940	5642	5990	5234
ENSG00000034693.14	PEX3	6	143450807	143490010	+	39204	-0.145889577542648	0.0729394647412125	1	746.461268794182	536.690080824277	467.710685805996	627.633441755892	601.840822517554	555.591139466423	675.619030353901	593.822722073654	550.153187324479	578.167886788546	498.69674808449	462.501133637622	499.666886451745	589.823690244442	476.94848646322	419.265887468728	450.482346599977	609.686530735154	475.906314108319	508.064818607138	571.955642423149	543.706138791834	498.349108916393	500.85337996633	522.886232170119	852	629	424	624	629	524	622	613	519	593	520	482	486	723	419
ENSG00000034713.7	GABARAPL2	16	75566351	75577881	+	11531	0.0340084469673812	0.564694862479809	1	2545.15256554824	1949.66110442523	2183.01756417468	1813.49855045813	2129.88500941824	1743.1141856542	2141.99473932137	2295.85620116568	1856.10449133943	2093.29924609613	1842.30087128905	2121.55603002652	2081.94536021561	2478.40161958868	1873.64488954286	2120.88514008042	2186.38358763535	2004.57541165952	2001.21617147827	2143.28084590197	2099.08678818948	1960.29513618717	2153.72596455876	2194.36387097748	2108.41222649241	2905	2285	1979	1803	2226	1644	1972	2370	1751	2147	1921	2211	2025	3038	1646
ENSG00000034971.16	MYOC	1	171635417	171652683	-	17267	NA	NA	NA	0	0	0	0	0	0	0	0	0	0	0	0	0	0	0	0	0	0	0	0	0	0	0	0	0	0	0	0	0	0	0	0	0	0	0	0	0	0	0	0
ENSG00000035115.21	SH3YL1	2	217730	266398	-	48669	-0.0546283140918649	0.567237665174118	1	1311.56398988837	1945.39488756654	1604.99775435784	2075.01248452308	1437.14612944573	1331.72227322486	1493.53081468909	1797.93633306477	1213.72909342298	1548.28095146747	1423.20379645651	1091.00371150618	1361.23242317307	1412.96629530204	1285.14281913359	1579.75020939952	1120.34853102406	1655.5965893532	1390.36933286329	1331.31799690574	1753.23086370915	1372.2934493468	1517.51388493803	1412.82390932169	1619.26058994617	1497	2280	1455	2063	1502	1256	1375	1856	1145	1588	1484	1137	1324	1732	1129
ENSG00000035141.7	FAM136A	2	70295975	70302090	-	6116	-0.028735499403211	0.763618272018167	1	1797.8151685043	1096.41773268553	1347.97749541256	987.718012506868	1120.43816083952	1058.16785722803	1026.46299627723	1095.61745296134	1102.42642546716	1227.50989792037	1063.56671851096	947.071823444674	1050.73983118042	1149.46276563543	1196.35527272755	1183.22108372411	1226.84553967653	856.024522951377	1332.53767950329	1332.25885768094	1135.2888379756	1104.78308073996	962.998380549505	1118.57254859147	906.865305888973	2052	1285	1222	982	1171	998	945	1131	1040	1259	1109	987	1022	1409	1051
ENSG00000035403.17	VCL	10	73995193	74121363	+	126171	0.0838255236750966	0.584803524066865	1	9627.77333659538	10942.8462425618	12451.6939183445	10674.7976239668	11997.5867623968	7839.7726817075	8060.72158240562	15316.3638804348	16780.2022261012	11157.7627258147	11128.609739947	10304.563639283	8598.17730739907	8425.58654611977	7948.76200709466	14204.1098275197	17462.3145087466	8714.20647464891	6733.77313810479	10086.0275101269	15375.738869764	16186.9829211876	12703.8174486064	14421.4470094055	9472.47601238733	10989	12825	11288	10613	12539	7394	7421	15811	15830	11444	11604	10739	8363	10328	6983
ENSG00000035499.12	DEPDC1B	5	60596912	60700190	-	103279	0.192935606747029	0.508752980014313	1	60.4528492333316	30.7167613826295	22.0618248021696	62.3610150462585	52.6251911581327	93.3053822004679	60.8274368164284	33.9050493843033	12.7203049092365	33.1495921598829	39.3203205220463	51.8154797021402	29.8155138006186	19.5792096346703	14.7979244010068	75.4860491538057	29.8191624226935	60.558089753155	55.422001136665	40.4570133335314	38.3219860920033	110.304600042433	49.0179451393173	56.3460052462121	64.4926092809445	69	36	20	62	55	88	56	35	12	34	41	54	29	24	13
ENSG00000035664.11	DAPK2	15	63907036	64072033	-	164998	0.0692365696633034	0.758658378701498	1	381.991916894675	375.427083565472	819.596791400601	561.249135416326	366.462694792088	1184.34218088548	851.584115429997	370.049396137253	382.669172686198	717.591171460994	561.033841595051	339.679255825142	357.786165607423	320.609557767726	354.011883747163	391.98177331675	558.044325338978	730.802710241464	765.06458090831	784.677886515469	444.535038667238	722.625411301607	289.001634883892	786.757184363777	890.990202065971	436	440	743	558	383	1117	784	382	361	736	585	354	348	393	311
ENSG00000035681.7	NSMAF	8	58583504	58659844	-	76341	0.00220200054614751	0.968384564653418	1	3600.01097825739	3028.16072630423	2671.68698354274	2762.99529567858	3046.52015722718	3151.17722613398	3362.8882925654	2697.87321529385	3093.15414376268	2895.71437396624	2786.94759602602	2980.34962879347	2820.1363570723	3373.3346599734	3126.91525612044	2632.00754519414	2731.64827193603	2846.23021839828	2909.65505967491	3237.50192745771	3116.53551893217	3060.73551613806	3210.67540662529	3073.98761954335	2640.22820456297	4109	3549	2422	2747	3184	2972	3096	2785	2918	2970	2906	3106	2743	4135	2747
ENSG00000035687.9	ADSS	1	244408494	244452134	-	43641	0.00276300278541241	0.974793169643683	1	4286.01939781824	2830.20826406061	2748.90337035033	2932.9793528208	2896.29915701214	2749.32790961151	2124.61547165953	2671.7178914831	3031.6726700347	2610.04288858843	3312.49724593044	3191.44973128368	3389.71548278067	2894.45982432542	3191.79846310947	2792.07434821908	3445.17822990762	3093.59461891541	2759.05179571658	3818.01302575512	2929.71583673365	2611.70025454799	2798.1077017027	2950.86116363496	2580.69656522672	4892	3317	2492	2916	3027	2593	1956	2758	2860	2677	3454	3326	3297	3548	2804
ENSG00000035720.7	STAP1	4	67558728	67607337	+	48610	-0.0853632895497267	0.645694443532044	1	620.298800828968	517.918726646003	534.999251452613	554.208375653039	577.92028108204	500.456140893419	684.308664184819	971.621843784462	408.109782504671	1037.38723700339	364.43223898482	463.460679558032	782.400206974852	1072.77752789964	439.384524522202	698.473322290636	308.841325092183	876.552688969396	606.027534168315	414.919601862496	444.535038667238	544.574678949648	622.936386145491	470.593488260031	474.268726712176	708	607	485	551	604	472	630	1003	385	1064	380	483	761	1315	386
ENSG00000035862.12	TIMP2	17	78852977	78925387	-	72411	0.0419389369794743	0.78915459391632	1	2699.35113750572	4137.37710956585	4026.28302639595	3668.23583667266	3417.76696030637	2327.33311284122	2080.08109827608	2379.16575108139	2873.72888407835	2153.74850238769	3329.75982567183	4383.2057644329	3320.83136468958	3164.48975720358	3501.41657365361	2327.33493716372	5457.97169343944	2599.89222618206	2660.25605455992	4438.04027661087	3680.82676413691	1810.03768888527	3678.3882998296	3079.20484225133	2373.32802153876	3081	4849	3650	3647	3572	2195	1915	2456	2711	2209	3472	4568	3230	3879	3076
ENSG00000035928.15	RFC1	4	39287456	39366375	-	78920	-0.00994740925366579	0.862899892089628	1	4034.57059013757	2917.23908797807	3264.04697948099	3066.75378832326	2955.62209977222	3649.51279015921	3382.43996868496	3375.97420297991	3182.19627812733	3667.90487369057	3210.83983189783	2940.04870013625	3089.5041024434	3481.02031296409	3559.46996938064	3087.65225153217	2988.3060627885	3236.26537274064	3165.07819534824	3455.78162730374	3407.78261323139	3720.82603607702	3094.25778691941	2997.8161680068	2980.55074276857	4605	3419	2959	3049	3089	3442	3114	3485	3002	3762	3348	3064	3005	4267	3127
ENSG00000036054.12	TBC1D23	3	100261000	100325251	+	64252	-0.048609906422615	0.504848381114952	1	1839.8693244927	1250.85478297041	1646.91522148196	1559.02537615646	1295.53652414749	1631.78390007409	1599.97882911784	1665.22228261764	1530.67669074479	1461.50701904895	1592.9524972468	1681.12445255833	1488.71944769985	1322.41245074169	1451.33489317567	1290.53859938856	1714.60183930488	1665.86067236221	1534.94846626329	1390.59222574324	1671.79664326364	1871.7040400901	1321.44210438076	1549.51514427083	1282.90682769633	2100	1466	1493	1550	1354	1539	1473	1719	1444	1499	1661	1752	1448	1621	1275
ENSG00000036257.12	CUL3	2	224470150	224585397	-	115248	0.0525022837592771	0.144054926956872	1	4873.02532515638	4736.35395652712	5290.42558756027	4785.70499338868	4872.13587958567	5198.5941923738	5013.91872043988	4737.98847253221	4907.91764414708	5321.48452966591	4920.79425850292	4817.88006637863	5252.67103473656	4996.77745884814	5820.13749710368	5021.18647443568	5204.50881284654	5334.24393978214	5356.65689246983	4693.01354668964	5164.84567554974	5050.56101769092	4896.68847797972	5511.47406871282	4920.28999114159	5562	5551	4796	4758	5092	4903	4616	4891	4630	5458	5131	5021	5109	6125	5113
ENSG00000036448.9	MYOM2	8	2045040	2165552	+	120513	0.5819853806837	0.387624420896664	1	1993.19176820043	370.307623335034	89.3503904487869	153.890891968993	1022.84235178262	305.363069019713	62.9998452741579	199.555433519042	1308.07135483315	4153.44890003239	2940.39274928278	1636.98534021947	500.695007617284	767.668177759364	97.8939614220451	258.289613972058	2265.19137403818	1666.88708066311	48.1930444666652	6586.96628716403	595.906883730651	5068.80036100502	1206.04569186529	330.771919686097	1470.43149160553	2275	434	81	153	1069	288	58	206	1234	4260	3066	1706	487	941	86
ENSG00000036473.6	OTC	X	38352545	38421450	+	68906	-1.10370319528313	0.713034202935156	1	0	0	0	0	0	4.2411537363849	0	0	0	0	0	0.959545920410005	0	0	0	0	0	0	0	0	0	0	0	0	0	0	0	0	0	0	4	0	0	0	0	0	1	0	0	0
ENSG00000036530.8	CYP46A1	14	99684304	99727301	+	42998	-0.439327267943789	0.0804265488924411	1	33.2928734908203	69.9659564826561	71.7009306070512	34.1979759931095	41.1433312690856	50.8938448366189	44.5343733834565	46.4983534413302	63.6015245461825	45.8244362210146	40.2793527299011	91.1568624389504	13.3655751520014	22.8424112404487	18.2128300320084	35.4693483975714	30.8841325092183	27.7130241243252	19.2772177866661	61.1559503878963	41.1961350489035	45.1640882063504	45.95432356811	64.6935615789843	26.7892377013154	38	82	65	34	43	48	41	48	60	47	42	95	13	28	16
ENSG00000036549.12	ZZZ3	1	77562416	77683419	-	121004	-0.121204924398029	0.0947928425694869	1	3130.40623638687	2746.59041363012	2292.22359694542	2926.94441588084	2841.76032253917	3070.59530514267	2914.28594604424	3145.41986716665	2456.07887289175	3198.9356434287	2457.99954873182	2395.98616326378	2297.85080497871	2701.9309295845	2300.50809341806	2234.568949047	2455.82101952611	2866.7583844163	2434.95357167826	2005.915172723	2695.95172157243	2778.45996484837	2717.4323336609	2469.83322995896	2785.08852694786	3573	3219	2078	2910	2970	2896	2683	3247	2317	3281	2563	2497	2235	3312	2021
ENSG00000036565.14	SLC18A1	8	20144855	20183206	-	38352	-0.132714990292439	0.849870801362073	1	26.2838474927529	0	12.1340036411933	12.069873879921	3.82728662968238	22.2660571160208	5.43102114432396	20.343029630582	4.24010163641217	13.6498320658341	8.6312898706931	19.1909184082001	30.8436349661571	22.0266108390041	0	1.8189409434652	0	12.3168996108112	0	25.4032409303569	52.6927308765045	0	13.2756934752318	18.7820017487374	3.96877595575043	30	0	11	12	4	21	5	21	4	14	9	20	30	27	0
ENSG00000036672.15	USP2	11	119355215	119381726	-	26512	0.0391207833141748	0.957386085356502	1	10.5135389971012	7.67919034565738	5.5154562005424	28.163039053149	0	0	8.68963383091834	8.71844127024941	13.7803303183395	0	4.79516103927394	8.63591328369004	12.3374539864628	7.34220361300135	10.2447168930047	0	20.2344316439706	0	15.6627394516662	8.46774697678564	19.1609930460016	13.0281023672165	9.190864713622	0	0	12	9	5	28	0	0	8	9	13	0	5	9	12	9	9
ENSG00000036828.15	CASR	3	122183683	122291629	+	107947	1.43736407993172	0.49648755185211	1	0	0	0	7.04075976328725	0	0	0	0	0	0	0	0	0	0	4.5532075080021	2.7284114151978	0	0	6.02413055833315	0	0	4.34270078907216	0	0	0	0	0	0	7	0	0	0	0	0	0	0	0	0	0	4
ENSG00000037042.8	TUBG2	17	42659305	42667006	+	7702	-0.0684814054276227	0.515295744230993	1	391.629327642018	334.471401721966	414.762306280789	499.893943193395	493.719975229027	423.055085204394	531.153867914883	333.238199662866	379.489096458889	594.742682868487	529.385778735843	429.876572343682	465.738887988973	332.846563789395	582.810561024268	421.084828412193	347.180248207074	421.853811670283	409.640877966654	424.32820961448	396.632556052234	423.847597013442	387.037525162526	419.464705721801	558.605215771873	447	392	376	497	516	399	489	344	358	610	552	448	453	408	512
ENSG00000037241.7	RPL26L1	5	172958729	172969771	+	11043	0.0305889474710839	0.799890631893625	1	228.66947318695	161.262997258805	158.845138575621	230.333426541826	171.271076678287	141.018361734798	165.103042787448	220.867178846318	173.844167092899	198.897552959297	184.134183908119	139.134158459451	223.10229292187	242.292719229045	240.181696047111	241.009675009139	166.135333497864	148.829203630635	218.07352621166	137.365673178967	215.561171767518	178.919272509773	156.244700131574	159.647014864268	155.774456263204	261	189	144	229	179	133	152	228	164	204	192	145	217	297	211
ENSG00000037280.15	FLT4	5	180601506	180649624	-	48119	0.371728632577564	0.0565067038850259	1	166.464367454102	194.539488756654	303.350091029832	137.797726795765	353.0671915882	287.338165640077	366.050825127435	162.744237044656	262.886301457554	295.421365424839	386.48997976548	201.504643286101	153.190053665247	150.107273865805	242.458299801112	397.438596147146	324.815876390054	293.552774057667	622.895099731648	308.602334265077	308.491988040626	325.702559180412	252.238176029404	396.508925806678	284.759674825093	190	228	275	137	369	271	337	168	248	303	403	210	149	184	213
ENSG00000037474.14	NSUN2	5	6599239	6633291	-	34053	0.0570477070250682	0.339671449162198	1	4122.18341511341	3763.65651274386	3340.16027504848	2858.54846389462	3602.43354018854	3671.77884727523	3437.83638435707	3314.94511408816	3005.17203480712	3603.55566538021	3774.75077011645	3511.93806870062	3314.66263769635	4361.2689461228	4046.66317273686	3438.70785362096	3624.09320444379	3362.51359375145	3573.51424720322	3259.14172528727	3344.55133617959	3605.3101950877	3496.61341993797	3452.75798814289	3960.83840383893	4705	4411	3028	2842	3765	3463	3165	3422	2835	3696	3936	3660	3224	5346	3555
ENSG00000037637.10	FBXO42	1	16246839	16352454	-	105616	-0.0205202945221305	0.600200768175246	1	4113.42213261583	4697.1047614271	4425.60205531522	4756.5361315122	4353.53854126371	4506.22584490896	4670.67818411861	4378.59494905859	4631.25101237119	4116.39935585369	4403.87589846919	4527.1376524944	4687.20439369034	4451.82279068315	4009.09921079585	4117.17282553347	4424.95070951041	4690.68593511726	4172.31282470154	4147.31429707457	4453.01478389078	4545.93918600073	4382.00005401689	4557.7657576936	5067.13470150436	4695	5505	4012	4729	4550	4250	4300	4520	4369	4222	4592	4718	4559	5457	3522
ENSG00000037749.11	MFAP3	5	154038906	154220478	+	181573	-0.015599784201714	0.942079034426223	1	984.768152728475	383.959517282869	305.556273510049	643.72660692912	531.03601986843	440.019700149934	557.222769407638	664.538967932344	643.435423325546	272.02165331198	632.002224976306	731.173991352423	350.589317448653	858.222022319714	267.500941095123	574.785338135002	689.035645981525	687.693561603624	231.326613439993	579.570237522217	652.431813216356	741.733294773524	264.492662314233	465.376265552048	506.01893435818	1124	450	277	640	555	415	513	686	607	279	659	762	341	1052	235
ENSG00000037757.13	MRI1	19	13764532	13774282	+	9751	-0.0159034345759791	0.794752016638768	1	1234.46470390963	1443.68778498359	1495.7917215871	1608.31069449947	1478.28946071482	1300.97390863607	1662.978674392	1295.17288648038	1691.80055292845	1254.80956205204	1360.86670294594	1345.28338041483	1376.65424065615	1549.20496234329	1406.94111997265	1371.48147137276	1216.19583881129	1602.22335770635	1365.06798451829	1249.46310946348	1435.15837914552	1503.44301317678	1399.05385085135	1367.95579403304	1461.5017457051	1409	1692	1356	1599	1545	1227	1531	1337	1596	1287	1419	1402	1339	1899	1236
ENSG00000037897.16	METTL1	12	57768471	57772793	-	4323	0.170250557412611	0.161789483845284	1	176.101778201444	119.454072043559	114.721488971282	121.704561622537	95.6821657420595	135.716919564317	121.654873632857	132.71405044713	155.823735138147	183.297744884058	180.2980550767	159.284622788061	160.386901824017	196.607896748147	143.426036502066	123.687984155633	194.889525834033	175.515819454059	201.205960648327	127.016204651785	177.239185675515	121.59562209402	176.668843939623	155.473236697882	137.914964462327	201	140	104	121	100	128	112	137	147	188	188	166	156	241	126
ENSG00000037965.5	HOXC8	12	54009106	54012362	+	3257	NA	NA	NA	0	0	0	0	0	0	0	0	0	0	0	0	0	0	0	0	0	0	0	0	0	0	0	0	0	0	0	0	0	0	0	0	0	0	0	0	0	0	0	0
ENSG00000038002.8	AGA	4	177430770	177442503	-	11734	0.0817138327156502	0.389190719091728	1	720.177421301429	497.44088572425	519.555974091094	585.388883176168	762.586860964214	499.395852459323	565.912403238557	601.572447647209	734.597608508408	664.941819207063	561.033841595051	659.208047321673	626.12578981299	591.455291047331	595.331881671274	633.900918797621	759.32367169216	619.950613744163	600.003403609982	752.688620158723	872.783233245374	653.142198676452	598.427413575832	688.673397453704	447.479489010861	822	583	471	582	797	471	521	621	693	682	585	687	609	725	523
ENSG00000038210.12	PI4K2B	4	25233975	25279092	+	45118	-0.0156814003525566	0.893549727851582	1	1626.9701598014	700.512808198301	1473.72989678493	1041.02662214319	1168.27924371055	1384.73669492967	1473.97913856952	1409.48133869032	1715.12111192872	1466.38195907247	1408.81831333868	1120.74963503889	1166.91752288628	1406.43989209048	1484.34564760868	1456.06222524389	1362.09674066518	1433.8923963586	880.727887628306	1535.4847851238	1344.14366217701	1108.25724137121	1010.99511849842	1451.43135736076	1188.64839874725	1857	821	1336	1035	1221	1306	1357	1455	1618	1504	1469	1168	1135	1724	1304
ENSG00000038219.12	BOD1L1	4	13568738	13627723	-	58986	-0.00142123641648151	0.98436014748112	1	19217.8731584511	12893.3605903587	12724.1574546513	13047.5336641946	12567.8524702195	14488.8414519249	14936.3943511198	16544.6953838433	13270.458096561	15269.2871416449	12738.8248169352	12291.7832404522	13258.6505507854	16677.4076067318	15217.95779362	12434.2802895281	12848.8640939213	13384.3642437482	14621.7696911862	15495.9769675177	14433.0180119007	13788.0750053041	13439.0866256962	14524.7480190236	12122.6261568397	21935	15111	11535	12972	13135	13665	13751	17079	12519	15661	13283	12810	12896	20443	13369
ENSG00000038274.16	MAT2B	5	163503114	163519336	+	16223	-0.062254656819295	0.455123317368826	1	5817.49157839597	3593.86108176765	3464.80958518074	3641.07862044283	3712.46803079191	3471.38433323104	3631.180737095	3739.2425892403	3130.25503308128	3646.45513758712	3674.05238829169	3846.81959492371	3730.02358857393	4411.84857101237	2796.80771179029	3798.85816042707	3560.1949992523	3839.79345367039	3242.1870664949	4043.81961180274	3765.13513353932	3821.5766943835	3504.78307746119	3399.54231652146	3221.65388208041	6640	4212	3141	3620	3880	3274	3343	3860	2953	3740	3831	4009	3628	5408	2457
ENSG00000038295.7	TLL1	4	165873258	166103895	+	230638	-1.33946182238972	0.655290444174093	1	0	0	0	0	0	0	0	0	0	0	0	0	6.16872699323142	0	0	0	0	0	0	0	0	0	0	0	0	0	0	0	0	0	0	0	0	0	0	0	0	6	0	0
ENSG00000038358.14	EDC4	16	67873023	67884503	+	11481	0.0499951046829102	0.512349383067844	1	2263.03926912602	4101.54088795278	3954.5820957889	4021.27964766035	3412.02603036184	4021.67403052699	3926.62828734622	3727.61800087997	4225.26128068472	3626.95537749307	3796.80851089711	4079.98925358334	4132.01896429952	3507.12592581031	3936.24789066781	4117.17282553347	3765.73422595158	3716.62445756227	4147.01147635654	4030.64756094996	3379.04112366239	4016.12968973393	3761.1060822522	4265.60128604658	4457.92759229667	2583	4807	3585	3998	3566	3793	3615	3848	3986	3720	3959	4252	4019	4299	3458
ENSG00000038382.18	TRIO	5	14143702	14532128	+	388427	0.0979196586273131	0.332295150621001	1	3815.53852769796	7383.96813903544	6734.37202086227	5661.77667250627	5669.16832021703	6540.91934993962	6896.31064906256	7383.55104020455	6379.23291198211	4495.66968968294	7204.24994540517	7724.34465930054	8465.54967704459	7751.73541452654	7000.55654355322	7454.92945679211	6812.61364349894	6929.28243938219	8391.61386775807	7023.52568685609	6144.93046985272	6679.07381359298	6988.12080392393	6461.00860156566	5696.1856904908	4355	8654	6105	5629	5925	6169	6349	7622	6018	4611	7512	8050	8234	9502	6150
ENSG00000038427.15	VCAN	5	83471465	83582303	+	110839	0.233479537112208	0.123072897990137	1	48986.9588287431	33499.1880178727	35635.3625117045	48787.436045464	31889.909020171	24388.7545610814	36428.0312234385	33852.7387366818	34982.9585512186	26465.074399643	33656.2763024559	45314.5560913625	34547.9555255926	69577.1688380051	47709.646570723	48646.666062505	48867.2173902755	31187.4162228748	27045.9365546925	58475.438039356	48049.064211806	38859.3552007755	36538.7932725995	29603.5650896349	23797.7728246685	55913	39261	32305	48505	33329	23002	33537	34946	33002	27144	35094	47225	33603	85287	41913
ENSG00000038532.14	CLEC16A	16	10944488	11182189	+	237702	0.043623160250914	0.550883039383265	1	2877.20517220668	5040.9618402382	5379.77597800906	5095.49842297331	5162.05284178411	5132.85630945983	4470.81660600748	4850.35949334875	5218.50508901427	5060.18774440565	5082.87070163038	5378.25488389808	4563.82985382571	4985.35625322792	5058.61354139033	4945.70042528187	5368.51420617136	5077.64186455691	5030.14901620818	5037.36859041226	4687.7369487043	4798.68437192473	4606.66563590543	4938.62301537633	5700.15446644655	3284	5908	4877	5066	5395	4841	4116	5007	4923	5190	5300	5605	4439	6111	4444
ENSG00000038945.14	MSR1	8	16107878	16567490	-	459613	0.265232442548032	0.231688600825938	1	410.904149136703	389.078977513307	466.607594565887	326.892417581194	139.695961983407	110.269997146008	318.257839057384	279.958836344675	414.469934959289	168.672924813522	285.791597940727	270.591949555621	429.754647195123	402.189597912185	294.820186143136	313.767312747747	768.908402470882	448.540427493707	465.062879103319	413.978741087298	169.574788457114	301.383434761608	259.386626362221	274.425914439885	338.338150227724	469	456	423	325	146	104	293	289	391	173	298	282	418	493	259
ENSG00000039068.18	CDH1	16	68737225	68835548	+	98324	0.165884263577941	0.597220974557111	1	35.0451299903372	57.1673059065605	76.1132955674852	25.1455705831687	19.1364331484119	115.571439316489	26.068901492755	28.092755204137	66.7816007734916	20.4747480987512	46.0335459770298	47.0177501000902	48.3216947803128	58.7376289040108	58.0533957270267	24.5557027367802	19.1694615574458	41.0563320360373	28.9158266799991	88.44091286865	22.0351420029019	58.1921905735669	107.226754992257	88.6927860357043	36.7111775906915	40	67	69	25	20	109	24	29	63	21	48	49	47	72	51
ENSG00000039123.15	SKIV2L2	5	55307760	55425581	+	117822	-0.0261497245496058	0.597499962488021	1	4636.47069772161	3549.49242643719	4101.29323072333	3626.99710091626	3738.30221554227	4270.8418125396	4090.64512590481	4513.24643089911	3778.99058345234	4107.62446381137	3994.36914571519	3589.66128825383	3626.18335085454	3936.23693697017	4176.42958671492	3579.67577673951	3846.67195252746	3823.37092085597	3842.19047010488	3772.8517085456	3973.03190808844	4384.39071664725	3654.90053445035	3939.00314452687	3867.57216887879	5292	4160	3718	3606	3907	4028	3766	4659	3565	4213	4165	3741	3527	4825	3669
ENSG00000039139.9	DNAH5	5	13690331	13944543	-	254213	1.85556342180382	0.534450531490245	1	0	0	0	0	0	0	0	0	0	0	0	0	0	0	0	3.6378818869304	4.25988034609907	0	0	0	0	0	0	0	0	0	0	0	0	0	0	0	0	0	0	0	0	0	0	0
ENSG00000039319.16	ZFYVE16	5	80408013	80479350	+	71338	0.0154398454161321	0.850787470726235	1	3417.77630230763	3033.28018653467	2943.04742860943	3314.18620286164	2479.12491437676	2541.51137652865	2624.26941693734	2913.89681565669	2428.51821225507	2156.67346640179	2252.7666562509	2442.04436744346	2959.96083558554	3479.3887121612	2711.43507101525	2748.41976557591	2605.98180172611	2940.65978208117	2489.17074670326	3259.14172528727	2738.10590627363	2715.92507348573	2766.45027880022	2439.57333825267	2231.44428112068	3901	3555	2668	3295	2591	2397	2416	3008	2291	2212	2349	2545	2879	4265	2382
ENSG00000039523.19	RIPOR1	16	67518418	67546788	+	28371	-0.00542397730593915	0.96573937299464	1	1828.47965724584	5310.58674570795	5550.75512022587	5185.0166542494	4786.97875207524	3750.24019139835	4323.09283088187	4141.25960336847	5100.84226860384	6049.80056917863	4518.00073120391	5282.30029185707	5474.74520649289	5279.04439774797	4894.69807110225	5056.65582283325	4601.73574387352	4769.71937428663	6156.66143061648	4925.40615816365	4206.79602324966	3673.92486755504	4258.43398397819	4294.81773321128	4256.51221254233	2087	6224	5032	5155	5003	3537	3980	4275	4812	6205	4711	5505	5325	6471	4300
ENSG00000039537.13	C6	5	41142234	41261438	-	119205	NA	NA	NA	0	0	0	0	0	0	0	0	0	0	0	0	0	0	0	0	0	0	0	0	0	0	0	0	0	0	0	0	0	0	0	0	0	0	0	0	0	0	0	0
ENSG00000039560.13	RAI14	5	34656237	34832627	+	176391	-0.535335534048476	0.255739397708722	1	30.664488741545	83.6178504304915	6.61854744065088	17.0989879965547	22.0068981206737	8.48230747276981	16.2930634329719	33.9050493843033	100.702413864789	66.2991843197658	27.8119340277889	0	9.25309048984714	52.2112256924541	13.6596225240063	17.2799389629194	11.7146709517724	16.4225328144149	15.6627394516662	26.3441017055553	11.496595827601	26.9247448922474	21.4453509984513	45.9115598302469	9.92193988937607	35	98	6	17	23	8	15	35	95	68	29	0	9	64	12
ENSG00000039600.10	SOX30	5	157625679	157671480	-	45802	-1.70813491288628	0.0556280218135533	1	22.7793344937192	13.6518939478353	5.5154562005424	10.0582282332675	21.0500764632531	3.18086530228868	17.3792676618367	9.68715696694379	4.24010163641217	0	0	3.83818368164002	0	4.07900200722297	9.10641501600419	0	0	0	6.02413055833315	7.52688620158724	0	0	0	0	4.96096994468804	26	16	5	10	22	3	16	10	4	0	0	4	0	5	8
ENSG00000039650.11	PNKP	19	49859882	49878351	-	18470	0.0104169564096002	0.925281646749304	1	1485.03738334054	3873.72490769828	3697.56183684363	3435.89076448418	3424.46471190831	3264.62808858228	3018.56155201526	2601.9703613211	3427.06214763013	3236.96017561209	3804.48076855995	3314.27160909616	3445.23402571975	2517.56003885802	3386.44808407656	3464.17302682947	3527.18092657003	3796.68430503255	2992.78806137991	2904.43721303747	2678.70682783103	3204.04464217744	3053.40949930331	3903.52603011258	3649.28949131252	1695	4540	3352	3416	3579	3079	2779	2686	3233	3320	3967	3454	3351	3086	2975
ENSG00000039987.6	BEST2	19	12751702	12758458	+	6757	0.243306332786968	0.805607150902546	1	7.00902599806744	5.97270360217796	12.1340036411933	8.046582586614	7.65457325936476	0	5.43102114432396	10.6558726636382	5.30012704551521	0	0	0	0	0	0	7.27576377386079	5.32485043262384	0	0	0	11.496595827601	0	8.16965752321956	19.8254462903339	15.8751038230017	8	7	11	8	8	0	5	11	5	0	0	0	0	0	0
ENSG00000040199.18	PHLPP2	16	71637835	71724701	-	86867	-0.0198415003135484	0.782168719358917	1	1403.557456113	1238.90937576606	1066.6892291849	1208.99903363875	1285.01148591586	1423.96736699123	1466.37570896747	1506.35290835976	1338.81209169714	1658.45459599885	1199.74929202634	1118.83054319807	1315.99509188937	1412.15049490059	1225.95112152956	1209.59572740436	1090.52936860136	1248.11249389553	1386.75485452829	1303.09217364979	1321.15047052181	1611.14199274577	1213.1941421981	1403.43290844732	1261.0785599397	1602	1452	967	1202	1343	1343	1350	1555	1263	1701	1251	1166	1280	1731	1077
ENSG00000040275.16	SPDL1	5	169583634	169604778	+	21145	-0.154826413698058	0.285010427576864	1	390.75319939226	320.819507774131	268.051171346361	266.543048181589	399.951452801809	309.604222756098	349.757761694463	379.736553104197	217.305208866124	269.096689297873	411.424817169704	273.470587316851	296.098895675108	308.372551746057	223.107167892103	354.693483975714	306.711384919133	315.107348376586	124.097089501663	242.742080001188	245.260710988821	430.795918275958	360.486138212063	250.426689983165	278.806510891468	446	376	243	265	418	292	322	392	205	276	429	285	288	378	196
ENSG00000040341.17	STAU2	8	73420369	73747708	-	327340	-0.108299197121731	0.0608356148467197	1	2136.00067291105	1875.42893108388	1869.73965198387	2151.45501909592	2090.655321464	2273.25840270231	1962.77104155868	2193.17233731607	1715.12111192872	2223.94763872626	2034.10731286001	2227.10608127162	1984.27384948944	1731.12845186543	1813.31489006183	2004.47291969865	1747.61591198714	2057.94864330637	1721.69651357161	1748.11932031864	2018.61061739627	2120.10652522503	1696.22514325846	2040.97752336279	2193.74090954105	2438	2198	1695	2139	2185	2144	1807	2264	1618	2281	2121	2321	1930	2122	1593
ENSG00000040487.12	PQLC2	1	19312326	19329300	+	16975	-0.0908989903090168	0.331010390938256	1	320.662939411585	502.560345954689	400.422120159378	391.265078274106	486.065401969662	387.005278445123	374.740458958353	416.547749578583	443.090621005071	456.294386200741	468.966749640992	593.958924733793	443.120222347124	478.059035246532	390.43754381118	371.0639524669	394.038932014164	390.035154342354	396.387790738321	473.252969924797	525.011209460445	300.514894603793	419.716155255405	381.900702224327	406.799535464419	366	589	363	389	508	365	345	430	418	468	489	619	431	586	343
ENSG00000040531.14	CTNS	17	3636468	3661542	+	25075	0.0224885154289899	0.755193258198094	1	603.652364083558	668.942803443932	664.060926545305	836.844589007856	709.961669806082	635.11277202364	688.653481100278	822.439626493528	642.375397916443	582.067838807356	702.011576149705	712.942618864633	707.347361890537	631.429510718116	667.044899922307	801.24348559642	701.815287019822	782.12312528651	615.666143061648	720.699353801978	637.103018779554	618.400592363875	764.884185611431	614.588835000351	860.232188408905	689	784	602	832	742	599	634	849	606	597	732	743	688	774	586
ENSG00000040608.13	RTN4R	22	20241415	20283246	-	41832	-0.205468063786604	0.169747256787655	1	71.8425164801912	71.6724432261356	43.0205583642307	104.605573625982	90.8980574549565	84.8230747276981	84.7239298514538	83.3095499157166	97.5223376374798	110.173644531376	56.5829002634325	88.2782246777204	58.6029064356985	65.2640321155676	54.6384900960252	81.8523424559339	59.638324845387	68.7693561603624	61.4461316949981	57.3925072871027	68.0215253133058	111.173140200247	62.2936386145491	62.6066724957912	82.3521010818214	82	84	39	104	95	80	78	86	92	113	59	92	57	80	48
ENSG00000040633.12	PHF23	17	7235028	7239722	-	4695	-0.183160164697938	0.0685931618344417	1	1835.48868324391	1262.80019017477	972.92647377568	1460.45473947044	1436.18930778831	1131.32775918067	1253.47968010997	1217.67563074483	1371.67287937934	1089.06160125262	1206.46251748132	1174.48420658185	1127.84891859581	1292.22783588824	667.044899922307	1235.06090061287	979.772479602787	1215.2674282667	1068.6807610483	1170.43080434681	1083.55415675139	1307.15293751072	1039.58891982969	1234.39489270868	1151.93722115656	2095	1480	882	1452	1501	1067	1154	1257	1294	1117	1258	1224	1097	1584	586
ENSG00000040731.10	CDH10	5	24487100	24644978	-	157879	NA	NA	NA	0	0	0	0	0	0	0	0	0	0	0	0	0	0	0	0	0	0	0	0	0	0	0	0	0	0	0	0	0	0	0	0	0	0	0	0	0	0	0	0
ENSG00000040933.15	INPP4A	2	98444854	98594390	+	149537	-0.0460626847784069	0.663321285869057	1	7363.8579392196	9240.62571594105	7721.63868075936	9526.14795972765	8951.06660516967	9550.01792590471	11222.662092631	13925.2881399817	12844.3278821016	12191.2500107993	9527.02595282947	8778.88562583113	9351.79012173884	11155.2546893534	8474.6574742689	9849.56520886405	8590.04871790878	12302.5298945986	7359.07789005977	8977.69351694317	13021.8108740627	9306.40779098163	8533.20728300282	9634.12345256068	9194.66169548481	8405	10830	7000	9471	9355	9007	10332	14375	12117	12504	9934	9149	9096	13674	7445
ENSG00000041353.9	RAB27B	18	54717860	54895516	+	177657	0.31267575882421	0.185440384390825	1	2469.80553606901	2309.72980729939	3122.85130074711	1782.318042935	3219.7048772203	1518.3330376258	1730.32333658161	4203.25740795691	1457.53493751668	2916.18912206499	1844.21893570476	2158.0187750021	1379.73860415276	1368.91307362403	1466.13281757668	4529.16294922834	2638.99587440838	1608.38180751176	1261.45293891496	2525.27032063252	6384.44288292774	1989.82550155286	3639.58242659431	4062.12960043526	3048.01993401633	2819	2707	2831	1772	3365	1432	1593	4339	1375	2991	1923	2249	1342	1678	1288
ENSG00000041357.15	PSMA4	15	78540405	78552419	+	12015	0.154727028965398	0.0699974006446464	1	2247.26896063037	1641.6402472272	1810.17272501802	1500.68765240351	1551.96472833621	1739.93332035191	1361.01389876758	1598.38089954573	1649.39953656433	1553.15589149098	1652.4124941338	2016.96552470183	1481.52259954108	2313.60993849687	1657.36753291276	1660.69308138373	2399.3776049403	1616.59307391897	1902.42043032161	1996.50656497101	1591.32047247044	1853.464696776	2052.62645270891	1622.55626218259	1740.30825659656	2565	1924	1641	1492	1622	1641	1253	1650	1556	1593	1723	2102	1441	2836	1456
ENSG00000041515.15	MYO16	13	108596152	109208007	+	611856	0.209808817237195	0.622524876969322	1	7.00902599806744	129.692992504436	188.62860205855	35.2037988164362	85.157127510433	117.692016184681	439.912712690241	103.652579546299	97.5223376374798	272.02165331198	93.9851563697693	138.174612539041	48.3216947803128	119.922659012355	364.256600640168	79.1239310407361	50.0535940666641	25.6602075225233	216.868700099993	136.424812403769	89.0986176639076	158.074308722226	454.437199729088	84.5190078693182	97.2350109158855	8	152	171	35	89	111	405	107	92	279	98	144	47	147	320
ENSG00000041802.10	LSG1	3	194640788	194672477	-	31690	0.0502227578194338	0.584970444853127	1	3195.23972686899	2273.89358568632	1963.5024073931	2098.1464094596	2024.63462710198	2512.88358880806	2323.39084554179	2929.3962668038	1904.86566015817	2420.89521567615	2129.05150143763	2027.52052982634	2477.77200894796	2891.19662271964	2143.42243439199	1929.89634101657	2193.83837824102	2088.7408923334	2642.18366288492	1970.16246326546	2773.55374340874	2755.00938058738	2301.80100716711	2777.64936972994	2475.52400239933	3647	2665	1780	2086	2116	2370	2139	3024	1797	2483	2220	2113	2410	3544	1883
ENSG00000041880.14	PARP3	3	51942345	51948867	+	6523	-0.00874508107782	0.93273946685461	1	579.99690134008	476.109801430758	328.721189552327	381.206850040838	485.108580312242	489.853256552457	475.757452242779	389.42371007114	462.171078368926	592.792706859082	427.728364703236	544.062536872473	354.701802110807	461.743027217641	389.299241934179	467.467822470556	468.586838070898	320.239389881091	418.07466074832	411.156158761703	537.465854940346	492.462269480782	588.215341671808	505.027158132716	434.580967154672	662	558	298	379	507	462	438	402	436	608	446	567	345	566	342
ENSG00000041982.15	TNC	9	115019578	115118257	-	98680	2.64853995342917	0.372240952092308	1	0	0	0	0	0	0	0	0	0	0	0	0	0	0	0	0	5.32485043262384	0	8.43378278166641	0	0	0	0	0	0	0	0	0	0	0	0	0	0	0	0	0	0	0	0	0
ENSG00000041988.15	THAP3	1	6624866	6635586	+	10721	-0.156484735606077	0.280986340300556	1	657.096187318822	311.433830684994	372.844839156666	389.253432627452	375.074089708873	230.082590198881	282.413099504846	331.300768269478	319.067648140016	286.646473382517	468.966749640992	287.863776123001	335.167499965574	492.743442472535	372.224713779171	340.141956427992	204.474256612755	248.390808818026	342.170615713323	295.430283412299	315.198335606727	309.200296181938	328.828715309587	323.467807894921	276.822122913592	750	365	338	387	392	217	260	342	301	294	489	300	326	604	327
ENSG00000042062.11	RIPOR3	20	50586108	50691528	-	105421	0.0940027799863925	0.736997953745083	1	54.3199514850226	35.8362216130678	76.1132955674852	13.0756967032477	80.37301922333	32.868941456983	64.0860495030227	120.120746390103	36.0408639095034	61.4242442962536	31.648062859208	72.9254899511603	35.98424079385	39.9742196707851	26.1809431710121	111.86486802311	57.5083846723375	35.9242905315326	45.7833922433319	32.9301271319442	95.8049652300082	61.6663512048246	50.0391523297198	83.4755633277217	62.5082213030692	62	42	69	13	84	31	59	124	34	63	33	76	35	49	23
ENSG00000042088.13	TDP1	14	89954939	90044768	+	89830	0.0157349373256718	0.809005970507758	1	1705.82170227966	1354.09723095092	1567.49265219415	1427.26258630066	1313.71613563848	1464.25832748689	1723.80611120842	1491.82217290934	1463.8950899713	1599.9553157167	1478.82766451208	1549.66666146216	1106.2583741195	1536.96795632162	1537.84583582771	1249.61242816059	1322.69284746376	1598.11772450275	1718.08203523661	1538.30736744939	1406.41688957652	1566.84644469723	1428.66885937302	1531.77658706369	1527.97874296392	1947	1587	1421	1419	1373	1381	1587	1540	1381	1641	1542	1615	1076	1884	1351
ENSG00000042286.14	AIFM2	10	70098223	70132934	-	34712	-0.232963830827322	0.329098691477023	1	132.295365713523	335.324645093706	161.051321055838	197.141273372043	482.23811533998	444.260853886319	208.55121194204	366.174533350475	224.725386729845	492.368942374731	434.441590158219	189.990092241181	200.483627280021	119.106858610911	210.585847245097	327.409369823736	161.875453151765	228.889051100908	125.301915613329	191.935598140474	282.624647428524	460.326283641649	326.786300928782	223.297131901655	380.010297763103	151	393	146	196	504	419	192	378	212	505	453	198	195	146	185
ENSG00000042304.11	C2orf83	2	227610090	227648606	-	38517	NA	NA	NA	0	0	0	0	0	0	0	0	0	0	0	0	0	0	0	0	0	0	0	0	0	0	0	0	0	0	0	0	0	0	0	0	0	0	0	0	0	0	0	0
ENSG00000042317.16	SPATA7	14	88384924	88470350	+	85427	-0.0367843301192892	0.723575703219396	1	183.98693244927	191.979758641435	144.504952454211	164.954943025587	203.803013030587	189.791629703225	152.068592041071	220.867178846318	171.724116274693	155.99808075239	188.929344947393	206.302372888151	193.286779121251	159.081078281696	192.373017213089	154.609980194542	127.796410382972	207.334476781988	144.579133399996	175.000104186903	223.225568985919	187.604674087917	237.94127536377	136.691234949144	185.540275931333	210	225	131	164	213	179	140	228	162	160	197	215	188	195	169
ENSG00000042429.11	MED17	11	93784227	93814963	+	30737	-0.0194002152335642	0.817561528573366	1	2510.98356380766	1985.4973260383	2741.18173166957	1901.00513608756	1952.87300279544	2785.37771637079	2483.06286718491	2224.17123961029	3017.89233971636	2527.16890818872	2434.02374353545	2199.27924957973	2263.92280651593	2365.82116418932	2588.49846829919	1961.72780752722	2472.86054091051	1720.26031230996	2791.58210073158	2531.85634605891	2106.75118540788	2320.73930168016	2436.60035630023	2601.30724220013	2359.43730569363	2866	2327	2485	1890	2041	2627	2286	2296	2847	2592	2538	2292	2202	2900	2274
ENSG00000042445.13	RETSAT	2	85342088	85354620	-	12533	-0.0947058125342728	0.272843920201492	1	1434.22194485455	1003.4142051659	1019.25630586024	1047.06155908315	1273.52962602681	935.174398872872	1130.73860224825	1008.43304025885	1072.74571401228	1243.10970599561	920.670919540597	1226.29968628399	1185.42370386597	1060.54052187797	1143.99338638553	1171.39796759159	855.170979479389	1105.4417400703	1103.62071828663	1188.30715907558	933.14036134028	1256.77760835748	782.244707848272	1070.57409967803	863.208770375718	1637	1176	924	1041	1331	882	1041	1041	1012	1275	960	1278	1153	1300	1005
ENSG00000042493.15	CAPG	2	85394748	85418432	-	23685	-0.0624297193431994	0.609539539308597	1	2323.49211835935	1607.51051235761	1874.15201694431	1489.62360134692	1425.66426955669	1759.01851216564	1999.70198534008	1749.50054823005	1851.86438970301	1169.98560564293	2177.00311183037	2148.423315798	1991.47069764821	2342.97875294888	2166.188471932	2048.12750234181	1916.94615574458	1171.13187132796	1633.74420741995	1944.7592223351	1552.99848637843	1527.76213759558	1888.21209505412	1066.40032151164	1572.62747246611	2652	1884	1699	1481	1490	1659	1841	1806	1747	1200	2270	2239	1937	2872	1903
ENSG00000042753.11	AP2S1	19	46838136	46850992	-	12857	-0.0415533876998484	0.672399801908951	1	1953.7659969613	1401.0256163966	1255.31783124345	1302.54055620814	1394.08915486181	971.224205632143	1238.27282090586	1396.88803463329	1341.99216792445	1191.43534174638	1364.70283177736	1846.16635086885	1359.17618084199	1669.12762135564	1312.4620641816	1430.59705203538	1584.67548874885	1043.85724201625	1227.7178077883	1316.26422450257	1508.92820237263	1261.98884930437	1445.00817441946	1304.30567699565	1054.70221024068	2230	1642	1138	1295	1457	916	1140	1442	1266	1222	1423	1924	1322	2046	1153
ENSG00000042781.12	USH2A	1	215622894	216423396	-	800503	0.393457567248313	0.680753872963831	1	5.25676949855058	1.70648674347942	0	9.05240540994075	0	8.48230747276981	4.34481691545917	0	0	3.89995201880975	7.67225766283831	0	0	9.78960481733514	0	0	0	9.23767470810839	8.43378278166641	3.76344310079362	7.66439721840065	6.94832126251545	3.06362157120733	0	0	6	2	0	9	0	8	4	0	0	4	8	0	0	12	0
ENSG00000042813.7	ZPBP	7	49850421	50121329	-	270909	0.52393521153465	0.861402151788267	1	1.75225649951686	0	0	0	0	0	0	0	0	0	0	0	0	0	0	0	0	0	4.81930444666652	0	0	0	0	0	0	2	0	0	0	0	0	0	0	0	0	0	0	0	0	0
ENSG00000042832.11	TG	8	132866958	133134903	+	267946	0.0123765969340289	0.961925051552711	1	135.799878712557	89.5905540326694	213.999700581045	202.170387488677	429.612924181847	68.9187482162547	232.447704977065	278.021404951287	260.766250639348	307.121221481268	207.150956896634	282.106500600541	104.868358884934	218.634507587151	262.947733587121	305.582078502153	235.358389121974	254.549258623431	306.025832363324	196.639902016466	258.673406121022	259.693507186515	101.099511849842	165.907682113847	53.5784754026308	155	105	194	201	449	65	214	287	246	315	216	294	102	268	231
ENSG00000042980.12	ADAM28	8	24294040	24359018	+	64979	-0.199004145290325	0.325944009252328	1	2513.61194855693	2736.35149316925	2678.30553098339	1548.96714792319	2518.35460233101	2093.00936890595	3336.81939107264	3313.00768269478	2346.89625575413	8329.32252417293	2451.28632327684	1920.05138674042	4005.56006093827	4132.02903331687	3002.84035152738	2543.78890943608	1495.21800148077	2346.36937585953	3324.11524208823	2640.05533520672	2496.67739389401	2739.37565774672	2900.22842074294	2652.43602473836	1724.43315277356	2869	3207	2428	1540	2632	1974	3072	3420	2214	8543	2556	2001	3896	5065	2638
ENSG00000043039.6	BARX2	11	129375940	129452279	+	76340	1.81429187134707	0.543751484619384	1	0	0	0	0	0	0	0	0	0	0	0	0	0	2.44740120433378	0	0	0	0	0	0	0	0	0	5.2172227079826	0	0	0	0	0	0	0	0	0	0	0	0	0	0	3	0
ENSG00000043093.13	DCUN1D1	3	182938074	182985953	-	47880	-0.0265615371934877	0.680625306332499	1	2838.65552921731	1899.31974549259	2017.55387815841	2127.31527133608	2186.33748720606	2384.58868828241	2437.44228957259	2398.54006501528	2071.28964938734	2374.09579145044	1912.31022246245	2132.11103515103	2127.1826914993	2431.08519630489	2379.0509229311	2176.36283885611	2043.67759604103	2080.52962592619	1993.98721480827	2362.50140652319	2297.4030662156	2061.04579449365	2428.43069877701	2033.67341157162	1906.99684673808	3240	2226	1829	2115	2285	2249	2244	2476	1954	2435	1994	2222	2069	2980	2090
ENSG00000043143.20	JADE2	5	134524312	134583230	+	58919	0.0195748913710688	0.75545940238545	1	8101.5579255162	9818.27147860883	8408.86452334695	9584.4856834806	10728.8412446571	10285.8580991675	10815.3355068067	10359.4456604497	8793.97079391883	11287.4361304401	9724.58658764755	8131.19212955438	8730.80493775354	10545.0359890728	9360.25633457531	8864.60868797764	8126.7867302705	9191.48633456785	9921.74302957469	10148.12432129	9849.70847529714	9960.4185298159	9469.65427660187	11026.0784710504	10280.1219193825	9247	11507	7623	9529	11213	9701	9957	10694	8296	11577	10140	8474	8492	12926	8223
ENSG00000043355.11	ZIC2	13	99981772	99986773	+	5002	0.96783546131015	0.747066908055278	1	0	0	0	0	0	0	0	0	0	0	0	0	0	0	0	0	0	0	4.81930444666652	0	0	0	0	0	0	0	0	0	0	0	0	0	0	0	0	0	0	0	0	0
ENSG00000043462.11	LCP2	5	170246237	170298227	-	51991	0.00283128719799875	0.95152314208317	1	19782.0997512956	18922.3782550715	17904.2739182007	19601.4751809917	20478.853933773	20395.708318275	18872.7984765258	17044.5526833376	19253.2415055385	15973.22848104	17389.171992823	19756.0909553216	16846.793418515	19695.8690920768	17306.741737916	17580.0642185911	18497.4654328487	18827.4074634258	17139.8562645695	21185.3620751425	19111.174464082	18909.8563159358	18796.3395465474	18023.4175669967	18947.9286067415	22579	22177	16231	19488	21403	19236	17375	17595	18163	16383	18132	20589	16386	24143	15204
ENSG00000043514.15	TRIT1	1	39841022	39883511	-	42490	-0.0167634922752978	0.811982796381717	1	1005.79523072268	953.072846233255	901.225543168629	818.739778187974	831.478020298497	876.858534997579	875.480608465022	893.155872352217	877.701038737319	684.441579301112	961.909304478353	956.667282648775	792.681418630238	942.249463668507	842.343388980388	737.580552575138	838.131458094992	928.899512315343	993.981542124969	722.581075352375	900.566673162077	792.977164084576	1073.28875711297	776.322738947811	884.044844143408	1148	1117	817	814	869	827	806	922	828	702	1003	997	771	1155	740
ENSG00000043591.5	ADRB1	10	114044056	114046908	+	2853	-0.0701346347859131	0.816157105253566	1	31.5406169913035	58.0205492783002	49.6391058048816	151.879246322339	57.4092994452357	95.4259590686604	68.4308664184819	103.652579546299	91.1621851828616	35.0995681692878	85.3538664990762	99.7927757226405	53.4623006080057	93.0012457646838	69.436414497032	36.378818869304	226.838628429776	30.792249027028	46.9882183549986	76.2097227910707	39.2800357443033	100.750658306474	36.763458854488	71.9976733701599	33.7345956238786	36	68	45	151	60	90	63	107	86	36	89	104	52	114	61
ENSG00000044012.3	GUCA2B	1	42153421	42155824	+	2404	NA	NA	NA	0	0	0	0	0	0	0	0	0	0	0	0	0	0	0	0	0	0	0	0	0	0	0	0	0	0	0	0	0	0	0	0	0	0	0	0	0	0	0	0
ENSG00000044090.8	CUL7	6	43037617	43053945	-	16329	0.108766562289823	0.271890732868667	1	864.73858251157	1580.20672446194	1047.93667810306	787.559270664845	1138.61777233051	1196.00535366054	1377.30696220056	1007.46432456215	903.141648555792	1372.78311062103	1368.53896060878	1067.01506349593	1132.9895244235	1058.90892107508	1244.16395156157	1309.63747929494	1137.38805240845	993.563235272102	1146.99445830663	1235.3501978355	1397.79444270582	1306.2843973529	1276.50898800306	1241.69900449986	1427.76715008122	987	1852	950	783	1190	1128	1268	1040	852	1408	1427	1112	1102	1298	1093
ENSG00000044115.20	CTNNA1	5	138610967	138935034	+	324068	0.0407067581794241	0.663811818637358	1	4346.47224705157	4448.81094025084	3352.29427868967	3775.85887876862	3063.74294706075	3035.6057868175	3496.49141271577	4221.6630061941	3871.21279404431	4117.3743438584	3567.59981321981	4215.28522836115	4003.50381860719	5160.75333953851	3367.09695216755	3793.40133759667	4913.77197922528	3149.02066716406	3627.73142222822	4647.85222948012	4103.32666080125	3998.75888657764	4092.998419133	3324.41430952651	2834.69822639474	4961	5214	3039	3754	3202	2863	3219	4358	3652	4223	3720	4393	3894	6326	2958
ENSG00000044446.11	PHKA2	X	18892300	18984598	-	92299	0.0131265709595293	0.774110504187512	1	3074.33402840233	3179.18480310216	3802.35550465393	3698.41052137246	3604.34718350338	3418.36991152623	3487.80177888485	3662.71404920145	3585.00593358649	3452.43252465133	3390.17885476668	3613.64993626408	3684.78625729024	4042.29098915797	3397.83110284656	3153.13412549692	3549.54529838705	3698.14910814606	3453.03163603656	4004.30345924441	3534.245167335	3269.18515401352	3484.35893365314	3582.14511130086	3349.64690665336	3509	3726	3447	3677	3767	3224	3211	3781	3382	3541	3535	3766	3584	4955	2985
ENSG00000044459.14	CNTLN	9	17134982	17503923	+	368942	0.0278564605241666	0.810708707114907	1	672.866495814474	748.294437015725	640.896010503027	822.763069481281	686.041128370567	646.775944798698	635.429473885903	692.631723136481	738.83771014482	484.569038337112	687.626093031883	986.413206181485	777.259601147159	825.59000626193	593.055277917273	818.523424559339	845.586248700666	666.138987284705	595.184099163315	997.312421710309	876.615431854575	706.123148303133	732.205555518553	591.633055085227	426.643415243171	768	877	581	818	717	610	585	715	697	497	717	1028	756	1012	521
ENSG00000044524.10	EPHA3	3	89107524	89482134	+	374611	-1.73067482345397	0.355201913573586	1	2.62838474927529	5.11946023043825	0	0	15.3091465187295	0	0	0	0	0	0	0	8.22496932430857	6.52640321155676	0	0	0	0	0	0	0	0	2.04241438080489	0	0	3	6	0	0	16	0	0	0	0	0	0	0	8	8	0
ENSG00000044574.7	HSPA5	9	125234853	125241330	-	6478	0.0630934517937938	0.501148534552561	1	13520.4111502721	7454.78733888984	8427.61707442879	8674.21602836989	7770.34867991265	9288.12668268294	8329.01402693523	7732.28869101453	8817.2913529191	7614.65631672604	9434.95886087541	9866.05115365567	7419.95045169186	11044.3058347569	9344.3201082973	8747.28699712414	9849.90833026758	6980.60285442724	9647.0426761147	9830.11337927293	8204.7372222979	11250.2006641703	8654.73093866072	9259.52686212752	7459.31440883293	15432	8737	7640	8624	8121	8760	7668	7982	8318	7810	9838	10282	7217	13538	8209
ENSG00000046604.12	DSG2	18	31498043	31549008	+	50966	-0.074057334759103	0.914925255775565	1	21.0270779942023	20.477840921753	15.4432773615187	8.046582586614	3.82728662968238	25.4469224183094	13.0344507463775	5.81229418016627	12.7203049092365	30.2246281457756	0	4.79772960205002	0	0	9.10641501600419	3.6378818869304	12.7796410382972	16.4225328144149	9.63860889333304	3.76344310079362	21.0770923506018	0	12.2544862848293	0	52.5862814136932	24	24	14	8	4	24	12	6	12	31	0	5	0	0	8
ENSG00000046647.13	GEMIN8	X	14008279	14029893	-	21615	-0.0777675008211838	0.453560876961251	1	651.839417820271	442.833309932909	435.72103984285	414.399003210621	402.821917774071	365.799509763198	374.740458958353	507.607025067854	393.269426777228	409.494961975024	428.68739691109	340.638801745552	323.85816714465	504.980448494204	301.649997405139	363.78818869304	332.270666995728	372.586213227038	430.122921864987	358.467955350592	420.583797359736	428.190297802515	372.740624496892	452.85493105289	465.338980811738	744	519	395	412	421	345	345	524	371	420	447	355	315	619	265
ENSG00000046651.14	OFD1	X	13734745	13769353	+	34609	-0.133334625564042	0.135292001963169	1	5260.27401154961	3506.8302578502	3481.35595378236	3692.3755844325	4642.49868180473	3544.54423518368	3436.7501801282	3671.4324904717	3922.09401368125	5215.21083715334	4459.49976652477	2892.07140411575	3984.9976376275	3755.94504825091	3021.05318155939	3556.93901494619	3782.77374733598	4047.12793045238	3168.69267368324	3990.19054761643	4162.72573924386	3182.33113823208	3360.79286361444	4006.82703973064	3483.59309515994	6004	4110	3156	3671	4852	3343	3164	3790	3700	5349	4650	3014	3876	4604	2654
ENSG00000046653.14	GPM6B	X	13771031	13938638	-	167608	0.413139830878945	0.650701499219885	1	3.50451299903372	12.7986505760956	0	20.116456466535	3.82728662968238	0	4.34481691545917	0	4.24010163641217	0	8.6312898706931	1.91909184082001	0	0	1.13830187700052	3.6378818869304	8.51976069219814	23.6073909207214	0	17.8763547287697	8.62244687070073	3.47416063125772	0	6.26066724957912	0	4	15	0	20	4	0	4	0	4	0	9	2	0	0	1
ENSG00000046774.9	MAGEC2	X	142202345	142205290	-	2946	NA	NA	NA	0	0	0	0	0	0	0	0	0	0	0	0	0	0	0	0	0	0	0	0	0	0	0	0	0	0	0	0	0	0	0	0	0	0	0	0	0	0	0	0
ENSG00000046889.18	PREX2	8	67952118	68237030	+	284913	0.568233607278114	0.743928271689584	1	3.50451299903372	0.853243371739709	0	0	0	0	0	0	9.54022868192738	0	0	5.75727552246003	0	0	0	0	0	0	9.63860889333304	12.2311900775793	0	0	5.10603595201222	0	0	4	1	0	0	0	0	0	0	9	0	0	6	0	0	0
ENSG00000047056.14	WDR37	10	1049538	1132297	+	82760	-0.0889038757786035	0.462606674627953	1	2805.36265572649	3208.19507774131	2504.01711504625	3034.5674579768	2707.80529050028	4057.72383728626	2851.28610077008	2496.38035038141	4012.19617345501	3535.30650505104	2775.43920953176	2348.00886724328	2685.45248438675	2484.11222239879	2523.61526131016	2848.4615174665	2927.60276785659	2790.80417014963	1693.98551300328	2531.85634605891	4339.00687526707	3867.60932274766	2394.73086149373	2578.351462285	2883.31573185269	3202	3760	2270	3017	2830	3827	2625	2577	3785	3626	2894	2447	2612	3045	2217
ENSG00000047188.15	YTHDC2	5	113513683	113595285	+	81603	-0.00606128592719165	0.916354822204348	1	5530.12151247521	4345.56849227034	4559.07609536835	4151.0307918695	4577.43480910013	4524.2507482886	5062.7979107388	4814.51701257106	5030.88059160304	4482.01985761711	4562.11621276523	4050.24333005063	3976.77266830319	4730.01072757576	4697.77184638116	3673.35123532797	4252.4255554934	4621.9165789569	4438.57939537986	4822.85233366702	5201.25156233714	4827.34619713261	4681.21376080481	4437.76963541	4460.90417426348	6312	5093	4133	4127	4784	4267	4661	4970	4746	4597	4757	4221	3868	5798	4127
ENSG00000047230.14	CTPS2	X	16588003	16712936	-	124934	-0.142325167714592	0.18235346130393	1	730.69096029853	682.594697391767	666.267109025522	549.179261536405	561.654312905889	606.484984303041	620.222614681796	559.917672689351	523.652552096903	963.288148646009	432.52352574251	617.947572744043	650.800697785915	726.062357285689	490.608108987226	561.143281059013	520.770372310612	596.343222823441	530.123489133317	498.656210855154	622.732273995053	538.494897844947	734.247969899357	428.85570659617	579.441289539562	834	800	604	546	587	572	571	578	494	988	451	644	633	890	431
ENSG00000047249.17	ATP6V1H	8	53715557	53843558	-	128002	0.0201216423811133	0.828564901227663	1	934.828842492244	1199.66018066603	1184.71999187651	788.565093488172	981.699020513531	1191.76419992416	1151.37648259668	1267.08013127625	1296.41107533302	926.238604467316	1275.51283644687	1185.03921170636	1171.03000754843	1133.14675760654	1157.65300890953	899.46629654354	1047.93056514037	776.991083782005	1167.47650220496	1121.5060440365	1179.3591219814	1140.39322721035	1331.65417628479	1256.30722808221	1410.89985226928	1067	1406	1074	784	1026	1124	1060	1308	1223	950	1330	1235	1139	1389	1017
ENSG00000047315.15	POLR2B	4	56977722	57031168	+	53447	-0.123835521622856	0.157219774191908	1	8064.76053902634	5032.4294065208	5043.33314977597	5663.78831815293	5725.62079800484	6272.66637611327	5848.12356820804	6795.54061231107	5621.31474447343	5366.33397788222	5240.15198371856	5172.91205693033	5483.99829698274	6532.92961476831	4968.68769310729	4938.42466150801	5076.71240246357	3831.58218726318	4616.89365990652	5866.26693336205	5867.0960706857	6248.27789531702	6091.50089075058	5058.61913765993	4715.89802942045	9205	5898	4572	5631	5984	5916	5384	7015	5303	5504	5464	5391	5334	8008	4365
ENSG00000047346.12	FAM214A	15	52581317	52709817	-	128501	0.0025191252360841	0.968860012898947	1	4346.47224705157	4551.20014485961	5479.05418961882	4523.18523650039	5416.56740265799	5417.01360979762	6030.60587865732	4990.82326936944	5218.50508901427	5418.00834213145	5053.14070318688	3805.55912034608	4870.20996115621	4784.66935447255	5082.51788080734	4999.3591831141	5189.59923163519	5125.88305469925	5733.76746542149	5288.57841739023	4699.2335445319	5547.36598796077	4626.06857252307	4418.98763366127	4716.89022340938	4961	5334	4967	4497	5661	5109	5552	5152	4923	5557	5269	3966	4737	5865	4465
ENSG00000047365.11	ARAP2	4	35948221	36244509	-	296289	0.00226177688149074	0.977797489154903	1	11738.3662902634	9570.83090080432	8955.99777844075	9788.66771661593	11013.9740985685	11618.6406608264	10820.7665279511	10811.835890806	9925.01790543178	11513.6333475311	12071.3384002682	11550.0542439752	11016.3182887458	8754.35410790195	9972.66274440159	10184.2503424616	12025.6422170377	10070.091840139	9390.41471432971	14174.067578364	10840.3318157754	12510.4524331591	10662.4242749919	13157.8356695321	8056.61519017337	13398	11217	8119	9732	11511	10958	9962	11161	9363	11809	12587	12037	10715	10731	8761
ENSG00000047410.13	TPR	1	186311652	186375693	-	64042	-0.0550417424187389	0.49879678621789	1	19054.9133039961	11965.0318019059	12089.8799915889	14519.0524547216	13180.2183309687	16440.8324590961	15005.9114217671	16144.6158011085	14196.920304117	13920.8787311414	12428.0983815902	11396.5268967096	11852.1807963286	16188.7431662665	13000.545737223	12280.5797798053	11503.8068746405	12315.8732025103	12445.8537335163	13510.7607318491	15201.3738330454	14609.7139945965	14928.0067093029	13450.0001411792	12446.0813972333	21749	14023	10960	14435	13775	15506	13815	16666	13393	14278	12959	11877	11528	19844	11421
ENSG00000047457.13	CP	3	149162410	149222055	-	59646	1.8152712062748	0.543529888507248	1	0	0	0	0	0	0	0	0	0	0	0	0	0	0	0	0	0	0	0	0	7.66439721840065	0	0	0	0	0	0	0	0	0	0	0	0	0	0	0	0	0	0	0
ENSG00000047578.12	KIAA0556	16	27550133	27780369	+	230237	0.117646449294942	0.0706508044176216	1	1407.9380973618	2317.40899764505	2463.20273916224	2316.4099621215	2099.26671638079	2418.51791817349	2070.30526021629	2078.86388510614	2238.77366402562	2202.49790262281	2091.64924533129	2183.92651485317	2030.53930193868	2381.32137181677	2213.99715076602	2289.13717735095	2591.07222051476	2259.12467028295	2354.23022219659	2543.14667536129	2260.99717942819	2273.83813315818	2323.24635816556	2280.96976792999	2185.80335762955	1607	2716	2233	2303	2194	2281	1906	2146	2112	2259	2181	2276	1975	2919	1945
ENSG00000047579.19	DTNBP1	6	15522801	15663058	-	140258	0.00457295441451389	0.956243858609083	1	874.375993258913	1143.34611813121	1071.10159414533	1018.89852003	1061.11521807944	1110.12199049875	1164.41093334306	1055.90010939687	921.162080510543	1487.83169517592	1305.24283489037	1264.68152310039	1135.04576675458	1154.3575680441	760.38565383635	1285.99124702989	1203.41619777299	1083.88716575138	1208.44059000163	1188.30715907558	1134.3307883233	1162.10673115571	1084.5220362074	1209.35222371037	1054.70221024068	998	1340	971	1013	1109	1047	1072	1090	869	1526	1361	1318	1104	1415	668
ENSG00000047597.5	XK	X	37685759	37732130	+	46372	0.325322112589016	0.209559512120059	1	232.173986185984	174.061647834901	403.731393879704	254.473174301668	419.087885950221	194.032783439609	157.499613185395	333.238199662866	226.845437548051	238.872061152097	155.363217672476	194.787821843231	152.161932499708	104.422451384908	149.117545887069	437.45529690338	449.417376513452	203.228843578385	190.362525643327	110.080710698213	515.430712937444	179.787812667587	464.649271633112	524.85260442305	298.65039067022	265	204	366	253	438	183	145	344	214	245	162	203	148	128	131
ENSG00000047617.14	ANO2	12	5531869	5946232	-	414364	0.270423431364299	0.695339254521751	1	14.0180519961349	18.7713541782736	28.6803722428205	0	33.4887580097208	0	0	30.0301865975257	4.24010163641217	29.2496401410731	15.3445153256766	0	0	3.26320160577838	12.5213206470058	12.7325866042564	27.689222249644	4.10563320360373	12.0482611166663	6.58602542638883	28.7414895690025	6.94832126251545	51.0603595201222	8.34755633277217	19.8438797787521	16	22	26	0	35	0	0	31	4	30	16	0	0	4	11
ENSG00000047621.11	C12orf4	12	4487728	4538508	-	50781	0.0190524937303097	0.802854812247483	1	979.511383229924	877.134186148421	704.875302429319	833.827120537876	885.060033114051	927.752379834198	898.290897271183	806.940175346418	667.816007734916	616.192418971941	791.201571480201	679.358511650283	735.106633360078	934.091459654061	708.023767494326	813.066601728943	832.806607662369	807.783332809033	690.365361984979	783.737025740271	898.650573857477	825.981690081524	834.326274558797	869.189303149902	730.254775858079	1118	1028	639	829	925	875	827	833	630	632	825	708	715	1145	622
ENSG00000047634.14	SCML1	X	17737449	17754988	+	17540	-0.0136474561503043	0.945084045044868	1	946.218509739104	328.498698119788	604.493999579447	462.678498730305	401.86509611665	525.903063311728	413.843811197486	836.001646247249	412.349884141083	242.772013170907	360.5961101534	355.031990551702	460.59828216128	447.874420393082	564.59773099226	499.299288981197	640.047022001386	422.880219971184	584.340664158315	337.769018296227	842.125644371772	288.355332394391	319.637850595965	328.685030602904	532.808172059495	1080	385	548	460	420	496	381	863	389	249	376	370	448	549	496
ENSG00000047644.18	WWC3	X	10015562	10144478	+	128917	0.0105638300970506	0.89738629236537	1	2589.83510628592	3517.92242168282	3839.86060681762	2901.79884529767	3078.09527192205	3545.60452361778	2840.42405848143	3194.82436769806	3979.33538577282	3283.75959983781	3253.03724904344	4336.18801433281	4255.39350416414	4106.73922087209	3482.0654417446	3441.43626503615	3354.65577255302	3320.43085341451	4172.31282470154	3516.93757769164	3065.75888736026	2982.56690193476	3427.1713309906	3233.63463440762	3382.3893082883	2956	4123	3481	2885	3217	3344	2615	3298	3754	3368	3392	4519	4139	5034	3059
ENSG00000047648.21	ARHGAP6	X	11137543	11665701	-	528159	0.257566312034444	0.33177133318869	1	597.519466335249	591.297656615618	887.988448287327	480.783309550186	819.99616040945	332.930568306215	186.827127364744	1235.11251328533	345.568283367592	594.742682868487	337.579337164886	466.339317319262	299.183259171724	349.978372219731	373.363015656172	1249.61242816059	638.982051914861	277.130241243252	451.809791874986	420.564766513687	1056.72876648699	481.171247429195	860.877661509261	957.882089185606	800.700549072649	682	693	805	478	857	314	172	1275	326	610	352	486	291	429	328
ENSG00000047662.4	FAM184B	4	17629306	17781512	-	152207	1.93393182134568	0.296025902359599	1	8.76128249758429	0	0	0	0	0	0	0	0	0	0	0	0	3.26320160577838	0	0	0	0	13.2530872283329	1.88172155039681	0	0	6.12724314241467	0	6.94535792256325	10	0	0	0	0	0	0	0	0	0	0	0	0	4	0
ENSG00000047849.21	MAP4	3	47850690	48089272	-	238583	0.0645655660692325	0.472714841147343	1	4643.47972371968	8436.87045976224	7347.69075036259	7014.60836988075	8150.20687790863	8729.35467791423	6590.00105652269	6980.56531037969	8986.89541837559	9193.16189633929	9035.04243019996	8332.69677284048	8163.28205437625	7630.18115471129	7961.28332774166	8654.52100900741	8149.15110208753	6843.06414210651	8355.46908440808	9896.91449431202	6967.89512117849	9311.61903192852	8719.06699165607	7462.71536149832	8127.06096338794	5300	9888	6661	6974	8518	8233	6067	7206	8478	9429	9421	8684	7940	9353	6994
ENSG00000047932.13	GOPC	6	117560269	117602542	-	42274	-0.024873171003338	0.851739352078688	1	1777.66421875985	1134.81368441381	1903.93548042724	2307.35755671156	1466.80760082577	2495.91897386252	2449.39053609011	2764.71459836576	1688.62047670115	2047.47480987512	2113.70698611195	2005.45097365691	1642.93762253064	1381.1500796457	1913.48545523788	2247.30153565125	1947.8302882538	2209.85707183971	1759.04612303328	2187.50130233629	1605.69121725494	2409.33039777723	2338.5644660216	2278.8828788468	1127.13237143312	2029	1330	1726	2294	1533	2354	2255	2854	1593	2100	2204	2090	1598	1693	1681
ENSG00000047936.10	ROS1	6	117288300	117425855	-	137556	NA	NA	NA	0	0	0	0	0	0	0	0	0	0	0	0	0	0	0	0	0	0	0	0	0	0	0	0	0	0	0	0	0	0	0	0	0	0	0	0	0	0	0	0
ENSG00000048028.11	USP28	11	113797874	113875570	-	77697	-0.123755917349818	0.220504237984608	1	2754.5472172405	2836.18096766279	2207.28557145707	2969.18897446057	2757.56001668616	2988.95309571726	2806.75172738662	2534.16026255249	2656.42367521222	3742.97895005266	3324.96466463255	2853.68956729935	3241.66603494311	2542.03405090136	2089.92224617296	3253.17587738751	2885.0039643956	2822.62282747756	1886.75769086994	3050.27063319323	2650.92338791433	3236.18062801657	1806.51551982192	3260.76419248913	2429.8830789082	3144	3324	2001	2952	2882	2819	2584	2616	2506	3839	3467	2974	3153	3116	1836
ENSG00000048052.21	HDAC9	7	18086949	19002416	+	915468	-0.223706142129354	0.0639598981876764	1	2811.4955534748	2546.07822127129	1747.29652433183	2191.68793202899	2753.73273005647	1805.67120326587	3468.25010276528	2601.9703613211	2347.95628116324	3628.90535350247	2639.25663601638	3628.04312507023	3545.98989994253	2584.45567177648	2384.7424323161	2883.02139539234	2584.68239999561	1483.15999480185	2208.44626268493	2440.59285086466	2245.66838499139	2490.97317261179	2518.29693153243	2027.41274432204	2381.26557345026	3209	2984	1584	2179	2878	1703	3193	2686	2215	3722	2752	3781	3449	3168	2095
ENSG00000048140.17	TSPAN17	5	176647387	176659054	+	11668	0.114400516906475	0.32355855981957	1	1477.15222909271	1025.59853283113	1402.02896617788	1675.70082366237	1884.93866511857	1121.78516327381	1438.13439901698	1275.7985725465	1068.50561237587	1481.98176714771	1248.65993462693	1936.36366738739	919.140321991482	1492.91473464361	1013.08867053047	1171.39796759159	1587.87039900843	1431.8395797568	1539.76777070995	1774.46342202419	1397.79444270582	1723.18367310383	1538.95923593648	1646.55548663931	1624.22155989086	1686	1202	1271	1666	1970	1058	1324	1317	1008	1520	1302	2018	894	1830	890
ENSG00000048162.20	NOP16	5	176383938	176388975	-	5038	-0.209302922550278	0.0480131663446155	1	653.591674319788	316.553290915432	339.752101953412	463.684321553632	374.117268051453	412.452200863432	316.085430599654	433.015916422387	349.808385004004	366.595489768117	448.827073276041	463.460679558032	331.05501530342	379.347186671736	339.213959346156	323.771487936805	366.34970976452	322.292206482893	359.038181276656	298.252865737894	284.540746733124	384.763289911793	392.143561114539	351.640810518027	407.791729453357	746	371	308	461	391	389	291	447	330	376	468	483	322	465	298
ENSG00000048342.15	CC2D2A	4	15469865	15601557	+	131693	0.192939682766463	0.505938585762556	1	72.7186447299496	81.0581203152723	46.3298320845562	26.1513934064955	49.754726185871	29.6880761546943	10.8620422886479	48.4357848347189	63.6015245461825	38.0245321833951	78.6406410440927	77.7232195532104	120.290176368013	93.8170461661284	71.713018251033	82.7618129276665	45.793713720565	15.396124513514	68.6750883649979	77.1505835662692	94.8469155777081	32.135985839134	90.8874399458175	49.0418934550365	62.5082213030692	83	95	42	26	52	28	10	50	60	39	82	81	117	115	63
ENSG00000048392.11	RRM2B	8	102204502	102239118	-	34617	0.0208320896799274	0.831249493414632	1	1378.14973687001	1021.33231597243	914.46263804993	908.258009464055	959.692122392857	919.270072361428	1238.27282090586	1091.74259017456	877.701038737319	1043.23716503161	1050.14026760099	988.332298022305	1148.41134190658	1474.96712581183	1009.67376489946	1029.5205740013	1126.7383515432	952.506903236065	1009.64428157664	1320.96852837856	1111.33759666809	1014.45490432726	1083.50082901699	807.626075195707	736.207939791704	1573	1197	829	903	1003	867	1140	1127	828	1070	1095	1030	1117	1808	887
ENSG00000048405.9	ZNF800	7	127346790	127431924	-	85135	-0.0521091337842961	0.754633767994107	1	4118.67890211438	1877.9886611991	3012.54217673626	2102.16970075291	4713.30348445385	2524.54676158311	4247.05853486134	2028.49066887803	1992.84776911372	2665.61720485647	3717.20883764516	3332.50298158395	2565.16230801873	2030.5271991956	3666.47034581869	3444.16467645135	4069.25070061114	2088.7408923334	2075.9153904016	2185.61958078589	4016.14414244194	2233.88528589872	2640.84179438072	2527.22267974677	3654.25046125721	4701	2201	2731	2090	4926	2381	3910	2094	1880	2734	3876	3473	2495	2489	3221
ENSG00000048462.10	TNFRSF17	16	11965107	11968068	+	2962	0.464370559675537	0.178390817530251	1	131.419237463764	49.4881155609031	95.9689378894378	81.4716486894667	266.953242420346	100.727401239141	71.6894791050763	66.8413830719121	61.4814737279764	94.5738364561365	42.1974171456107	115.145510449201	110.008964712627	114.212056202243	37.5639619410173	116.412220381773	64.9631752780109	118.036954603607	237.350743998326	25.4032409303569	65.1473763564056	463.800444272906	176.668843939623	125.213344991582	95.2506229380103	150	58	87	81	279	95	66	69	58	97	44	120	107	140	33
ENSG00000048471.13	SNX29	16	11976737	12574289	+	597553	0.0421211330761666	0.593015762862249	1	4519.06951225398	6116.04848863023	7162.37142202436	5890.09845340145	5393.6036828799	6073.33215050318	6090.34711124489	7749.72557355503	6820.20348216897	7118.3874223325	6016.00903987309	6292.70214604881	7477.52523696202	8157.1882140445	6721.67258368809	6128.01203853425	6341.89686525499	6877.96202433715	6774.73722590146	7228.63333584934	6623.95529600276	5711.5200777877	6385.60856158648	5308.0023831015	6355.00249914537	5158	7168	6493	5856	5637	5728	5607	8000	6434	7301	6273	6558	7273	9999	5905
ENSG00000048540.14	LMO3	12	16548373	16610594	-	62222	-0.659802945507632	0.825976754226899	1	0	0	0	0	0	3.18086530228868	0	0	0	0	0	0	0	0	0	0	0	0	0	0	0	0	0	0	0	0	0	0	0	0	3	0	0	0	0	0	0	0	0	0
ENSG00000048544.5	MRPS10	6	42206801	42217865	-	11065	-0.116542958969991	0.0984130414021655	1	1488.54189633957	1335.32587677264	1128.46233863098	1196.92915975883	1011.36049189357	1201.30679583102	993.876869411285	1002.62074607868	1029.28467223905	1004.23764484351	1080.82929825235	1137.06191568586	971.574501433949	1106.22534435887	1142.85508450853	964.038700036555	989.35721038151	1020.24985109553	1024.10219491664	1012.36619411348	1133.372738671	1164.71235162915	1012.01632568882	953.70831101922	894.958978021722	1699	1565	1023	1190	1057	1133	915	1035	971	1030	1127	1185	945	1356	1004
ENSG00000048545.13	GUCA1A	6	42155406	42180056	+	24651	NA	NA	NA	0	0	0	0	0	0	0	0	0	0	0	0	0	0	0	0	0	0	0	0	0	0	0	0	0	0	0	0	0	0	0	0	0	0	0	0	0	0	0	0
ENSG00000048649.13	RSF1	11	77659996	77821017	-	161022	0.0203974006433615	0.653869513285321	1	6140.78290255683	5227.8221386492	5185.63191974997	5214.18551612587	5161.09602012669	5633.31245035325	6194.62271721591	6203.6553216308	5832.25980088494	6021.52591704226	5582.52648192272	5183.46706205484	5504.56072029351	5432.41487321956	6128.61730577082	5248.55409236883	5534.64953966922	5900.82132187946	6116.90216893148	5742.07331103586	5962.90103591571	6071.96424328069	5125.43888862987	5437.38950625947	5725.95151015893	7009	6127	4701	5184	5394	5313	5703	6404	5502	6176	5821	5402	5354	6659	5384
ENSG00000048707.13	VPS13D	1	12230067	12512047	+	281981	-0.0449652128271838	0.200096917489502	1	19171.438361214	19648.488364422	18178.9436369878	20136.5729230015	19435.9183271846	20688.3479260856	19815.6237471804	20189.0038348075	20595.233673463	21009.0415253281	18582.2080593944	18509.640804709	18490.7591622112	19677.1056828436	19354.5468146399	17689.200675199	17739.2067312431	17968.3037155717	18827.8176470144	18529.3121067574	18726.9965535097	18949.8091631953	19005.6870205799	19926.6604108688	21274.6235108002	21882	23028	16480	20020	20313	19512	18243	20841	19429	21548	19376	19290	17985	24120	17003
ENSG00000048740.18	CELF2	10	10798397	11336675	+	538279	0.0132673513779365	0.834571291622543	1	27626.0759713828	20307.1922474051	23260.8849801675	22766.799606001	21684.4492221229	24729.1071484263	23243.6842934777	21721.5120669781	28489.2428950534	25996.1051693811	26743.5721482386	23835.1206629845	27361.388578478	23876.030349079	27021.0099562384	23450.6961136251	28637.045626651	22149.8911334421	26279.6671476725	28811.9795189007	23226.9557703632	23547.8607586649	23342.7539582191	22463.2740914899	23226.2690870404	31532	23800	21087	22635	22663	23323	21399	22423	26876	26663	27886	24840	26613	29267	23738
ENSG00000048828.16	FAM120A	9	93451722	93566107	+	114386	0.0541924290342499	0.263975604552798	1	9984.35753424706	10229.5347837874	10491.5007846718	11510.6363901513	11303.8910607669	10545.6287655211	11665.8334180079	11447.3133878375	11176.9079135825	10413.8468782267	10592.5107357561	11355.266422132	11121.1866476307	14105.188940977	10427.9834952018	10922.7403655085	11891.4559861356	10527.8699423409	10735.0006549497	12149.335190137	11234.0902228708	11505.5514705678	11540.662458738	10917.5602387244	9969.56520084508	11396	11989	9511	11444	11814	9946	10740	11817	10544	10681	11045	11834	10817	17290	9161
ENSG00000048991.16	R3HDM1	2	135531455	135725270	+	193816	0.0549818051917269	0.151273491270137	1	2765.0607562376	2191.98222199931	2647.41897626035	2390.84085104768	2426.49972321863	2732.36329466597	2778.51041743614	2466.35016378389	2527.10057530165	2517.41902814169	2499.23793366958	2587.89534734578	2423.28158717441	2770.45816330584	2651.10507153422	2656.56324793092	2443.04137848782	2649.15982462531	2583.14718341325	2685.21665241625	2774.51179306104	2545.6912025541	2615.31161462066	2554.35223782828	2662.0564723196	3156	2569	2400	2377	2536	2577	2558	2546	2384	2582	2606	2697	2357	3396	2329
ENSG00000049089.13	COL9A2	1	40300487	40317816	-	17330	-0.323259150182478	0.135927324086924	1	410.904149136703	573.379545809084	675.09183894639	622.604327639258	557.827026276207	493.034121854745	600.67093856223	535.699780271991	552.273238142685	2114.74898219959	556.238680555777	820.411761950554	775.203358816082	427.479410356968	437.107920768201	852.173832013445	719.919778490743	675.376661992813	704.823275324978	790.32305116666	470.40237927934	302.251974919422	620.893971764686	466.419710093645	385.963461696729	469	672	612	619	583	465	553	553	521	2169	580	855	754	524	384
ENSG00000049130.14	KITLG	12	88492793	88580851	-	88059	0.521626956571087	0.36016921058602	1	14.0180519961349	0	8.82472992086784	24.139747759842	10.5250382316265	21.2057686819245	9.77583805978313	19.3743139338876	9.54022868192738	55.574316268039	20.1396763649506	0	0	17.1318084303365	14.7979244010068	25.4651732085128	29.8191624226935	10.2640830090093	0	18.8172155039681	22.993191655202	11.2910220515876	38.8058732352929	38.6074480390713	27.781431690253	16	0	8	24	11	20	9	20	9	57	21	0	0	21	13
ENSG00000049167.13	ERCC8	5	60873831	60945073	-	71243	-0.0454889011367429	0.646678341394702	1	544.951771349743	462.457907482922	354.092288074822	392.270901097432	363.592229819826	397.608162786085	520.291825626235	429.14105363561	341.328181731179	419.244842022048	444.990944444622	474.975230602952	353.673680945268	450.321821597416	332.384148084153	411.080653223135	392.973961927639	408.510503758571	302.411354028324	410.215297986504	595.906883730651	450.77234190569	382.952696400917	365.205589558782	412.752699398045	622	542	321	390	380	375	479	443	322	430	464	495	344	552	292
ENSG00000049192.14	ADAMTS6	5	65148736	65481920	-	333185	-0.232005611604211	0.381810119100625	1	421.417688133805	160.409753887065	292.319178628747	193.117982078736	244.946344299672	325.508549267541	440.998916919106	547.324368632324	134.623226956086	1058.83697310685	280.996436901453	274.430133237261	288.902047516338	183.555090325034	389.299241934179	424.722710299124	382.324261062392	313.054531774784	397.592616849988	131.720508527777	409.087201532135	142.440585881567	266.535076695038	372.509701349958	254.001661168027	481	188	265	192	256	307	406	565	127	1086	293	286	281	225	342
ENSG00000049239.12	H6PD	1	9234775	9271337	+	36563	0.0580930795490385	0.598927821649079	1	2906.11740444871	3449.66295194364	5209.89992703235	4891.31638983798	3803.36608824687	5619.52870071	6106.64017467786	3968.82820935687	5820.5995213848	4128.09921191012	5435.79455412094	4327.55210104912	5485.02641814827	4332.71593207224	5944.21240169674	4937.51519103628	4788.10550901536	4711.21410113528	4219.30104305654	5666.80444901999	5968.64933382951	4678.82583014634	5350.10447051841	4350.12029391589	3815.97808145404	3317	4043	4723	4863	3975	5300	5622	4097	5491	4234	5668	4510	5335	5311	5222
ENSG00000049245.12	VAMP3	1	7771269	7781432	+	10164	0.0952896798197707	0.27929666846786	1	3086.59982389895	2027.30625125355	2936.42888116877	2323.45072188479	2205.47392035447	2600.88752883804	2177.83947887391	2472.16245796405	2470.91922861919	2011.40025370113	2001.50021779294	2713.59586291949	2304.01953197194	3228.93798891771	2522.47695943316	2392.81681112847	2769.98719505092	2270.41516159286	2956.64327802991	3162.23306544184	2484.22274841411	2546.55974271191	2421.2822484442	2044.10785698758	2094.52151064729	3523	2376	2662	2310	2305	2453	2005	2552	2331	2063	2087	2828	2241	3958	2216
ENSG00000049246.14	PER3	1	7784320	7845177	+	60858	0.460427105151073	0.000875266536324081	0.948422928878981	363.593223649748	241.467874202338	302.246999789724	262.519756888282	222.939446178999	256.589801051287	298.706162937818	371.986827530641	252.286047366524	351.97066969758	270.44708261505	149.689163583961	325.914409475727	283.082739301274	321.001129314148	339.232485956259	272.632342150341	332.556289491902	337.351311266656	493.011046203964	392.800357443033	494.199349796411	377.846660448904	568.677275170104	448.471682999798	415	283	274	261	233	242	275	384	238	361	282	156	317	347	282
ENSG00000049247.13	UTS2	1	7843083	7853512	-	10430	0.122401267458103	0.795675232869468	1	53.4438232352642	843.857694650572	30.8865547230375	400.317483684046	53.5820128155533	938.35526417516	455.119571894348	775.941273052197	513.052298005872	1125.13615742661	708.724801604689	476.894322443772	487.329432465282	310.004152548946	571.427542254263	31.831466510641	399.363782446788	984.325560563994	418.07466074832	419.623905738488	452.199435885639	1167.3179721026	466.691686013917	1113.35532588349	561.581797738686	61	989	28	398	56	885	419	801	484	1154	739	497	474	380	502
ENSG00000049249.8	TNFRSF9	1	7915894	7943165	-	27272	-0.0960043465100637	0.761644280331444	1	274.228142174388	37.5427083565472	201.865696939852	231.339249365152	498.50408351613	83.7627862936019	182.482310449285	62.9665202851346	101.762439273892	43.8744602116097	238.799019755842	177.515995275851	118.233934036936	208.029102368372	266.362639218123	216.453972272359	136.31617107517	129.327445913517	237.350743998326	193.817319690871	131.252802365111	145.914746512824	61.2724314241467	115.822344117214	104.180368838449	313	44	183	230	521	79	168	65	96	45	249	185	115	255	234
ENSG00000049283.17	EPN3	17	50532543	50543750	+	11208	NA	NA	NA	0	0	0	0	0	0	0	0	0	0	0	0	0	0	0	0	0	0	0	0	0	0	0	0	0	0	0	0	0	0	0	0	0	0	0	0	0	0	0	0
ENSG00000049323.15	LTBP1	2	32946972	33399509	+	452538	0.273956792164489	0.341233803506606	1	1098.66482519707	1273.03911063565	2197.35775029609	1091.31776330952	2206.43074201189	651.017098535083	909.152939559831	3384.69264425016	965.683147692871	1317.20879435299	769.14383069954	1003.68503274886	523.313673259132	771.747179766587	970.971501081447	2911.21498001605	1681.58776662261	695.904828010832	565.063446371649	1106.45227163332	2842.53331837434	1350.57994540144	2798.1077017027	2357.14121946654	1358.31357085558	1254	1492	1992	1085	2306	614	837	3494	911	1351	802	1046	509	946	853
ENSG00000049449.8	RCN1	11	31812391	32105755	+	293365	0.118640316369196	0.395067143374469	1	748.213525293699	592.150899987358	994.988298577849	906.246363817402	820.952982066871	692.368347464836	543.102114432396	671.319977809204	564.993543051921	597.667646882595	727.905445761784	1051.66232876936	653.885061282531	864.74842553127	763.800559467352	560.233810587281	1088.39942842831	592.237589619838	890.366496521639	1281.45237582023	889.070077334476	703.517527829689	641.318115572735	763.801404448653	547.691081893559	854	694	902	901	858	653	500	693	533	613	759	1096	636	1060	671
ENSG00000049540.16	ELN	7	74027789	74069907	+	42119	-0.74466891709728	0.802987996384136	1	0	0	4.41236496043392	0	4.78410828710298	0	0	0	0	0	0	0	0	0	0	4.54735235866299	0	0	0	0	0	0	0	0	0	0	0	4	0	5	0	0	0	0	0	0	0	0	0	0
ENSG00000049541.10	RFC2	7	74231499	74254458	-	22960	0.0611212549424354	0.48193499094214	1	439.816381378732	594.710630102577	368.432474196232	461.672675906978	532.949663183272	445.321142320415	549.619339805585	467.889681503385	509.872221778563	416.319878007941	512.123198994457	426.038388662042	552.101065894212	458.479825611862	492.884712741227	497.480348037732	380.194320889342	533.732316468485	489.159401336652	484.543299227178	433.038442839637	586.264606524741	566.769990673357	473.72382188482	648.894868765195	502	697	334	459	557	420	506	483	481	427	534	444	537	562	433
ENSG00000049618.22	ARID1B	6	156777374	157210779	+	433406	0.0523548113444385	0.497153894775096	1	12953.5561726784	21820.8459888713	23571.9567098781	20917.0914339031	20218.5984429546	23396.3245867673	20490.1565733054	20982.3819904002	24134.6585144581	26114.0787179501	24635.6193553738	24493.3691643858	22167.3204501771	20430.9052537784	23316.9756484787	22774.050082656	23192.9185443364	22009.2731962187	21483.2543971277	22174.206749876	22394.4106225144	23642.5316358666	22486.9823326618	24815.1980882485	24933.8349420021	14785	25574	21369	20796	21131	22066	18864	21660	22768	26784	25688	25526	21561	25044	20484
ENSG00000049656.13	CLPTM1L	5	1317744	1345099	-	27356	0.00965225582879589	0.91104555521714	1	2374.30755684534	3121.16425382386	3268.45934444143	3201.53404664904	3319.21432959205	2747.20733274332	3423.71572938182	2911.9593842633	2636.28319243926	2821.61528560886	3019.99242253473	4366.89348378593	3551.13050577022	2588.5346737837	3147.40468990645	3233.16752700939	3946.77914066079	3165.44319997847	3649.41829223822	2950.5393910222	2559.90867094582	3376.01559342469	3075.87605749216	3354.67420123281	2835.69042038368	2710	3658	2963	3183	3469	2591	3152	3006	2487	2894	3149	4551	3454	3173	2765
ENSG00000049759.17	NEDD4L	18	58044367	58401540	+	357174	0.118965210323591	0.3420161648476	1	492.384076364237	430.887902728553	366.226291716016	405.34659780068	427.699280867006	519.541332707151	578.946853984934	385.548847284363	452.630849686999	573.292946765034	299.218048850694	615.068934982813	460.59828216128	664.877327177345	511.097542773235	565.690633417677	630.462291222663	483.438309724339	638.557839183314	448.790589769639	452.199435885639	293.566573341278	444.225127825063	403.813037597854	486.175054579427	562	505	332	403	447	490	533	398	427	588	312	641	448	815	449
ENSG00000049768.14	FOXP3	X	49250436	49264826	-	14391	0.0886495535000067	0.590781703539129	1	314.530041663276	367.747893219815	646.41146670357	461.672675906978	319.578433578479	636.173060457736	472.498839556185	231.523051509957	461.111052959823	349.045705683473	337.579337164886	376.142000800722	458.542039830202	385.057789481849	497.437920249229	472.924645300951	277.957192582964	374.63902982884	640.967491406647	251.209826977974	388.010109181533	546.311759265277	597.40620638543	351.640810518027	547.691081893559	359	431	586	459	334	600	435	239	435	358	352	392	446	472	437
ENSG00000049769.12	PPP1R3F	X	49269843	49301461	+	31619	-0.0709761932970947	0.532491849415032	1	644.830391822204	645.05198903522	841.658616202771	832.821297714549	890.800963058574	743.262192301455	704.94654453325	905.749176409244	920.10205510144	550.868222656877	735.577703424623	741.728996476934	581.916579694831	680.377534804792	627.204334227289	739.399493518603	567.629056117701	683.587928400021	773.498363689976	541.935806514281	545.130252158747	731.310812879751	1027.33443354486	633.370836749088	1007.07689877167	736	756	763	828	931	701	649	935	868	565	767	773	566	834	551
ENSG00000049860.13	HEXB	5	74640023	74722647	+	82625	0.135987929364891	0.134452680366412	1	2166.6651616526	2495.73686233865	2377.16162243378	2500.4755387903	2225.5671751603	2094.06965734005	2317.95982439747	2207.70307276649	2270.57442629872	1884.65181308981	1977.52441259657	2754.85633749712	2110.73275285069	3403.51927482685	2968.69129521737	2353.70958084397	2526.10904523675	1994.31132865051	2469.89352891659	3031.45341768926	2547.45402546592	2100.99864175311	2507.063652438	2152.62608931362	1747.25361451913	2473	2925	2155	2486	2326	1975	2134	2279	2142	1933	2062	2871	2053	4172	2608
ENSG00000049883.14	PTCD2	5	72320367	72368395	+	48029	-0.0697039665229538	0.530087839853422	1	1331.71493963281	786.690388744012	731.349492191923	1022.9218113233	904.196466262463	1174.79958497862	1202.42808135332	1242.86223885889	1018.68441814802	1058.83697310685	821.890602131554	772.434465930054	851.284325065937	1045.85611465197	653.385277398301	1134.10967825055	869.015590604211	946.348453430659	802.414190369975	795.027355042652	1179.3591219814	880.699720023833	1052.86461330492	898.405750314604	1103.31971569862	1520	922	663	1017	945	1108	1107	1283	961	1086	857	805	828	1282	574
ENSG00000050030.13	NEXMIF	X	74732849	74925485	-	192637	0.0878824922687055	0.680277561636385	1	188.367573698062	64.8464962522179	65.0823831664003	82.4774715127935	73.6752676213858	166.465284153108	95.5859721401017	77.4972557355503	109.182617137613	126.748440611317	91.1080597462049	34.5436531347602	74.0247239187771	148.475673062916	141.149432748065	69.1197558516775	127.796410382972	74.927805965768	78.3136972583309	85.6183305430548	121.67230584211	91.1967165705153	121.523655657891	67.8238952037738	98.2272049048231	215	76	59	82	77	157	88	80	103	130	95	36	72	182	124
ENSG00000050130.17	JKAMP	14	59484443	59505410	+	20968	-0.0547086333510337	0.617652082571349	1	910.297251499008	891.639323467996	585.741448497603	1004.81700050342	627.67500726791	663.740559744238	700.601727617791	712.974752767063	813.039488782033	701.016375381053	808.464151221587	913.487716230324	1124.7645550992	797.036992211369	793.396408269365	719.391143140486	752.933851173011	613.792163938757	619.280621396648	952.151104500785	934.09841099258	1008.37512322255	623.957593335894	791.974407071759	686.598240344824	1039	1045	531	999	656	626	645	736	767	719	843	952	1094	977	697
ENSG00000050165.17	DKK3	11	11963106	12009769	-	46664	0.457391853554929	0.191118940505501	1	70.9663882304328	102.389204608765	29.783463482929	37.2154444630897	49.754726185871	23.326345550117	26.068901492755	38.7486278677751	59.3614229097703	70.1991363385755	21.0987085728053	57.5727552246003	0	22.8424112404487	76.2662257590351	45.4735235866299	77.7428163163081	71.8485810630652	95.1812628216637	58.3333680623011	45.9863833104039	114.647300831505	53.1027739009271	47.99844891344	35.7189836017539	81	120	27	37	52	22	24	40	56	72	22	60	0	28	67
ENSG00000050327.14	ARHGEF5	7	144355288	144380632	+	25345	0.00404487948622866	0.978642867475792	1	721.053549551187	623.720904741727	836.143160002228	568.289895179614	570.265707822675	788.854594967592	1031.89401742155	916.405049072882	1037.76487551188	734.165967540936	725.987381346075	662.086685082903	432.839010691738	885.95923596883	923.162822247425	458.37311775323	767.843432384358	858.077339553179	760.245276461643	620.027250855748	597.822983035251	605.372489996658	1280.59381676467	607.284723209175	567.534961672311	823	731	758	565	596	744	950	946	979	753	757	690	421	1086	811
ENSG00000050344.8	NFE2L3	7	26152240	26187125	+	34886	-0.0693869918621104	0.668639631163791	1	474.861511369069	511.092779672086	622.143459421183	299.735201351371	579.833924396881	385.944990011026	608.274368164283	412.672886791805	426.130214459423	393.895153899785	351.964820282707	455.784312194752	254.974049053566	506.612049297093	365.394902517168	348.327190673585	366.34970976452	274.051016340549	249.399005114992	626.613276282137	301.785640474526	515.912853741772	528.985324628466	390.248258557099	606.230527240878	542	599	564	298	606	364	560	426	402	404	367	475	248	621	321
ENSG00000050393.11	MCUR1	6	13786557	13814568	-	28012	0.175679242443037	0.222851617747672	1	606.280748832833	755.973627361382	819.596791400601	819.745601011301	943.426154216707	658.439117573757	598.4985301045	1334.89023004485	651.915626598371	716.616183456292	620.493838482048	806.018573144404	586.029064356985	697.509343235128	531.586976559245	864.906418617702	891.379962421231	723.617852135157	757.83562423831	691.532669770827	1524.25699680943	917.178406652039	879.259390936505	981.881313642326	879.08387419872	692	886	743	815	986	621	551	1378	615	735	647	840	570	855	467
ENSG00000050405.13	LIMA1	12	50175788	50283546	-	107759	-0.0177717311987394	0.884361766625007	1	713.168395303362	794.369579089669	629.865098101942	629.645087402545	670.731981851837	812.180940517709	927.618411450532	769.160263175337	443.090621005071	520.643594511102	552.402551724358	445.229307070242	614.816456992065	809.273998233038	638.587352997294	625.715684552028	641.11199208791	581.973506610828	507.231793011651	902.28548341527	758.775324621665	518.518474215215	689.31485352165	578.068276044472	517.925262225431	814	931	571	626	701	766	854	794	418	534	576	464	598	992	561
ENSG00000050426.15	LETMD1	12	51047962	51060424	+	12463	-0.055664800408652	0.357365543275605	1	1833.73642674439	1911.26515269695	1762.73980169335	2014.66311512348	2167.20105405765	2025.15090912379	2168.06364081412	1928.71295211851	2399.89752620929	1775.45315656314	2110.82988948839	1549.66666146216	2141.57638781684	1997.89518313781	1865.67677640386	1888.06069931688	1698.62728800701	1990.20569544691	1738.56407913495	1872.31294264482	2072.26139792508	1940.31871255744	1952.54814804947	1791.59427792123	2089.5605407026	2093	2240	1598	2003	2265	1910	1996	1991	2264	1821	2201	1615	2083	2449	1639
ENSG00000050438.16	SLC4A8	12	51391317	51515763	+	124447	-0.12922329042956	0.292557553032186	1	569.483362342979	985.496094359364	830.627703801686	1166.75447505903	604.711287489816	1150.41295099441	1023.20438359063	722.661909734007	922.222105919646	911.61378439678	956.155111231224	727.335807670783	861.565536721322	909.617447610723	555.491315976256	990.4133437168	738.024269961664	892.975221783811	660.244709193313	830.780064500191	853.622240199373	830.324390870596	532.048946199674	933.882864728886	916.787245778349	650	1155	753	1160	632	1085	942	746	870	935	997	758	838	1115	488
ENSG00000050555.17	LAMC3	9	131009082	131094473	+	85392	-0.758278252981593	0.133278756391396	1	28.9122322420282	19.6245975500133	18.7525510818442	63.3668378695852	32.5319363523002	64.6775944798698	394.29213507792	74.5911086454672	60.4214483188734	103.348728498458	36.443223898482	7.67636736328004	41.1248466215428	17.1318084303365	69.436414497032	26.3746436802454	37.2739530283669	53.3732316468485	42.168913908332	2.82258232559521	90.0566673162077	6.94832126251545	118.460034086684	11.4778899575617	40.6799535464419	33	23	17	63	34	61	363	77	57	106	38	8	40	21	61
ENSG00000050628.20	PTGER3	1	70852353	71047808	-	195456	0.535347095711173	0.16136070138966	1	73.5947729797081	63.1400095087385	295.628452349073	59.3435465762782	48.7979045284504	160.10355354853	123.827282090586	72.6536772520784	143.103430228911	184.272732888761	46.0335459770298	76.7636736328004	92.5309048984714	57.1060281011216	303.92660115914	110.955397551377	35.1440128553173	130.353854214418	268.676222901658	115.725875349404	122.63035549441	26.0562047344329	103.141926230647	89.7362305773008	562.573991727623	84	74	268	59	51	151	114	75	135	189	48	80	90	70	267
ENSG00000050730.15	TNIP3	4	121131408	121227466	-	96059	-0.16432936289186	0.395182082866209	1	158.579213206276	162.116240630545	176.494598417357	118.687093152556	205.716656345428	161.163841982626	73.8618875628059	141.432491717379	166.423989229178	76.0490643667902	195.642570402377	61.4109389062403	76.0809662498542	78.3168385386811	111.553583946051	100.951222362318	110.756888998576	185.779902463069	122.892263389996	115.725875349404	83.3503197501071	133.755184303422	130.714520371513	155.473236697882	132.953994517639	181	190	160	118	215	152	68	146	157	78	204	64	74	96	98
ENSG00000050748.17	MAPK9	5	180233143	180292099	-	58957	-0.0235951508698913	0.640273371056853	1	2444.39781682602	2513.65497314518	1909.45093662778	2185.65299508903	2057.16656345428	2403.67388009614	2172.40845772958	2307.48078952601	1984.36756584089	2423.82017969026	2022.59892636575	2017.92507062224	2217.6573540667	2235.29309995819	2194.64601885701	1948.08575045123	2002.14376266656	2305.31304382349	2163.86769655327	2259.00672125137	2347.2216481352	2205.22346069084	2143.51389265473	2155.75642293841	2070.70885491279	2790	2946	1731	2173	2150	2267	2000	2382	1872	2486	2109	2103	2157	2740	1928
ENSG00000050767.15	COL23A1	5	178237618	178590555	-	352938	1.04689203348963	0.164117263179485	1	5.25676949855058	6.82594697391767	4.41236496043392	3.01746846998025	0	0	7.60342960205354	10.6558726636382	0	10.7248680517268	3.83612883141915	0	24.6749079729257	26.105612846227	0	3.6378818869304	10.6497008652477	0	18.0723916749994	0	10.5385461753009	10.4224818937732	23.4877653792562	25.0426689983165	18.8516857898145	6	8	4	3	0	0	7	11	0	11	4	0	24	32	0
ENSG00000050820.16	BCAR1	16	75228187	75268053	-	39867	-0.0736570320199589	0.928676144537469	1	7.00902599806744	14.5051373195751	0	13.0756967032477	0	21.2057686819245	3.25861268659438	7.74972557355503	51.941245046049	0	0	6.71682144287003	8.22496932430857	4.07900200722297	31.8724525560147	0	0	28.7394324252261	13.2530872283329	12.2311900775793	4.79024826150041	0	12.2544862848293	7.30411179117564	2.97658196681282	8	17	0	13	0	20	3	8	49	0	0	7	8	5	28
ENSG00000051009.10	FAM160A2	11	6211335	6234711	-	23377	-0.0243111599352877	0.732511670961729	1	2642.40280127142	3409.56051347188	3243.08824591893	3267.91835298861	3146.98643125634	2875.50223326897	3397.64682788907	2887.74149184594	3233.07749776428	2532.04384821223	3183.9869300779	3191.44973128368	3376.34990762867	3445.94089570197	2835.50997560831	3013.98514332183	3572.9746402906	3487.73540646137	2250.61517659326	3425.67408249739	2900.97434716465	2890.50164520643	3088.13054377699	3119.8991793736	2620.38432478422	3016	3996	2940	3249	3289	2712	3128	2981	3050	2597	3320	3326	3284	4224	2491
ENSG00000051108.14	HERPUD1	16	56932048	56944863	+	12816	0.157534230064296	0.131071945708021	1	2794.84911672939	3801.1992211004	4480.75661732065	3279.98822686853	2967.10395966127	3220.09597435024	2994.66505898023	3479.62678252621	4296.28298309463	3623.05542547426	4222.61881118463	3909.19007975036	4631.68585075126	3780.41906029425	4365.38769829701	4103.53076845749	5872.24505709757	2895.49781684153	4354.2415675632	4836.965245295	3323.47424382898	4337.48954812527	3395.51390808813	3736.57490345714	4110.65969616851	3190	4455	4062	3261	3101	3037	2757	3592	4053	3716	4403	4074	4505	4634	3835
ENSG00000051128.18	HOMER3	19	18929201	18941261	-	12061	0.0194373439215108	0.873748016378654	1	524.800821605299	638.226042061302	769.957685595719	955.531682160412	729.098102954494	470.768064738724	563.739994780827	499.857299494299	723.997354417377	613.267454957834	683.789964200464	986.413206181485	866.706142549015	800.300193817147	820.715653317378	789.420369463896	801.92247515315	759.54214266669	607.232360279981	677.419758142851	666.802558000857	652.273658518638	434.013055921039	737.71529090874	696.5201802342	599	748	698	950	762	444	519	516	683	629	713	1028	843	981	721
ENSG00000051180.16	RAD51	15	40694774	40732339	+	37566	0.276261811511282	0.278956048863071	1	70.0902599806743	32.4232481261089	54.0514707653155	49.2853183430107	42.1001529265062	53.0144217048113	31.499922637079	38.7486278677751	40.2809655459156	52.6493522539317	79.5996732519475	81.5614032348504	47.2935736147743	48.1322236852311	34.1490563100157	113.683808966575	67.0931154510604	24.6337992216224	85.5426539283307	23.5215193799601	61.3151777472052	123.332702409649	61.2724314241467	78.2583406197391	30.7580136570658	80	38	49	49	44	50	29	40	38	54	83	85	46	59	30
ENSG00000051341.13	POLQ	3	121431427	121546641	-	115215	0.127603751542101	0.504374672417803	1	173.473393452169	115.187855184861	159.94822981573	187.083045138775	242.075879327411	152.681534509857	143.378958210153	138.526344627296	120.842896637747	77.0240523714926	104.534510656172	174.637357514621	100.75587422278	146.844072260027	126.351508347058	302.853667086955	148.030842026943	125.221812709914	160.241872851662	129.83878697738	122.63035549441	258.8249670287	182.796087082038	90.7796751188973	110.133532772074	198	135	145	186	253	144	132	143	114	79	109	182	98	180	111
ENSG00000051382.8	PIK3CB	3	138652699	138834938	-	182240	-0.00773296361169656	0.903866163765009	1	3885.62878767863	3773.89543320473	3697.56183684363	3555.58368046006	3173.77743766411	3318.70279872119	3188.00941171816	3477.68935113282	3377.24095340229	3111.18672300548	3405.52337009235	3466.83941044135	3382.5186346219	4038.21198715074	3042.6809172224	3158.59094832732	2994.69588330765	3077.17208610099	3490.38124549823	3347.58263815592	3813.03761615433	2907.0039082049	3835.65420715158	3223.20018899165	4216.82445298483	4435	4423	3352	3535	3317	3130	2935	3590	3186	3191	3551	3613	3290	4950	2673
ENSG00000051523.10	CYBA	16	88643283	88651152	-	7870	0.0585238906096228	0.500759003516737	1	16508.0084819483	16650.1911561287	15901.0602261637	14396.3420702758	14641.2850018499	14093.353866007	12796.5720202561	11071.4516975201	15176.3837821282	16463.6474474054	19130.7744822873	18960.6273873017	19169.3191314667	15182.8612712854	16907.1977790888	18291.270127486	20481.5047040443	15757.4202354311	16647.0823848978	16715.3325321749	14667.7401767143	16589.9855544135	13288.969168707	18680.7876282025	13818.2856839341	18842	19514	14415	14313	15302	13292	11781	11429	14317	16886	19948	19760	18645	18611	14853
ENSG00000051596.9	THOC3	5	175917873	176034680	-	116808	-0.056591110277996	0.59672853620548	1	1512.19735908305	1334.4726334009	1518.95663762938	1774.27146034839	1744.28588147775	1592.55322801253	1560.87547687871	1876.40230449701	1736.32162011078	1339.63351846115	1380.04734710304	1410.53250300271	1103.17401062289	1642.20620810797	1491.17545887069	1262.34501476485	1444.09943732759	1167.02623812436	1527.71950959329	998.253282485507	1212.8908598119	1600.719510852	1728.90377335134	1343.95656957632	2228.46769915387	1726	1564	1377	1764	1823	1502	1437	1937	1638	1374	1439	1470	1073	2013	1310
ENSG00000051620.10	HEBP2	6	138403531	138422197	+	18667	-0.0362986681549813	0.776966829802451	1	5718.48908617327	3175.7718296152	3514.44869098562	3777.87052441527	3809.10701819139	3525.45904336995	3875.57668858958	4203.25740795691	3916.79388663574	3607.45561739902	3251.11918462773	1900.86046833222	3448.31838921637	5118.33171866339	4186.67430360793	3529.65490079422	3413.22912731188	3362.51359375145	3256.6449798349	4195.29819660968	3474.8460888924	3005.14894603793	4263.5400199302	2313.31654871949	2838.66700235049	6527	3722	3186	3756	3981	3325	3568	4339	3695	3700	3390	1981	3354	6274	3678
ENSG00000051825.14	MPHOSPH9	12	123152320	123244014	-	91695	-0.106815733602707	0.134234861977699	1	2446.15007332553	2944.54287587374	2466.51201288256	3022.49758409688	3034.08147568071	2677.22829609297	2515.64899405086	2828.64983434759	3141.91531258142	2199.5729386087	3096.71499916311	2194.48151997768	2507.58752274857	2541.21825049991	2471.25337496814	2404.63992726099	2318.43987836442	2617.34116729738	2226.51865435993	2773.6575652849	2617.39165008382	2493.57879308523	2246.65581888538	2241.31887534933	3112.51254329727	2792	3451	2236	3005	3171	2525	2316	2920	2964	2256	3229	2287	2439	3115	2171
ENSG00000052126.14	PLEKHA5	12	19129752	19376400	+	246649	-0.109300688292478	0.674714050023231	1	841.083119768092	1027.30501957461	440.133404803284	464.690144376958	863.053134993377	106.028843409623	726.670629110546	763.347968995171	1371.67287937934	1201.1852217934	550.484487308649	871.267695732284	596.310276012371	547.402069369323	639.725654874294	606.616804645643	1138.45302249498	535.785133070287	828.920364826641	493.011046203964	439.744790405737	823.376069608081	593.32137762382	1432.64935561202	328.416210338348	960	1204	399	462	902	100	669	788	1294	1232	574	908	580	671	562
ENSG00000052344.15	PRSS8	16	31131433	31135762	-	4330	-1.967126148339	0.239199208928475	1	0	7.67919034565738	0	4.023291293307	0	0	0	0	0	0	7.67225766283831	19.1909184082001	5.14060582769285	0	0	0	0	0	0	0	0	6.07978110470102	0	4.17377816638608	0	0	9	0	4	0	0	0	0	0	0	8	20	5	0	0
ENSG00000052723.11	SIKE1	1	114769479	114780685	-	11207	0.0316083041053346	0.742909715044837	1	2650.28795551925	1360.0699345531	1570.80192591448	1496.6643611102	1870.58634025726	1970.01591055079	1811.78865374647	1693.31503782177	1411.95384492525	1665.27951203176	1421.2857320408	1527.59710529273	1624.43144155094	2016.65859237104	1438.81357252866	1427.86864062018	1626.20932212332	1989.17928714601	1684.34690410995	1947.5818046607	1670.83859361134	2005.45922439352	1730.94618773214	1803.07216787879	1485.3144014396	3025	1594	1424	1488	1955	1858	1668	1748	1332	1708	1482	1592	1580	2472	1264
ENSG00000052749.13	RRP12	10	97356358	97426076	-	69719	0.0917162315551502	0.430055843445793	1	2257.78249962747	2604.09877054959	2980.55253077311	3007.41024174698	2266.71050642939	3269.92953075276	2114.83963359975	2012.02250203422	2548.30108348371	1961.67586546131	2428.26955028832	3401.59028785347	2485.99697827226	3391.28226880518	2598.7431851922	2886.65927727927	3521.85607613741	2275.54720309737	3259.05463205823	2283.46910140653	1942.92469486457	3076.36923897872	2681.69008199682	3105.29095579125	1771.06627025363	2577	3052	2702	2990	2369	3084	1947	2077	2404	2012	2532	3545	2418	4157	2283
ENSG00000052795.12	FNIP2	4	158769138	158908049	+	138912	0.0300873767220582	0.763179017120772	1	2302.46504036515	2189.42249188409	1705.37905720771	1967.38944242712	1891.63641672052	1762.19937746793	2086.59832364927	2239.6706907574	2161.3918091611	1423.48248686556	2049.45182818568	2601.32899023152	1859.87118845927	2231.21409795097	1710.86772113179	2064.497970833	2878.61414387645	1998.41696185411	1848.20325529661	2418.0121922599	2172.85661141659	1904.70856608705	2321.20394378476	1739.4220508414	1444.63444789316	2628	2566	1546	1956	1977	1662	1921	2312	2039	1460	2137	2711	1809	2735	1503
ENSG00000052802.12	MSMO1	4	165327623	165343160	+	15538	-0.234699251504328	0.00373763480627609	1	518.66792385699	442.833309932909	409.246850080246	420.433940150581	586.531675998825	476.069506909206	442.08512114797	473.701975683551	454.750900505205	428.01973406437	489.106426005942	625.623940107323	419.473435539737	419.321406342522	443.937732030204	450.187883507636	370.609590110619	307.92249027028	339.76096348999	407.392715660909	441.660889710338	392.580151332123	429.928227159429	455.98526467768	393.90101360823	592	519	371	418	613	449	407	489	429	439	510	652	408	514	390
ENSG00000052841.14	TTC17	11	43358932	43494933	+	136002	0.0392902103114288	0.350340365702165	1	8188.29462224228	7430.04328110939	6631.78453553218	7594.96813894029	7846.8944125063	7880.06364220315	7747.89476449256	8042.27771395673	7627.94284390549	8204.52405957102	7787.34152778088	7725.30420522095	7980.27648691039	8193.89923210951	8627.18992578697	7265.75959867173	7239.66664819537	8327.25054520926	7055.46170991978	7993.55314608564	8358.98321631821	8758.35895140072	8017.49765184959	8038.6967484596	7629.9717749302	9346	8708	6012	7551	8201	7432	7133	8302	7196	8415	8120	8051	7762	10044	7579
ENSG00000052850.5	ALX4	11	44260444	44310166	-	49723	NA	NA	NA	0	0	0	0	0	0	0	0	0	0	0	0	0	0	0	0	0	0	0	0	0	0	0	0	0	0	0	0	0	0	0	0	0	0	0	0	0	0	0	0
ENSG00000053108.16	FSTL4	5	133196455	133612564	-	416110	1.1689640800607	0.00743150113637839	1	7.00902599806744	20.477840921753	26.4741897626035	14.0815195265745	42.1001529265062	6.36173060457736	24.9826972638902	75.5598243421615	18.0204319547517	19.4997600940488	15.3445153256766	33.5841072143502	0	21.2108104375595	27.3192450480126	50.9303464170255	62.8332351049613	5.13204150450466	18.0723916749994	55.5107857367059	88.1405680116075	52.1124094688659	76.5905392801833	90.7796751188973	81.3599070928838	8	24	24	14	44	6	23	78	17	20	16	35	0	26	24
ENSG00000053254.15	FOXN3	14	89124871	89619149	-	494279	0.000997205086418917	0.985707250227926	1	11594.6812573031	11179.1946565337	10280.810357811	10590.3085068073	10040.8864729717	11422.4873005186	9791.04491898723	9973.89681316532	11134.5068972184	11671.5814042929	10660.6020225138	11567.3260705426	11060.5274988639	11001.0684134804	12947.045549004	11018.2347650404	11741.2952039356	9006.73284040568	11342.2330152297	11996.9157445549	10128.5009241165	11165.0837287045	10474.5221519579	10377.0559661774	9020.03555343179	13234	13102	9320	10529	10494	10773	9014	10296	10504	11971	11116	12055	10758	13485	11374
ENSG00000053328.8	METTL24	6	110245928	110358272	-	112345	-0.402324185024611	0.457039817556318	1	19.2748214946854	11.0921638326162	20.9587335620611	8.046582586614	22.0068981206737	5.30144217048113	24.9826972638902	0	10.6002540910304	16.5747960799414	6.71322545498352	8.63591328369004	30.8436349661571	6.52640321155676	0	2.7284114151978	15.9745512978715	0	4.81930444666652	13.1720508527777	35.447837135103	20.8449637875463	6.12724314241467	5.2172227079826	17.8594918008769	22	13	19	8	23	5	23	0	10	17	7	9	30	8	0
ENSG00000053371.12	AKR7A2	1	19303965	19312146	-	8182	0.0776275286595848	0.391320349244202	1	751.718038292732	931.741761939762	870.338988445591	749.338003378429	797.032440631356	500.456140893419	820.084192792918	657.757958055483	870.280860873597	639.592131084799	846.825439535778	784.908562895384	818.384447768702	697.509343235128	797.949615777367	704.839615592764	846.651218787191	1001.77450167931	767.474233131643	667.070289615669	899.608623509777	771.263660139215	887.429048459724	983.968202725519	756.051819570457	858	1092	789	745	833	472	755	679	821	656	883	818	796	855	701
ENSG00000053372.4	MRTO4	1	19251539	19260128	+	8590	0.0412968889815023	0.650028785901771	1	833.197965520266	535.836837452537	480.947780687297	564.266603886307	509.985943405177	602.243830566657	445.343733834565	598.666300557126	677.356236416844	575.242922774439	602.272226532807	623.704848266503	534.623006080057	695.061942030795	516.789052158238	628.444095967226	661.346423731881	595.316814522541	692.775014208312	459.140058296821	516.388762589744	563.682562421566	595.363792004625	595.806833251613	686.598240344824	951	628	436	561	533	568	410	618	639	590	628	650	520	852	454
ENSG00000053438.8	NNAT	20	37521215	37523693	+	2479	-1.65134371273062	0.483411721972063	1	0	0	16.5463686016272	0	0	0	0	0	0	0	7.67225766283831	0	7.19684815876999	0	0	0	0	9.23767470810839	0	0	0	0	0	0	0	0	0	15	0	0	0	0	0	0	0	8	0	7	0	0
ENSG00000053501.12	USE1	19	17215346	17219829	+	4484	-0.129276884986171	0.184330972410937	1	544.075643099985	432.594389472032	427.99940116209	327.89824040452	358.808121532723	450.622584490896	399.723156222243	305.145444458729	446.270697232381	389.995201880975	417.179010416833	435.633847866142	422.557799036353	303.477749337389	439.384524522202	376.520775297296	416.403303831184	420.827403369382	398.797442961654	241.80121922599	412.919400141335	377.814968649278	327.807508119185	383.98759130752	426.643415243171	621	507	388	326	375	425	368	315	421	400	435	454	411	372	386
ENSG00000053524.12	MCF2L2	3	183178043	183428778	-	250736	0.0266213488095654	0.889742827826329	1	463.471844122209	372.867353450253	964.101743854812	628.639264579219	494.676796886448	683.886039992066	846.153094285673	421.391328062055	1186.1684327863	1127.08613343602	755.717379789573	903.892257026224	787.540812802545	414.426603933854	850.311502119391	928.569351638983	555.914385165929	878.605505571198	1030.12632547497	576.747655196622	481.898975106941	898.070523180122	844.538346462821	502.940269049523	1097.36655176499	529	437	874	625	517	645	779	435	1119	1156	788	942	766	508	747
ENSG00000053702.14	NRIP2	12	2825348	2835544	-	10197	0.0107899681428465	0.993068960130729	1	0	10.2389204608765	0	0	17.2227898335707	4.2411537363849	0	7.74972557355503	0	8.77489204232194	4.79516103927394	0	0	0	0	0	0	11.2904913099103	0	9.40860775198404	0	6.94832126251545	7.14845033281711	14.6082235823513	0	0	12	0	0	18	4	0	8	0	9	5	0	0	0	0
ENSG00000053747.15	LAMA3	18	23689443	23955066	+	265624	-0.0143696531606371	0.989566594316978	1	0	0	0	8.046582586614	0	0	8.68963383091834	0	0	4.87494002351219	3.83612883141915	4.79772960205002	5.14060582769285	0	5.69150938500262	8.18523424559339	0	4.10563320360373	0	0	4.79024826150041	4.34270078907216	5.10603595201222	0	0	0	0	0	8	0	0	8	0	0	5	4	5	5	0	5
ENSG00000053770.11	AP5M1	14	57268909	57298742	+	29834	-0.27850478059642	0.0769300164672393	1	2892.97548070233	2219.28600989498	1894.00765926626	2023.71552053342	2198.77616875253	1832.17841411828	2442.87331071692	2652.34357754921	1946.20665111318	1796.90289266659	2136.72375910047	1073.7318849388	1143.27073607889	2192.87147908307	1870.22998391186	1999.92556733998	1406.82548429922	2132.87644927214	1300.00737448829	1263.57602109146	1243.54844868551	1301.07315640602	2232.35891821974	2082.71530502666	953.49842336904	3302	2601	1717	2012	2298	1728	2249	2738	1836	1843	2228	1119	1112	2688	1643
ENSG00000053900.10	ANAPC4	4	25377213	25418498	+	41286	-0.0147574647149801	0.810310811864606	1	2367.29853084728	2400.1736047038	1847.6778271817	1940.2322261973	2222.69671018804	2361.2623427323	2510.21797290653	2259.04500469129	2196.3726476615	2244.42238682501	2087.81311649987	2026.56098390593	2106.62026818853	2422.92719229045	2132.03941562198	1828.94511865426	2137.39496365521	2396.66338260368	2084.34917318327	2119.759326522	2511.04813867851	2283.39207489414	2236.44374698135	2178.71220285354	1772.05846424257	2702	2813	1675	1929	2323	2227	2311	2332	2072	2302	2177	2112	2049	2970	1873
ENSG00000053918.15	KCNQ1	11	2444684	2849109	+	404426	0.0612821909213573	0.581490414512568	1	1219.57052366373	2803.75771953668	2926.5010600078	2865.58922365791	2162.41694577055	2328.39340127531	2506.95936021994	2295.85620116568	2793.16695298651	1755.95339646909	2613.3627664043	3123.32197093456	2862.28932485938	2678.2727179426	2828.6801643463	2804.80693482333	2918.01803707786	2378.18803318746	2560.25548729159	2801.88338854085	2359.6762936151	2305.1055788395	2858.35892593644	2058.71608056994	2514.2195679679	1392	3286	2653	2849	2260	2196	2308	2370	2635	1801	2725	3255	2784	3283	2485
ENSG00000054116.11	TRAPPC3	1	36136570	36156053	-	19484	-0.0951145832197931	0.260893785752251	1	1644.49272479657	1428.32940429227	1237.66837140172	1150.6613098858	1137.66095067309	1089.97651025092	1221.97975747289	1171.1772773035	979.463478011211	841.414648058204	1097.13284578588	966.262741852875	1149.43946307212	1160.88397125566	978.939614220451	1101.36874126818	1087.33445834179	925.820287412641	981.933281008303	1214.65126078114	1048.10631961629	1209.00789967769	1161.11257548758	1120.65943767466	1072.56170204155	1877	1674	1122	1144	1189	1028	1125	1209	924	863	1144	1007	1118	1423	860
ENSG00000054118.13	THRAP3	1	36224416	36305357	+	80942	-0.0516875488096497	0.493903410307259	1	17129.1834110271	9956.49690483066	9968.63553686034	10716.0363597232	10046.6274029163	10595.4623219236	11234.6103391485	11459.9066918945	10180.4840290256	11371.2850988445	11283.9729576194	10289.2109045565	10929.9561108405	12917.3835564737	10232.1955723577	10364.3254958647	9893.5721038151	10462.1798110832	9983.18916126969	11751.3510822281	11119.1242645947	11489.0492075693	11004.5286837767	10112.0210526119	9949.72132106632	19551	11669	9037	10654	10500	9993	10343	11830	9604	11663	11766	10723	10631	15834	8989
ENSG00000054148.17	PHPT1	9	136848724	136851027	+	2304	-0.0665924136371757	0.563426553782575	1	628.183955076794	1257.68072994433	892.400813247761	1108.41675130608	930.030651012819	1016.81660829828	823.342805479512	655.820526662094	963.563096874665	961.338172636604	1183.44574449281	996.968211305995	934.562139474561	890.854038377497	821.853955194378	933.116703997646	1145.90781310065	1079.78153254778	780.727320359976	1080.10816992777	737.698232271063	906.755924758266	790.414365371492	1120.65943767466	600.277363307252	717	1474	809	1102	972	959	758	677	909	986	1234	1039	909	1092	722
ENSG00000054179.11	ENTPD2	9	137048098	137054045	-	5948	-0.100018741913468	0.958484197262265	1	0	0	4.41236496043392	2.0116456466535	0	0	0	0	8.48020327282433	0	0	0	0	0	4.5532075080021	0	2.12994017304954	6.15844980540559	0	0	0	0	0	0	0	0	0	4	2	0	0	0	0	8	0	0	0	0	0	4
ENSG00000054219.10	LY75	2	159803355	159904749	-	101395	-0.159019594703494	0.198553886145131	1	10195.5044424388	4517.07040999002	6683.62982381728	6565.0055678537	5299.83516045268	7184.51442943603	8320.32439310431	6657.98298338047	5341.46803647023	7249.03581496263	6072.59194013652	4701.77501000902	6379.49183216683	8003.81773857292	6334.64994550792	4649.21305149704	4476.0692736636	5888.50442226865	5234.96945519151	7840.1928397283	6558.80791964636	6045.03949838844	5259.21703057259	5725.38019974011	4393.43498301572	11637	5294	6059	6527	5539	6776	7660	6873	5039	7435	6332	4900	6205	9811	5565
ENSG00000054267.21	ARID4B	1	235131634	235328219	-	196586	0.0144227972719771	0.732568834541646	1	6581.47541218532	5688.57355938864	6726.65038218151	6231.07239050922	6301.62743577204	7338.25625237998	7123.32733289531	6867.22557386645	6951.64663289775	6884.39030120392	6542.51772198537	5991.40472704007	6160.50202390712	6904.93459782705	6992.58843041422	6159.84350504489	6299.298061794	6217.98148685785	6509.6754813348	6921.91272313466	6730.29880740807	7112.47535234238	6587.80758528617	6461.00860156566	6704.25478325141	7512	6667	6098	6195	6586	6921	6558	7089	6558	7061	6822	6244	5992	8464	6143
ENSG00000054277.13	OPN3	1	241590102	241677376	-	87275	0.0164713220500375	0.897124488090387	1	1053.10615620963	701.366051570041	629.865098101942	675.912937275576	577.92028108204	570.43517754377	876.566812693887	1082.05543320762	682.656363462359	601.567598901404	593.640936662114	733.093083193244	722.769179373615	1161.6997716571	725.098295649334	592.065277097922	814.702116191448	853.971706349575	525.304184686651	799.731658918644	688.837700003759	730.442272721937	762.841771230626	581.198609669262	633.019764942193	1202	822	571	672	604	538	807	1117	644	617	619	764	703	1424	637
ENSG00000054282.15	SDCCAG8	1	243256034	243500092	+	244059	0.0120867025564819	0.82414925104059	1	1810.08096400092	1723.55161091421	1867.53346950366	1785.33551140498	1853.36355042369	1655.11024562421	1809.61624528874	2025.58452178795	1574.13773251802	1652.60466797063	1598.70669049393	1716.6276516135	1634.71265320633	1953.02616105836	1520.7713076727	1799.84206355881	1593.19524944105	1912.19866457844	1793.98608027161	1594.7590139613	1943.88274451687	1584.21724785352	1869.83036562688	1663.25059930485	1905.01245876021	2066	2020	1693	1775	1937	1561	1666	2091	1485	1695	1667	1789	1590	2394	1336
ENSG00000054356.13	PTPRN	2	219289623	219309648	-	20026	0.13527282347044	0.824453546400428	1	17.5225649951686	46.0751420739443	72.8040218471597	8.046582586614	22.0068981206737	21.2057686819245	4.34481691545917	21.3117453272763	21.2005081820608	2.92496401410731	15.3445153256766	2.87863776123001	8.22496932430857	12.2370060216689	0	46.3829940583625	20.2344316439706	0	0	25.4032409303569	77.6020218363066	13.8966425250309	27.572594140866	21.9123353735269	21.8282677566274	20	54	66	8	23	20	4	22	20	3	16	3	8	15	0
ENSG00000054392.12	HHAT	1	210328252	210676296	+	348045	0.0174615201902848	0.900220902438977	1	570.359490592738	755.973627361382	606.700182059664	409.369889093987	857.312205048853	393.3670090497	580.033058213799	446.577936176109	504.572094733048	685.416567305814	318.39869300779	468.258409160082	630.238274475144	496.006644078314	440.522826399203	552.95804681342	603.838039059543	575.815056805423	759.040450349977	592.742288374995	418.667698055136	574.973584473153	538.176189342088	751.280069949495	450.456070977674	651	886	550	407	896	371	534	461	476	703	332	488	613	608	387
ENSG00000054523.17	KIF1B	1	10210805	10381603	+	170799	0.0494978496185556	0.413541257254579	1	3438.80338030184	4145.05629991151	4070.40667600029	4405.50396617116	3862.68903100694	3932.6098020629	4234.02408411496	3645.27716666095	4532.66864932461	3793.67832629719	3942.58140649104	4766.06458667649	4181.36878024537	4473.84940152216	4118.3761909879	3609.68830230668	5082.03725289619	3839.79345367039	4139.78251968654	4837.9061060702	4059.25637679545	3990.0734849995	3785.61505482186	4308.38251225203	4336.87992564628	3925	4858	3690	4380	4037	3709	3898	3763	4276	3891	4111	4967	4067	5484	3618
ENSG00000054598.6	FOXC1	6	1609972	1613897	+	3926	0.584293260670238	0.285161782602695	1	3.50451299903372	5.11946023043825	5.5154562005424	12.069873879921	12.4386815464677	4.2411537363849	8.68963383091834	20.343029630582	12.7203049092365	13.6498320658341	0	4.79772960205002	21.59054447631	4.07900200722297	0	30.9219960389084	21.2994017304954	12.3168996108112	24.0965222333326	0	23.951241307502	10.4224818937732	8.16965752321956	32.3467807894921	4.96096994468804	4	6	5	12	13	4	8	21	12	14	0	5	21	5	0
ENSG00000054611.13	TBC1D22A	22	46762617	47175699	+	413083	-0.0479655606900488	0.645544250992459	1	2972.70315143035	5853.2495301344	4853.60145647731	5242.34855517902	5374.46724973148	5133.91659789393	5410.38326397553	4799.01756142395	5667.95586247396	7025.76356188577	6110.95322845071	6744.64827456192	6493.61328154161	4412.66437141381	5361.40184067247	7147.52843734649	6104.40853595997	5869.00266455153	4939.78705783318	4777.6910164575	4820.90585037401	4593.70889468053	5369.50740713605	5047.14124770237	5561.24730799529	3393	6860	4400	5212	5617	4842	4981	4954	5347	7206	6372	7029	6316	5409	4710
ENSG00000054654.16	SYNE2	14	63852983	64226433	+	373451	-0.0809528953598724	0.376052400983205	1	49900.7605932411	51238.970959713	58217.8463792053	55788.9687186415	60121.8888440231	70279.0982772002	71756.8237672659	52435.61194637	57573.1600446135	84404.7115670901	63791.945369877	54120.3090029651	57416.454610667	41036.391793466	58467.7376102549	51933.4923473466	53337.9618135065	53245.9570175367	54376.2120717383	65912.9424672994	54930.7348642775	70938.0173894937	57077.3122859734	71338.2164198709	54265.0736429756	56956	60052	52777	55466	62835	66283	66062	54129	54313	86570	66517	56402	55846	50302	51364
ENSG00000054690.13	PLEKHH1	14	67533301	67589612	+	56312	-0.55937454049639	0.30548328056026	1	3.50451299903372	10.2389204608765	0	12.069873879921	43.0569745839268	0	17.3792676618367	26.1553238107482	36.0408639095034	7.7999040376195	20.1396763649506	7.67636736328004	46.2654524492357	16.3160080288919	4.5532075080021	16.3704684911868	0	12.3168996108112	19.2772177866661	23.5215193799601	11.496595827601	7.81686142032988	15.3181078560367	4.17377816638608	12.8985218561889	4	12	0	12	45	0	16	27	34	8	21	8	45	20	4
ENSG00000054793.13	ATP9A	20	51596514	51768634	-	172121	0.180072589866984	0.34998474345798	1	595.767209835732	878.8406728919	799.741149078648	384.224318510818	567.395242850413	455.924026661377	548.53313557672	1168.27113021342	523.652552096903	1179.73548568995	980.130916427594	724.457169909553	482.18882663759	537.612464551988	1022.19508554647	1192.31578844144	749.738940913437	549.128440981999	481.930444666652	1157.25875349404	1174.5688737199	712.202929407834	723.014690804931	845.190078693182	569.519349650186	680	1030	725	382	593	430	505	1206	494	1210	1022	755	469	659	898
ENSG00000054796.12	SPO11	20	57329759	57343994	+	14236	NA	NA	NA	0	0	0	0	0	0	0	0	0	0	0	0	0	0	0	0	0	0	0	0	0	0	0	0	0	0	0	0	0	0	0	0	0	0	0	0	0	0	0	0
ENSG00000054803.3	CBLN4	20	55997440	56005472	-	8033	NA	NA	NA	0	0	0	0	0	0	0	0	0	0	0	0	0	0	0	0	0	0	0	0	0	0	0	0	0	0	0	0	0	0	0	0	0	0	0	0	0	0	0	0
ENSG00000054938.15	CHRDL2	11	74696429	74731385	-	34957	-0.881753070395382	0.768892187994629	1	0	0	0	0	0	0	0	0	0	0	0	3.83818368164002	0	0	0	0	0	0	0	0	0	0	0	0	0	0	0	0	0	0	0	0	0	0	0	0	4	0	0	0
ENSG00000054965.10	FAM168A	11	73400487	73598189	-	197703	0.048051182674938	0.409423995306966	1	3300.37511684	3609.21946245897	3782.49986233198	3498.25177953044	3403.41463544506	3817.03836274641	3577.95672988062	3829.33314903288	4095.93818077415	4030.60041143988	3791.05431764998	4293.96799383477	3471.96517602375	3858.73589883293	4251.55751059696	4090.79818185323	3909.50518763242	3355.32873564515	3759.05746839988	4827.55663754301	3561.0705575994	3358.64479026841	3634.4763906423	3809.6160213689	3869.55655685667	3767	4230	3429	3478	3557	3600	3294	3953	3864	4134	3953	4475	3377	4730	3735
ENSG00000054967.12	RELT	11	73376264	73397474	+	21211	0.0314572964731841	0.842825440233816	1	2713.36918950186	6855.81049192856	9932.23352593676	6348.75366083844	5606.97491248469	5682.08571832168	5495.10719382698	5452.90065669266	7411.69766044847	4426.44554134907	6622.11739523731	11033.8185387946	7892.88618783961	6263.7154822916	8697.764642161	5917.01488909229	9214.12118861229	6083.52199943982	8569.92813228474	7287.90756468684	6332.70820170354	4989.76320664391	6150.73090779392	5571.99385212542	5560.25511400635	3097	8035	9004	6312	5860	5359	5059	5629	6992	4540	6905	11499	7677	7678	7641
ENSG00000054983.16	GALC	14	87837820	87993665	-	155846	0.0312961393974884	0.628446291053218	1	2736.14852399558	2327.64791810593	1850.98710090203	2332.50312729473	1980.62083086063	2140.72234844028	2349.45974703455	2243.54555354418	2170.93203784303	2122.54888623721	2307.43149209862	2491.94075530478	2315.32886479286	2247.53010597986	2298.23148966406	2472.85021264094	2510.13449393888	2107.21624174961	2028.9271720466	2713.4424756722	2691.16147331093	2294.68309694573	2214.9983959829	2175.58186922875	1950.65338225134	3123	2728	1678	2319	2070	2019	2163	2316	2048	2177	2406	2597	2252	2755	2019
ENSG00000055044.10	NOP58	2	202265716	202303666	+	37951	-0.00944281828462755	0.926064897439677	1	3570.2226177656	2052.050309034	2688.23335214437	1905.02842738086	2129.88500941824	3330.36597149625	2409.20097962211	3082.45334688151	2902.34957012413	2645.14245675771	2234.54504430166	2421.89390311485	2583.66848899843	2796.56377615207	3026.74469094439	2155.44501800626	2399.3776049403	2043.57892709376	3139.77684700324	2238.307784197	2260.03912977589	3108.50522481785	2494.80916615317	2739.04192169087	2737.46321547886	4075	2405	2437	1894	2226	3141	2218	3182	2738	2713	2330	2524	2513	3428	2659
ENSG00000055070.16	SZRD1	1	16352575	16398145	+	45571	0.0405798752750229	0.791760762447973	1	5269.91142229695	4982.9412909599	6047.14617827469	5107.56829685324	5018.52959317102	6533.49733090095	5993.67493487592	5012.13501469672	6443.89446193739	6187.27387784167	6050.53419935586	6473.09677908589	1816.69009950665	5567.02193945791	6646.54465980606	5739.66814710443	5544.23427044794	5258.28972551547	6503.65135077647	6940.72993863863	5160.05542728824	5896.51913140217	5596.21540340539	6127.10634825477	2368.36705159407	6015	5840	5482	5078	5245	6162	5518	5174	6079	6346	6309	6746	1767	6824	5839
ENSG00000055118.14	KCNH2	7	150944961	150978315	-	33355	-0.286217445137153	0.241831937936804	1	91.9934662246351	102.389204608765	178.700780897574	144.838486559052	129.17092375178	142.078650168894	523.55043831283	163.71295274135	115.542769592232	153.073116738283	139.059670138944	149.689163583961	64.77163342893	122.370060216689	162.777168411075	107.317515664447	121.406589863824	105.720054992796	136.145350618329	89.3817736438484	72.8117735748062	171.102411089443	205.262645270891	114.778899575617	178.594918008769	105	120	162	144	135	134	482	169	109	157	145	156	63	150	143
ENSG00000055130.15	CUL1	7	148697914	148801036	+	103123	0.0150857722508989	0.893914780239461	1	3451.94530404821	3778.16165006343	2903.33614396552	3039.59657209344	3804.32290990429	3197.82991723422	4021.12805525746	3142.51372007656	2652.18357357581	2849.88993774523	3287.56240852621	3821.87140099305	2394.49419453933	4726.74752596998	2991.45733275738	3024.89878898262	3045.81444746084	2443.87816444512	2365.07365720159	3118.01260900751	3971.11580878384	4257.58385360634	4041.93805961287	2895.55860293034	2612.44677287272	3940	4428	2632	3022	3976	3016	3702	3244	2502	2923	3428	3983	2329	5794	2628
ENSG00000055147.18	FAM114A2	5	153990128	154038936	-	48809	-0.0697371759835404	0.475441806500606	1	1231.83631916035	790.10336223097	605.597090819556	808.681549954707	915.67832615151	705.09180867399	859.18754503205	1025.86992279935	679.47628723505	815.089971931238	890.940921097098	628.502577868553	674.447484593302	875.35383075005	663.629994291305	784.873017105233	700.750316933297	832.417132030656	778.317668136643	783.737025740271	787.516814190667	893.72782239105	789.393158181089	693.890620161686	766.96595344877	1406	926	549	804	957	665	791	1059	641	836	929	655	656	1073	583
ENSG00000055163.19	CYFIP2	5	157266079	157395595	+	129517	-0.0522595630386588	0.356879069127494	1	23115.7677416264	19070.8426017542	18749.2418081238	21558.8063951856	20910.3805012697	24220.1687000601	23984.4755775635	23502.980233199	23466.8425067231	25364.3129423339	23339.0078103541	18899.2164483954	20328.0116850286	21430.2607455481	22705.7075405295	20614.0577122911	18033.1384751239	19875.3703386456	21049.5169969277	21983.2120125107	21984.36537133	23330.7257192113	20903.0899803476	22529.0110976105	20620.7676720903	26384	22351	16997	21434	21854	22843	22081	24262	22138	26015	24336	19696	19772	26269	19947
ENSG00000055208.18	TAB2	6	149218641	149411613	+	192973	0.027488450279313	0.84219298568425	1	5797.34062865153	4688.5723277097	5550.75512022587	4697.19258493592	4078.930725584	5467.90745463424	3496.49141271577	5294.99999813147	4913.2177711926	5313.68462562829	4659.93749796642	4289.17026423272	5168.36509916239	5004.93546286259	4889.00656171725	4701.96233885754	7164.05377205211	2931.42210737306	4359.06087200987	4218.81971598965	5869.9702196426	4664.0606474635	8638.39162361428	2802.69203872825	4420.22422071704	6617	5495	5032	4670	4263	5157	3219	5466	4635	5450	4859	4470	5027	6135	4295
ENSG00000055211.12	GINM1	6	149566294	149591748	+	25455	0.0266555356012705	0.743472505946808	1	1008.42361547195	747.441193643985	933.215189131774	866.013450884332	741.536784500961	827.024978595056	926.532207221668	864.094401451386	851.200403509743	1001.3126808294	1016.57414032608	934.597726479344	823.525053596395	976.51308052918	1140.57848075453	723.938495499149	948.888347093568	815.994599216241	1102.41589217497	961.559712252769	959.965751604682	920.652567283297	846.580760843626	726.237400951178	732.239163835954	1151	876	846	861	775	780	853	892	803	1027	1060	974	801	1197	1002
ENSG00000055332.16	EIF2AK2	2	37099210	37157065	-	57856	-0.00283306449945063	0.98329895761994	1	5564.29051421579	4145.90954328325	4448.7669713575	5114.60905661652	5328.5398101753	4963.21016000444	5089.95301646042	5387.99670501413	4243.28171263948	4530.76925785223	3971.35237272668	10332.3904709749	3890.41049039795	6140.52962167346	5194.07146475339	7684.11601566873	4815.794731265	4392.00111955509	5634.97172426483	5819.22389460213	4700.1915941842	4685.77415140886	4571.94459143174	3816.92013316007	4279.3326742879	6351	4859	4033	5085	5569	4681	4686	5562	4003	4647	4141	10768	3784	7527	4563
ENSG00000055483.19	USP36	17	78787381	78841441	-	54061	0.107120002537682	0.456812046215195	1	3600.88710650714	5345.56972394928	8269.87502709328	5447.53641113768	5653.8591736983	7026.53145275569	5668.89987044535	4985.01097518927	6651.65944212159	6470.02039920538	7046.96866331699	7839.49016974974	5575.50108071567	4240.530486709	9881.59859424155	5441.36183237614	6871.1869982578	5422.51505365962	11218.135925728	6618.95555352077	5187.83886720494	5387.55459892292	4986.55471073514	6555.96205485094	7313.4618924591	4110	6265	7497	5416	5909	6627	5219	5146	6275	6636	7348	8170	5423	5198	8681
ENSG00000055609.17	KMT2C	7	152134922	152436005	-	301084	0.0400557613715414	0.426793166227082	1	28794.8310565605	32151.9167338957	33142.3763090593	31824.2341300584	33992.0462015241	32460.730409856	32241.8001253936	31675.0658505128	39119.1776975387	32921.4449667825	34519.4052895253	36910.8529204116	34271.3909320627	36482.5939526023	41038.0592696229	32572.684945103	35381.5011846124	30686.5289720352	34343.5683130573	35534.4297576933	32796.9137471887	32924.6203024295	35760.6333935128	32105.7451003833	32290.9533699744	32866	37682	30045	31640	35526	30615	29683	32698	36904	33766	35994	38467	33334	44720	36052
ENSG00000055732.12	MCOLN3	1	85018082	85048499	-	30418	-0.241364231031485	0.565015539575133	1	44.6825407376799	99.8294744935459	93.7627554092208	75.4367117495062	57.4092994452357	91.1848053322755	70.6032748762115	51.3419319248021	125.082998274159	112.12362054078	35.4841916906272	211.100102490201	11.3093328209243	121.554259815245	51.2235844650236	42.7451121714321	50.0535940666641	10.2640830090093	106.024697826663	35.7527094575394	8.62244687070073	29.5303653656907	243.047311315782	26.086113539913	118.071084683575	51	117	85	75	60	86	65	53	118	115	37	220	11	149	45
ENSG00000055813.5	CCDC85A	2	56184123	56386173	+	202051	-2.89708410620148	0.108472125415922	1	17.5225649951686	0	0	0	10.5250382316265	0	18.4654718907015	0	0	0	15.3445153256766	0	4.11248466215428	0	0	0	0	8.21126640720746	0	0	0	0	0	0	0	20	0	0	0	11	0	17	0	0	0	16	0	4	0	0
ENSG00000055917.15	PUM2	2	20248691	20352234	-	103544	-0.0379387990160126	0.586693363961048	1	14120.5590013566	8677.48509059284	9082.85327105323	9313.9193440057	9949.98841551677	10806.4597203087	10126.6820257065	11950.0768344219	9560.36916470033	10877.9411684651	9699.65175024333	8842.21565657819	8799.68905584463	10532.7989830512	10030.7161401286	9224.75899478375	9436.69993669597	9068.31733845973	9554.27106551637	10424.7373891983	10845.1220640369	10386.8717473028	10005.7880515631	9999.32904211946	9002.17606163091	16117	10170	8234	9260	10399	10192	9323	12336	9019	11157	10114	9215	8559	12911	8812
ENSG00000055950.16	MRPL43	10	100969458	100987515	-	18058	0.00860053112877058	0.952221701767044	1	1101.29320994635	428.328172613334	767.751503115502	815.722309717994	908.023752892145	782.492864363015	891.773671897994	541.512074452158	944.48263951081	867.73932418517	582.132550167857	996.968211305995	555.185429390828	934.091459654061	778.598483868358	741.218434462068	839.196428181517	974.061477554984	769.883885354976	684.946644344438	908.231070380477	937.154830281771	739.35400585137	754.410403574284	393.90101360823	1257	502	696	811	949	738	821	559	891	890	607	1039	540	1145	684
ENSG00000055955.15	ITIH4	3	52812975	52831479	-	18505	-0.0647988763907807	0.55855878214675	1	472.233126619793	917.236624620187	966.307926335029	639.703315635813	825.737090353974	953.199302252507	805.963537817676	806.940175346418	902.081623146688	645.442059113014	870.801244732148	1157.21238001447	848.199961569321	613.481901886335	768.353766975354	703.930145121032	837.066488008468	812.915374313538	975.90915044997	832.661786050588	757.817274969365	839.009792448741	918.065264171797	616.675724083544	866.185352342531	539	1075	876	636	863	899	742	833	851	662	908	1206	825	752	675
[truncated: 57,487 more rows]
[truncated: 10 more columns]
