# Supplementary material for: Coding and non-coding RNA interactions reveal immune-related pathways in peripheral blood mononuclear cells derived from patients with proliferative vitreoretinopathy
Source: BMC Med Genomics. 2021 Jan 28;14:30. doi: 10.1186/s12920-021-00875-5 (PMC7842006; doi:10.1186/s12920-021-00875-5)
Supplement: Supplementary file 4 — Additional file 4: Table S1. Enrichend Top Diseases and Functions of differentiate expressed Protein Coding RNAs. [file 12920_2021_875_MOESM4_ESM.xlsx]

## Sheet: Sheet1
Table S1.Enrichend Top Diseases and Functions of differentiate expressed Protein Coding RNAs
Top Diseases and Functions	Score	Molecules in Network
[Behavior, Cell-To-Cell Signaling and Interaction, Reproductive System Development and Function]	30	Actin,AVPR1A,Calmodulin,CG,chemokine,FFAR4,FSH,G protein,GNAL,GPR84,HBG2,Histone h3,Hsp90,Ige,IgG1,IL12 (family),IL1B,Interferon alpha,JPX,Mapk,MPDZ,NPAS2,OXTR,P-TEFb,PLC,PLCH1,RNA polymerase II,RNU1-27P,RNU1-28P,RNU4-1,RNU4ATAC,snRNP,TNNT1,XIST,YAP1
[Cell-To-Cell Signaling and Interaction, Connective Tissue Disorders, Nervous System Development and Function]	28	Akt,Alpha catenin,CDH2,CDK5R1,COL1A1,COL5A1,Collagen Alpha1,Collagen type I (complex),collagen type i (family),Collagen(s),collagenase,DNER,F12,FHIT,GNRH2,JINK1/2,Laminin (complex),LUM,MCAM,mir-196,MUC4,N-Cadherin,Notch,PFKFB1,PFKFB3,PI3K (family),RAB6C/RAB6D,Rap1,Secretase gamma,SEMA3A,Thrombospondin,TSH,TSIX,Vegf Receptor,Wnt
[Cell-To-Cell Signaling and Interaction, Cellular Movement, Immune Cell Trafficking]	23	B-cell receptor,C1q,CCL3,CLEC4E,CMTM8,Collagen type II,Cpla2,CXCL1,CXCL2,elastase,Eotaxin,EREG,ERK1/2,Fc gamma receptor,Fcer1,Fcgr3,HLA-DR,Ifn gamma,Iga,IGHA1,IGHE,IL-17f dimer,IL17a dimer,IL17R,KIR2DS2 (includes others),Lfa-1,MZB1,NAMPT,NfkB-RelA,NfkB1-RelA,STAB2,TEX9,TLR7/8,WNK2,WNK4
[Gastrointestinal Disease, Inflammatory Disease, Inflammatory Response]	21	AGO1,AQP1,BCR (complex),CXCL8,DAB2IP,Fibrinogen,HDL,hemoglobin,IFI27,IFN Beta,IgG,IgG2a,IGHG2,IGKC,Igm,Ikb,IL12 (complex),IL23,LDB2,LDL,LILRA4,Lymphotoxin,mir-15,NFkB (complex),NFkB (family),Nr1h,PLC gamma,POF1B,Pro-inflammatory Cytokine,SAA,Serine Protease,Tlr,TPSAB1/TPSB2,TRIM36,TYRO3
[Drug Metabolism, Protein Synthesis, Small Molecule Biochemistry]	21	ADRB,C1QTNF9,Calcineurin protein(s),CALD1,CaMKII,Creb,Cyclin A,Cyclin E,Dynamin,EPHB3,ERK,FOXA3,glutathione transferase,GST,GSTM1,GSTM4,HPGDS,ID3,MAP2K1/2,MICOS10-NBL1/NBL1,Nfat (family),NMDA Receptor,NR4A3,Pak,Pdgf (complex),PDGF BB,PP2A,Proinsulin,Smad,SOD2,TCF,TEAD,TMOD4,WNT3,ZBED6
[Cancer, Organismal Injury and Abnormalities, Reproductive System Disease]	21	ARHGAP1,BEND6,BRI3BP,CDKL5,CREB3L4,CRIM1,DMRTC1/DMRTC1B,enterolactone,ESR1,ESR2,FKBP10,FSTL4,HCP5,HEXIM1,IGHV1-46,IGHV3-49,LCN8,LHCGR,LILRB5,LRRC4C,MICOS10-NBL1/NBL1,miR-4728-3p (miRNAs w/seed AUGCUGA),mir-940,MIR4728,MTSS2,PTPN11,RBPJ,SLC52A2,SULF1,THUMPD1,TRIM25,TRIO,WHRN,Z-endoxifen,ZC3H15
[Endocrine System Disorders, Gastrointestinal Disease, Hereditary Disorder]	21	ABCA6,CCDC87,citric acid,CTPS1,CUL2,CYLD,DCANP1,EED,EVC2,H4C1,H4C3,HJURP,HNF1A,HNF4A,IGHV3-23,IGKV2D-29,IGKV4-1,ING3,LINC00574,LOXHD1,LRRC40,LRRC6,MDFI,RBM15,RNF123,RPN1,SERTAD3,SGCE,SLC5A2,SMPD4,UBE2W,UTS2B,VNN3,ZNF300,ZNF727
[Cell Death and Survival, Cell Morphology, Nervous System Development and Function]	19	26s Proteasome,CD164L2,colfosceril palmitate,creatine,CRHR1,CYSLTR1,DBX1,E1,EXO1,FFAR4,GPR119,GPSM1,Immunoglobulin,Insulin,KCNJ15,KLRG1,MHC Class II (complex),MLF1,MOXD1,MYBPH,P38 MAPK,PAX6,RGPD4 (includes others),RRAGB,SLC35B2,SLC52A1,SLC5A5,SSTR3,TYRO3,Ubiquitin,ZNF197,ZNF215,ZNF24,ZNF483,ZSCAN23
[Carbohydrate Metabolism, Drug Metabolism, Small Molecule Biochemistry]	19	Anti-inflammatory Cytokine,ARGLU1,B3GNT4,CELA3A,CEMIP,CIPC,CNN2,CUL4B,DNASE2B,EMC7,EPHB1,ESPL1,FNDC3B,FNDC5,HSPA8,KLRG2,MAPK1,NDST1,NRSN2,NUPR1,NXF5,PLAAT2,PODXL,PODXL2,PPIP5K2,SLC35G2,STAB2,TGFB1,TMEM132A,TOR1B,TROAP,TUBA4A,UCA1,WNT5B,ZDHHC6
[Behavior, Cell-To-Cell Signaling and Interaction, Reproductive System Development and Function]	30	Actin,AVPR1A,Calmodulin,CG,chemokine,FFAR4,FSH,G protein,GNAL,GPR84,HBG2,Histone h3,Hsp90,Ige,IgG1,IL12 (family),IL1B,Interferon alpha,JPX,Mapk,MPDZ,NPAS2,OXTR,P-TEFb,PLC,PLCH1,RNA polymerase II,RNU1-27P,RNU1-28P,RNU4-1,RNU4ATAC,snRNP,TNNT1,XIST,YAP1
