# Supplementary material for: Coding and non-coding RNA interactions reveal immune-related pathways in peripheral blood mononuclear cells derived from patients with proliferative vitreoretinopathy
Source: BMC Med Genomics. 2021 Jan 28;14:30. doi: 10.1186/s12920-021-00875-5 (PMC7842006; doi:10.1186/s12920-021-00875-5)
Supplement: Supplementary file 5 — Additional file 5: Table S2. Enriched Top Diseases and Functions of differentiate expressed LncRNAs. [file 12920_2021_875_MOESM5_ESM.xlsx]

## Sheet: Sheet1
Molecules in Network	ANKRD26,ARHGEF2,BCAR3,BTBD10,C1QTNF6,CAMSAP1,CAPRIN1,CCDC66,CCDC77,CCSER2,CD72,CEP192,DLG5,ERK1/2,FBXL13,G3BP2,ING4,MFHAS1,MR1,MTUS1,NCR3,NEK1,NIN,OMA1,PIBF1,Ral,SDCCAG8,SH3BGRL,SIL1,SLC25A16,SLC35E1,STK40,TRAT1,TTLL5,ZCCHC17	ATXN1,BCAS3,BLOC1S5,EPB41L2,FAM193B,FPGS,FTSJ1,GFM2,HCFC1,HDLBP,HM13,HOMER2,IAH1,ITPA,ITPR,KCNE1,LRP8,NIT1,P38 MAPK,PDPR,PRC1,PSEN2,PSTPIP1,RRM1,SARS1,Secretase gamma,SORT1,TLK2,TRMT2A,UBE4B,UBR4,UBXN1,UCKL1,USP53,ZCCHC7	AKR1A1,ALT,ATG2B,ATRX,CHCHD3,CISD1,GLMP,Growth hormone,HMBS,KALRN,KAT7,Lh,MAGED2,Mapk,MITF,MTHFR,NAMPT,NDUFB1,OCIAD1,PLEKHA7,PTCD2,PTPN4,RALGPS2,RGS12,RGS3,SERP1,SFXN5,SIPA1L1,SLC16A10,SLC39A3,TMCC2,TMEM159,ZDHHC17,ZEB2-AS1,ZNF391	AACS,ACBD3,ADRB,Akt,AMBRA1,ASB13,ATG13,C11orf58,CDK4/6,CIAO2A,CIAO3,CLPB,DPP3,FDPS,GNB1L,MBTPS1,MECR,MYO7A,NDUFAF5,NUP35,NVL,PLEKHO1,POLR2M,PP2A,RNF19A,SEC24D,SH3TC2,SPTLC1,STK39,SYNE1,TMEM201,TSH,TTF2,UXS1,ZNF148	Arf,ASB3/GPR75-ASB3,Calcineurin protein(s),CaMKII,CDK5RAP3,CEPT1,CHP1,CK1,COMMD10,COMMD6,DAP3,DCP1B,DGCR6/LOC102724770,DNPEP,ERAP2,FBXO3,INO80B,JKAMP,MCRS1,MEF2,MRPS15,MRPS2,MSL3,MTF2,NFAT (complex),NFkB (complex),PDLIM1,PLXNA2,RFTN1,SCAF8,TMEM14C,TRAIP,UPF3A,UTP4,VOPP1	APEX1,BAZ2B,BLM,CKS1B,DDX5,EXO1,HMGN1,Hsp70,KDM8,LGALS1,LY75,MCM5,MEIS1,N4BP2L2,NDRG1,OBSCN,P-TEFb,PARP,PC,POLR2J2/POLR2J3,PTDSS1,RNA polymerase II,Rnr,RPA,RRP15,SNU13,SPEG,STAU2,TOR3A,TPST1,TUBE1,Vegf,WDR46,ZNF106,ZNF83	ADGRG7,BCLAF3,C11orf24,Calmodulin,CATSPERE,CHD4,CLHC1,COPB1,CWC27,DDX46,DYNLL1,EMC1,ENTPD3,GALNT10,GPR108,GPR25,Histone h4,INTS9,LMNA,MCTS1,MOV10,NPHP4,NUP155,PFKP,Proinsulin,RECQL4,RESF1,RUNX1,SLC35A4,TMEM237,UROD,VAMP1,WWOX,YIPF1,ZNF613	ADD1,ADD3,AFF4,ARHGAP24,Ck2,DENND2D,DOT1L,FAM122B,FRMD4B,Gsk3,INPP5B,LIN54,MDP1,Mlc,MLLT1,MRPL22,NUDT5,Pdgf (complex),phosphatase,Pkc(s),POLR1D,POLR3C,POLR3F,PP1 protein complex group,PPIP5K1,PPP2R5A,PTPase,PTPN6,PTPRM,RIF1,RNPEP,Rock,SET,SLC39A7,SOX2-OCT4-NANOG	26s Proteasome,AKNA,Ap2 alpha,ARRDC1,CCDC13,CLN3,CTSD,DTNB,ELMOD3,Gamma tubulin,GLT8D1,GOLM1,HISTONE,HLA-DPA1,IKBKG,IKK (complex),KAT14,MFN2,MHC Class I (complex),NADPH oxidase,NFkB (family),p85 (pik3r),PASK,PCGF3,PDE4DIP,PFDN2,PHF21A,PSMD4,RAS,RNF167,RNF31,TP53BP2,UBB,UBE2N,Ubiquitin	alcohol group acceptor phosphotransferase,Alpha tubulin,APLP2,CCDC141,Collagen Alpha1,CSNK1D,DEDD,ERK,Fcer1,GNA12,GRK4,KMO,Lfa-1,MAP2K1/2,MAP2K4,MAP3K12,MAPK6,MARC1,MIIP,MON1A,Pak,PAM16,PRKCH,Rsk,Sapk,SLC16A1,SLC25A29,Sos,SPART,STMN1,TCF,TEX264,TYW3,UGCG,VAV
Score	58	55	52	50	45	45	40	38	36	31
Top Diseases and Functions	[Developmental Disorder, Hereditary Disorder, Ophthalmic Disease]	[Cancer, Hematological Disease, Immunological Disease]	[Dermatological Diseases and Conditions, Energy Production, Hematological Disease]	[Cellular Function and Maintenance, Hereditary Disorder, Neurological Disease]	[Gastrointestinal Disease, Hepatic System Disease, Protein Synthesis]	[Cell Morphology, Cellular Function and Maintenance, Embryonic Development]	[Cellular Assembly and Organization, Cellular Function and Maintenance, Developmental Disorder]	[Cancer, Cell-To-Cell Signaling and Interaction, Organismal Injury and Abnormalities]	[Developmental Disorder, Hereditary Disorder, Post-Translational Modification]	[Cell Death and Survival, Nervous System Development and Function, Tissue Morphology]

## Sheet: Sheet2
Table S2. Enriched Top Diseases and Functions of differentiate expressed LncRNAs
Top Diseases and Functions	Score	Molecules in Network
[Developmental Disorder, Hereditary Disorder, Ophthalmic Disease]	58	ANKRD26,ARHGEF2,BCAR3,BTBD10,C1QTNF6,CAMSAP1,CAPRIN1,CCDC66,CCDC77,CCSER2,CD72,CEP192,DLG5,ERK1/2,FBXL13,G3BP2,ING4,MFHAS1,MR1,MTUS1,NCR3,NEK1,NIN,OMA1,PIBF1,Ral,SDCCAG8,SH3BGRL,SIL1,SLC25A16,SLC35E1,STK40,TRAT1,TTLL5,ZCCHC17
[Cancer, Hematological Disease, Immunological Disease]	55	ATXN1,BCAS3,BLOC1S5,EPB41L2,FAM193B,FPGS,FTSJ1,GFM2,HCFC1,HDLBP,HM13,HOMER2,IAH1,ITPA,ITPR,KCNE1,LRP8,NIT1,P38 MAPK,PDPR,PRC1,PSEN2,PSTPIP1,RRM1,SARS1,Secretase gamma,SORT1,TLK2,TRMT2A,UBE4B,UBR4,UBXN1,UCKL1,USP53,ZCCHC7
[Dermatological Diseases and Conditions, Energy Production, Hematological Disease]	52	AKR1A1,ALT,ATG2B,ATRX,CHCHD3,CISD1,GLMP,Growth hormone,HMBS,KALRN,KAT7,Lh,MAGED2,Mapk,MITF,MTHFR,NAMPT,NDUFB1,OCIAD1,PLEKHA7,PTCD2,PTPN4,RALGPS2,RGS12,RGS3,SERP1,SFXN5,SIPA1L1,SLC16A10,SLC39A3,TMCC2,TMEM159,ZDHHC17,ZEB2-AS1,ZNF391
[Cellular Function and Maintenance, Hereditary Disorder, Neurological Disease]	50	AACS,ACBD3,ADRB,Akt,AMBRA1,ASB13,ATG13,C11orf58,CDK4/6,CIAO2A,CIAO3,CLPB,DPP3,FDPS,GNB1L,MBTPS1,MECR,MYO7A,NDUFAF5,NUP35,NVL,PLEKHO1,POLR2M,PP2A,RNF19A,SEC24D,SH3TC2,SPTLC1,STK39,SYNE1,TMEM201,TSH,TTF2,UXS1,ZNF148
[Gastrointestinal Disease, Hepatic System Disease, Protein Synthesis]	45	Arf,ASB3/GPR75-ASB3,Calcineurin protein(s),CaMKII,CDK5RAP3,CEPT1,CHP1,CK1,COMMD10,COMMD6,DAP3,DCP1B,DGCR6/LOC102724770,DNPEP,ERAP2,FBXO3,INO80B,JKAMP,MCRS1,MEF2,MRPS15,MRPS2,MSL3,MTF2,NFAT (complex),NFkB (complex),PDLIM1,PLXNA2,RFTN1,SCAF8,TMEM14C,TRAIP,UPF3A,UTP4,VOPP1
[Cell Morphology, Cellular Function and Maintenance, Embryonic Development]	45	APEX1,BAZ2B,BLM,CKS1B,DDX5,EXO1,HMGN1,Hsp70,KDM8,LGALS1,LY75,MCM5,MEIS1,N4BP2L2,NDRG1,OBSCN,P-TEFb,PARP,PC,POLR2J2/POLR2J3,PTDSS1,RNA polymerase II,Rnr,RPA,RRP15,SNU13,SPEG,STAU2,TOR3A,TPST1,TUBE1,Vegf,WDR46,ZNF106,ZNF83
[Cellular Assembly and Organization, Cellular Function and Maintenance, Developmental Disorder]	40	ADGRG7,BCLAF3,C11orf24,Calmodulin,CATSPERE,CHD4,CLHC1,COPB1,CWC27,DDX46,DYNLL1,EMC1,ENTPD3,GALNT10,GPR108,GPR25,Histone h4,INTS9,LMNA,MCTS1,MOV10,NPHP4,NUP155,PFKP,Proinsulin,RECQL4,RESF1,RUNX1,SLC35A4,TMEM237,UROD,VAMP1,WWOX,YIPF1,ZNF613
[Cancer, Cell-To-Cell Signaling and Interaction, Organismal Injury and Abnormalities]	38	ADD1,ADD3,AFF4,ARHGAP24,Ck2,DENND2D,DOT1L,FAM122B,FRMD4B,Gsk3,INPP5B,LIN54,MDP1,Mlc,MLLT1,MRPL22,NUDT5,Pdgf (complex),phosphatase,Pkc(s),POLR1D,POLR3C,POLR3F,PP1 protein complex group,PPIP5K1,PPP2R5A,PTPase,PTPN6,PTPRM,RIF1,RNPEP,Rock,SET,SLC39A7,SOX2-OCT4-NANOG
[Developmental Disorder, Hereditary Disorder, Post-Translational Modification]	36	26s Proteasome,AKNA,Ap2 alpha,ARRDC1,CCDC13,CLN3,CTSD,DTNB,ELMOD3,Gamma tubulin,GLT8D1,GOLM1,HISTONE,HLA-DPA1,IKBKG,IKK (complex),KAT14,MFN2,MHC Class I (complex),NADPH oxidase,NFkB (family),p85 (pik3r),PASK,PCGF3,PDE4DIP,PFDN2,PHF21A,PSMD4,RAS,RNF167,RNF31,TP53BP2,UBB,UBE2N,Ubiquitin
[Cell Death and Survival, Nervous System Development and Function, Tissue Morphology]	31	alcohol group acceptor phosphotransferase,Alpha tubulin,APLP2,CCDC141,Collagen Alpha1,CSNK1D,DEDD,ERK,Fcer1,GNA12,GRK4,KMO,Lfa-1,MAP2K1/2,MAP2K4,MAP3K12,MAPK6,MARC1,MIIP,MON1A,Pak,PAM16,PRKCH,Rsk,Sapk,SLC16A1,SLC25A29,Sos,SPART,STMN1,TCF,TEX264,TYW3,UGCG,VAV
